# Supplementary material for: Global gene expression reveals stress-responsive genes in Aspergillus fumigatus mycelia
Source: BMC Genomics. 2017 Dec 4;18:942. doi: 10.1186/s12864-017-4316-z (PMC5715996; doi:10.1186/s12864-017-4316-z)
Supplement: Supplementary file 1 — Information of RNA-seq. (XLSX 9 kb) [file 12864_2017_4316_MOESM1_ESM.xlsx]

## Sheet: Table S1
Table S1. Information of RNA-Seq
Condition	Library Kit	Instrument	Data type
HS1	TruSeq RNA Sample Prep Kit v2	MiSeq	25 bp paired-end
HS2	KAPA Stranded mRNA-Seq Kit	HiSeq1500	60 bp single end
SS	KAPA Stranded mRNA-Seq Kit	HiSeq1500	60 bp single end
OS	KAPA Stranded mRNA-Seq Kit	HiSeq1500	60 bp single end
