# Supplementary material for: Global gene expression reveals stress-responsive genes in Aspergillus fumigatus mycelia
Source: BMC Genomics. 2017 Dec 4;18:942. doi: 10.1186/s12864-017-4316-z (PMC5715996; doi:10.1186/s12864-017-4316-z)
Supplement: Supplementary file 2 — Mapping results. (XLSX 11 kb) [file 12864_2017_4316_MOESM2_ESM.xlsx]

## Sheet: Table S2
Table S2. Mapping results
		# of reads	# of mapped reads	% of mapped reads
HS1	0 min	8162283	7839716	96.0481
	15 min	6157026	5917499	96.1097
	30 min	6958290	6685930	96.0858
	60 min	6447803	6199411	96.1476
	120 min	7880483	7534137	95.605
	180 min	6216577	5988471	96.3307
HS2	0 min	11042561	10878217	98.5117
	15 min	12695985	12526453	98.6647
	30 min	14486319	14159328	97.7428
	60 min	14111801	13608923	96.4365
	120 min	14638988	14050582	95.9806
	180 min	13394114	12265057	91.5705
SS	0 min	13643662	13507953	99.0053
	15 min	12213441	12058444	98.7309
	30 min	12212076	12078015	98.9022
	60 min	12239821	12052330	98.4682
	120 min	8853161	8736626	98.6837
	180 min	9859021	9780728	99.2059
OS	0 min	17390030	17199784	98.906
	15 min	14114477	13942489	98.7815
	30 min	14832087	14723045	99.2648
	60 min	12339807	12215137	98.9897
	120 min	11606024	11408427	98.2975
	180 min	15922051	15778113	99.096
