# Supplementary material for: Global gene expression reveals stress-responsive genes in Aspergillus fumigatus mycelia
Source: BMC Genomics. 2017 Dec 4;18:942. doi: 10.1186/s12864-017-4316-z (PMC5715996; doi:10.1186/s12864-017-4316-z)
Supplement: Supplementary file 3 — FPKM values of 9840 genes. (XLSX 2563 kb) [file 12864_2017_4316_MOESM3_ESM.xlsx]

## Sheet: Table S3
Table S3. 9,840 FPKM values
					HS1						HS2						SS						OS
Gene	Alias	Function	Yeast	ESR	0 min	15 min	30 min	60 min	120 min	180 min	0 min	15 min	30 min	60 min	120 min	180 min	0 min	15 min	30 min	60 min	120 min	180 min	0 min	15 min	30 min	60 min	120 min	180 min
Afu1g00100			YOR306C		0	0	0	0	0	0.448243	0	0	0	0	0	0	0	0	0	0	0	0	0	0	0	0	0	0
Afu1g00110		hypothetical protein			0.371544	0	0.399408	1.17385	2.38801	3.97601	0.255962	0	0.390372	0.351766	0	0	0	0	0	0.446236	0	0	0	0	0.221285	0	0	0
Afu1g00120		hypothetical protein			3.72432	1.96935	2.87675	4.50121	9.80297	9.50435	4.50337	4.09129	3.43408	4.64171	1.40898	1.9569	8.57936	12.3445	5.56499	3.27127	10.9938	17.2831	16.1923	16.3318	12.0042	14.0091	19.6802	17.1119
Afu1g00130		hypothetical protein			0	0	0	0	0	0.374627	0	0	0	0	0	0.280833	0.214124	0	0	0.187783	0	0	0	0	0	0	0.502095	0.508079
Afu1g00140		transposase			0	0	0	0	0	0	0	0	0	0	0	0	0	0	0	0.103536	0	0	0	0	0	0	0.138417	0
Afu1g00150		RING finger protein	YKR017C		0.689682	0	0.735027	2.45459	10.839	17.9999	2.6659	1.28853	0.4206	0.25267	0.0862846	0.479354	1.37059	0.657363	1.29143	2.48408	1.79533	4.11601	0.55669	0.900128	0.794733	2.31866	2.9996	4.62529
Afu1g00160		hypothetical protein			0	0	0	0	0	0	0	0	0.983446	3.54476	1.2105	0	0	0	0.503271	0	0	0	0	0	0	0	0.751464	0
Afu1g00170		hypothetical protein			0	0	0	0	0	0	0	3.27745	10.6982	36.6329	18.4355	7.31561	0	1.00323	0	0	0	1.79474	0.530991	2.28953	1.81931	2.83087	0.817465	1.10294
Afu1g00180		hypothetical protein			0	0	0	0	0.597061	1.93396	0	0.346873	0.339678	0.306086	0.627154	0.580693	0	0.318533	0.173828	0.97072	1.55348	0.854769	0.505783	0.484631	0.770196	0.224707	0	0.175097
Afu1g00200		F-box domain and ankyrin repeat protein	YGR232W		0.354491	0.431233	0.189172	0.185724	0.648338	0.420698	0.118777	0.184985	2.17378	3.75437	0.111486	0.309679	0	0	0	0	0.165692	0	0.0899101	0	0.102685	0	0	0
Afu1g00210		hypothetical protein			10.0725	5.30767	4.11951	8.08964	12.2788	23.1083	4.38162	4.72432	11.4801	7.72002	0.527264	1.02523	0.558354	0.160679	2.10443	3.91732	1.72399	1.29353	0.765403	1.46679	0.291385	1.1335	0.261854	1.14823
Afu1g00220		hypothetical protein			19.06	22.6634	24.8608	23.5682	29.2766	25.4259	15.4728	15.4981	17.2125	29.2694	29.103	38.9966	27.3813	24.9926	35.6597	26.2872	27.8481	24.917	25.1702	33.3378	28.3269	24.7321	27.2238	24.5669
Afu1g00230		hypothetical protein			33.2025	38.4723	46.2976	32.191	31.247	28.7614	35.2293	10.3706	15.7975	28.3922	36.5925	32.3483	40.3342	42.9771	58.1887	51.942	43.0313	34.802	35.9731	45.0776	47.6283	37.0934	36.2794	38.4344
Afu1g00240		hypothetical protein			1.46165	0	3.26304	3.15918	8.21514	7.02335	0	0	0	0	0	0	2.34248	0	0	0	0	0	0	0	2.03743	1.18885	4.11962	0.926382
Afu1g00250		cell wall surface anchor family protein, putative			0.0860169	0.104261	0.182995	0.0899189	0.15702	0.509953	0	0	0	0.312861	0	0	0.113139	0	0	0.0992207	0.158787	0.145615	0.172326	0.18576	0.147608	0	0.397946	0.13423
Afu1g00270		hypothetical protein			2.66023	3.93869	4.60281	3.93856	7.84238	9.50435	5.25394	9.936	6.86817	9.79917	5.63592	4.40302	2.23809	5.36719	3.80762	4.9069	4.18812	5.28095	2.55669	6.12442	5.8399	4.54349	3.4987	4.4255
Afu1g00280		hypothetical protein			0.108434	0	0.115438	0.453675	1.18821	3.72938	0.287877	0.448346	0.878092	0.494533	0	0.187641	0	0	0	0.250938	0.100397	0.0920683	0	0.0783003	0	0.217831	0	0.11316
Afu1g00290		ankyrin repeat domain protein, putative			0	0	0	0	0	0.328183	0.563228	0	0	0	0	0	0	0.805515	0.43958	0	0	0	0	0.204258	0.162308	0.189415	0	0
Afu1g00300		ankyrin repeat protein	YOR034C		0	0	0	0	0	0.527897	0	0	0	0.412081	0.562888	0	0	0	0	0	0	0	0	0	0.129613	0.15126	0	0.117866
Afu1g00310		class V chitinase, putative	YDR371W		0	0	0	0	0	0.384488	0	0.168728	0.165228	0	0	0	0	0	0	0	0	0	0.0820084	0	0.0936606	0.109303	0.252505	0.170343
Afu1g00320		hypothetical protein			0	0	0	0	0.358967	0	0	0	0.411745	0	0	0	0	0	0.210707	0	0	0	0	0.293726	0	0	0	0
Afu1g00330		hypothetical protein			0	0	0	0	0	0	0	0	6.37699	0	3.92465	0	0	0	0	0	0	5.34904	0	0	0	0	0	0
Afu1g00340		hypothetical protein			0.831555	0	0	0.886015	2.312	1.98642	0	0	0	0	0	0	0	0	0	0	0	0	0	0	0	0	0	0
Afu1g00350		metalloreductase, putative	YOR381W		0	0.170675	0	0.294175	0.25678	0	0.0936738	0.583558	1.14291	1.80229	1.05509	0	0	0.13397	0.146218	0	0	0	0	0.203828	0.161966	0	0	0
Afu1g00390		transposase, putative			0.818497	0.551273	0.677292	1.33115	3.6527	2.80379	0.903217	0.375117	0.551005	1.07578	1.35644	1.33445	0.239404	0.0861174	0.0469953	0.472392	0.503992	0.539215	0.455805	0.0655115	0.104114	0.121502	0.210515	0.236693
Afu1g00400		hypothetical protein			0	0	0	0	0	0	0	0	0	0	0	1.02732	0	0	0	0	0	0	0	0	0	0	0	0
Afu1g00410	farB2	C6 transcription factor, putative	YOL089C		0	0	0	0	0.139135	0.090383	0	0	0	0	0	0	0	0.0720415	0.0786279	0	0.0702692	0.0644401	0	0	0	0.101642	0	0.0396011
Afu1g00420		carboxypeptidase S1, putative	YBR139W	ESR	6.16672	4.73633	5.8989	12.3794	8.27737	11.7932	16.7464	8.86761	7.78977	2.41652	0.471554	0.43662	0.749039	0.598759	1.8298	8.24764	1.28486	0.964045	0.633826	0.45549	0.506718	1.68956	0	0.394964
Afu1g00440		DUF895 domain membrane protein			0.533451	0	0.426321	0	1.21844	3.79686	0.621758	0.276668	0.135465	0.122068	0.0833704	0.231582	1.05944	1.14329	1.17849	0.464551	1.8586	1.02265	0.605123	0.676454	0.383946	0.985752	0.724572	1.1871
Afu1g00450		N-acetylglucosamine-6-phosphate deacetylase(NagA), putative			0	0	0	0	1.48109	3.0759	0.108338	0.168728	0.165228	0.297776	0.305063	0.141232	0.107684	0	0.084554	0.283309	0	0.277187	0	0	0.0936606	0.218606	0	0
Afu1g00460		choline oxidase (CodA), putative			2.55081	2.28254	2.43203	1.82674	1.47192	3.1852	2.05681	3.20332	8.18316	8.84867	6.63105	4.08025	1.3333	1.91844	2.16363	2.33855	0.498998	1.25841	5.41546	4.18362	3.4017	3.8796	3.75171	2.88247
Afu1g00470		betaine aldehyde dehydrogenase, putative	YOR374W	ESR	18.726	5.81035	7.42899	6.72449	7.74314	6.81032	12.0224	10.0712	22.5026	24.7833	23.1672	11.2795	7.42334	10.0299	7.03728	6.82768	2.92224	4.66056	10.8241	14.5663	11.0235	12.9565	9.87094	5.94303
Afu1g00480		glucosamine-6-phosphate deaminase, putative			0	0.240523	0	0	0.722951	3.28306	0.265537	0.206776	0.404974	0.547387	0.747712	0.34616	0.263934	0	0.207242	0.231464	0.185211	0	0	1.87782	0.573906	0	0	0.104378
Afu1g00490		alpha keto acid dehydrogenase complex, E2component	YDR148C		0	0	0	0.150969	0	0.171077	0	0.59921	0.146695	0.264376	0.0902821	0	0	0	0	0	0	0	0	0	0	0	0	0
Afu1g00500		FMN dependent dehydrogenase, putative	YML054C		74.7079	183.289	4.46452	23.3168	238.527	116.61	189.527	160.765	178.771	355.811	353.655	46.6065	178.115	579.52	231.628	111.629	114.565	141.613	306.896	1342.41	1043.84	681.634	642.794	553.839
Afu1g00510	dld1	D-lactate dehydrogenase (cytochrome)	YDL174C		22.9112	136.489	32.7766	13.074	123.54	80.2865	65.3466	76.9876	85.2396	125.727	112.785	21.1465	201.122	565.141	146.282	78.3389	157.65	257.673	325.424	570.433	431.013	374.242	494.721	459.095
Afu1g00520		F-box domain protein			0	0	0.086196	0.0847138	0.147934	0.288283	0.964596	9.43099	8.82672	10.4578	2.11257	0.349297	1.43816	5.44153	1.12925	0.280274	1.27085	1.91953	1.58203	4.48932	2.22377	2.00044	3.4972	3.91805
Afu1g00530		thermoresistant gluconokinase family protein	YDR248C		10.2997	5.5476	9.99786	4.69932	10.9666	11.4365	4.70267	24.2451	40.1474	61.9541	38.5084	25.3676	4.72801	7.49872	7.55149	8.15137	6.86181	6.22345	3.8462	9.4094	6.30864	7.68946	6.42519	6.71424
Afu1g00540		beta-N-acetylglucosaminidase, putative			1.1241	1.55681	0.939297	1.93023	3.66385	6.47349	1.22093	1.32278	1.45726	0.802479	1.19581	1.03802	1.0025	3.11269	0.828603	1.71208	1.55508	2.03726	1.08494	0.693043	0.688383	1.07113	0.927927	0.91812
Afu1g00550		hypothetical protein			6.67113	13.5202	5.9831	6.97543	19.6624	24.4102	3.28317	59.3927	79.9229	70.1968	22.5789	16.0501	3.20059	16.7052	5.22336	6.27414	6.16538	6.94627	5.01831	1.03038	1.14627	3.12132	3.01672	4.76514
Afu1g00560		phosphorylase			14.4779	7.48861	10.1422	26.3782	53.6452	89.5303	22.2336	16.5487	15.7969	9.32617	4.19053	2.32805	2.84008	13.7919	6.34171	67.8714	19.8052	10.9659	3.71751	3.88586	2.39304	10.7204	7.4921	13.127
Afu1g00570		transposase, putative			4.06072	7.39742	6.77943	10.3425	14.9643	13.9697	4.77934	19.8024	25.5804	13.756	6.26343	8.46401	6.09496	11.4782	4.22277	3.0656	7.42191	7.61376	6.00693	3.3357	2.41674	1.09175	2.73228	3.89914
Afu1g00580		acid phosphatase (PhoG), putative			3.58364	4.66173	6.5449	5.08966	8.41822	10.6272	4.51446	11.1433	11.9515	8.66244	6.2361	6.55139	3.04791	0.609102	4.58704	4.60342	3.92117	3.16003	1.80537	1.2974	2.94555	2.32031	1.48895	3.41518
Afu1g00590		CPSF subunit A, putative	YDR301W		0.0500925	0	0	0.156949	0.319807	0.356244	0.0329796	0.102726	0.452679	0.543883	0.154776	0.214965	0.0327805	0	0	0.0287478	0.0460063	0.0421899	0.0249645	0.0358808	0.0285116	0.0332734	0.153732	0.0259274
Afu1g00610		hypothetical protein			0.138235	0	0	0	0	0.161133	0.440659	0.343146	0.448037	2.22051	1.24083	0.382968	0.437999	3.04607	0.745158	0.384115	0.204905	0.281861	0.444753	5.75308	1.01589	0.444584	0.941465	0.461908
Afu1g00620		F-box domain protein			0.976206	0	0.181138	0.7114	1.55219	0.558397	0.113644	3.71681	9.70592	17.3359	3.30671	0	0	0	0.17739	0.0990615	0	0	0	0.247282	0	0	0	0
Afu1g00630		SNF2 family helicase/ATPase, putative	YOR191W		0.827858	0.53984	0.609148	0.73185	1.45242	1.88727	0.840097	8.24282	20.3718	29.6139	10.0932	1.09517	0.0835026	0.480595	0.754017	0.951989	0.703158	0.483621	0.254371	0.5027	1.05311	1.0171	0.146852	0.726501
Afu1g00640		choline kinase, putative			1.93753	2.12267	1.86225	3.85905	3.36758	2.29977	2.21239	3.44561	2.58023	3.21931	1.95443	1.35723	1.29355	2.23348	1.72669	2.49571	1.08927	1.16539	1.87173	1.2743	2.4752	2.23209	1.5166	2.96704
Afu1g00650		alpha-1,3-glucanase, putative			0.151061	0.183573	0	0	0.414193	0.358456	0.403436	0.31416	0.307643	0.277219	0.189336	0	0.30075	0.432739	0	0	0	0.387078	0.229041	0.109731	0.261585	0.712302	0.470148	0.475751
Afu1g00660		hypothetical protein			0.706904	1.28988	0.565844	0.555531	0.80804	0.629195	0.11842	0.368859	0.180604	0.650974	0.222302	0	0.353115	1.01617	1.29392	0.20645	0.33039	0	0.358561	0.901861	0.61426	0.119475	0	0.186195
Afu1g00670		hypothetical protein			56.6816	23.8119	41.5814	39.6299	10.2152	43.2819	6.00661	37.4193	9.16078	12.3822	8.45686	0	0	0	7.03193	0	0	0	2.27341	3.2675	2.59643	3.03006	0	4.72219
Afu1g00680		hypothetical protein			0.778866	1.58431	0.833811	0.545244	0.475647	1.85016	0.352029	3.01542	5.90574	5.0798	1.98252	0.458913	0.174952	0.251732	1.64848	1.22743	0	0	0	0.382997	2.28253	0.532747	0	0.691883
Afu1g00690		hypothetical protein			3.48797	0	1.28547	1.2484	4.33556	1.39292	0	0	2.75792	0	0	0	0	0	0	0	0	0	0	0	0	0	0	0
Afu1g00700		hypothetical protein			3.00639	3.0226	2.94763	3.23615	3.16356	3.5633	1.49132	2.79661	4.27037	6.1067	4.17077	3.76921	0.937792	1.17524	1.28269	1.14078	1.5709	1.55739	1.22104	1.19205	1.05247	1.78096	1.63152	1.81845
Afu1g00710		hypothetical protein			0	0	0	1.56235	0	0	0.691367	0	0	0	0.324464	0	0.343596	0	0	0	0	0	0	0	0.298851	0.348763	0	0
Afu1g00720		hypothetical protein			0.448951	0	0.968014	1.89503	0.825771	1.06845	0	0	0.477043	0	0	0	0	0	0.244123	0	0	0	0	0	0	0	0	0
Afu1g00730		DnaJ domain protein	YNL227C	ESR	0.246559	0	0.131314	0.128996	0.112608	0.292454	0.0819917	0.255391	0.625234	0.11268	0	0	0	0.351788	0.0639917	0	0.114378	0.10489	0.0620652	0.535227	0.212651	0	0.0955498	0.0644591
Afu1g00740		conserved hypothetical protein			0.214411	0	0	0	0.588668	0.509097	0.577742	4.94883	6.16786	4.56542	0.677848	0.376578	0	0	0	0	0	0	0	0.157141	0.124868	0.291444	0	0.11355
Afu1g00750		conserved hypothetical protein	YER080W		84.0193	99.1023	101.41	81.481	77.2089	70.4627	70.7709	30.8408	25.8684	35.9413	65.8777	86.8122	81.1401	69.0699	82.0362	72.105	83.8053	73.4329	70.8381	56.8156	66.4561	69.7996	68.2573	71.8625
Afu1g00760		hypothetical protein			37.7679	46.1791	51.3545	76.542	169.991	85.601	85.9651	155.023	142.607	74.6154	29.0195	37.3553	215.114	482.075	246.595	97.2833	306.113	339.565	206.635	171.467	107.567	75.3189	162.573	189.113
Afu1g00770		hypothetical protein			0.469926	0	0	0.496161	1.72945	0.559301	0.328416	2.04593	2.00349	1.35402	0.308256	0	0	0	0.512634	0.858824	0	0.420133	0.2486	1.42922	0	0	0	0.258189
Afu1g00780		conserved hypothetical protein	YDR124W		0	0	0	0.40384	0	0.455867	0.264545	0.824015	0	0.363561	0	0	0	0	0	0	0	0	0	0	0	0	0	0
Afu1g00790		hypothetical protein			0.621789	0.21498	0.566053	0.695676	0.567034	1.21072	0.964187	0.40954	1.38138	1.92738	0.767881	0.799868	0.929325	0.668586	0.433266	0.280156	2.28248	1.94363	2.07899	0.794702	1.28823	1.8866	2.51964	2.02136
Afu1g00800		hypothetical protein			0	0	0	0.188505	0.16451	0.21349	0.120592	1.31469	1.83917	2.98311	0.905518	0.157206	0	0	0	0.210236	0	0.15427	0	0	0.104255	0	0	0.0948053
Afu1g00810		allergen, putative			0	0.352069	0	0	0	0.34233	0	0	1.19657	0.539118	0	0	0.19496	0	0	0.170976	0	0.250922	0.29695	0	0.169571	0	0	0.308404
Afu1g00820		hypothetical protein			0.891272	0	0	0	1.63923	0.530264	0.620661	0	1.41987	0	0.582562	2.02277	0	0	0	0	0.432908	0	0	0	0	0.313095	0.361646	0
Afu1g00830		hypothetical protein			2.08919	2.62826	5.75188	11.1863	18.4654	21.2523	15.1747	9.95088	17.0528	6.5856	2.24893	3.12348	0.793845	1.14224	0.623332	1.39237	2.22827	2.04342	0	1.73785	4.83326	1.61156	3.72294	3.13942
Afu1g00840		hypothetical protein			31.9309	46.8868	31.8648	29.2214	40.377	42.2275	21.1133	14.2165	16.5784	16.8541	13.9964	9.08376	12.5361	9.56699	15.0099	16.9464	11.2757	13.282	11.6042	8.26337	22.2288	13.6385	12.2617	13.2022
Afu1g00850		conserved hypothetical protein			3.64586	4.48466	6.88016	3.36698	9.22198	14.1006	2.22482	4.45497	6.30149	13.1038	22.0758	28.5889	1.57956	10.4548	5.7053	6.64916	4.43372	3.65933	2.88706	3.11212	3.29727	4.16861	4.44466	5.24723
Afu1g00880		reverse transcriptase, RNaseH			12.1522	13.8229	17.3568	13.5204	10.5178	11.7248	12.9615	16.01	21.8695	28.3572	23.8772	22.3835	21.6942	43.0404	35.406	19.6422	25.9267	29.9225	24.2466	29.5811	25.9851	25.1769	27.4751	25.3575
Afu1g00890		hypothetical protein			1.65116	6.69646	3.81618	2.47561	2.16166	1.61708	1.04294	7.01398	9.10979	11.4012	11.48	10.6296	2.21464	2.03398	1.62795	1.57028	2.1162	2.42582	1.72248	3.04301	1.39345	1.62617	2.26506	2.49703
Afu1g00910		hypothetical protein			9.5791	16.2947	15.8686	14.6586	21.0103	21.8555	5.01557	6.43288	14.8487	19.8676	26.2154	31.0254	24.2422	62.8706	21.1075	16.545	31.6908	39.3783	32.383	41.4074	21.9354	28.7739	41.7169	41.8274
Afu1g00920		hypothetical protein			77.4996	104.491	90.1886	67.7437	81.0564	101.169	39.0325	51.4537	80.8621	145.914	176.931	161.508	52.965	62.6823	49.3863	58.4098	56.6801	61.5218	57.681	43.4807	59.312	71.5026	69.8605	77.6053
Afu1g00930		hypothetical protein			59.4081	128.564	40.2966	115.77	194.71	403.403	52.1967	96.5344	174.571	182.647	62.1727	27.1809	46.2422	78.5047	51.4756	87.907	51.0489	98.709	57.0121	89.9663	55.0576	225.815	83.1425	123.106
Afu1g00940		transposase, putative			15.674	15.6168	12.1782	10.6721	10.6162	8.21575	14.7869	12.1544	13.1552	10.3489	6.68259	8.03189	5.17139	14.4902	12.3955	6.68345	9.54982	7.35641	6.3221	5.9584	6.0367	5.66355	7.18003	4.52082
Afu1g00950		hypothetical protein			8.79985	6.6003	8.68505	3.31418	2.272	0.803719	2.43583	9.95823	21.3608	15.6916	7.14472	13.6939	8.32261	2.17729	3.20807	5.04278	8.70728	6.81644	9.33447	1.15942	6.05426	6.45101	6.91913	4.54804
Afu1g00960		reverse transcriptase, RNaseH			6.82127	7.36505	8.34075	3.63883	2.9987	2.67564	3.03661	7.59704	18.2291	10.8325	4.82111	8.16987	7.48148	3.37267	4.99207	4.36468	7.30043	6.24024	8.90105	1.86275	4.77567	5.21475	5.79752	4.44441
Afu1g00970		MFS monocarboxylate transporter, putative	YOR306C		0	0.194862	0.341943	1.1752	0.879177	1.90198	0.107161	4.17236	6.21043	7.06896	0.804662	0	0	0	0.250906	0.373641	0.298977	0.411263	0.0811173	0	0.185286	0	0.249762	0.42123
Afu1g00980		FAD-dependent oxidase, putative			4.95438	13.7065	13.2001	17.1428	15.9698	39.9991	5.96139	9.85574	20.7014	18.0239	3.09902	2.989	0.18232	0	0.0715794	0.0799454	0.12794	0	0.0694244	0.199563	0.158577	0.277592	0	0.576817
Afu1g00990		short chain dehydrogenase/reductase familyprotein	YMR226C		88.3993	207.032	157.094	276.251	253.997	637.95	117.464	169.402	173.288	112.529	35.2964	44.8053	4.42102	3.46977	3.15583	2.29104	11.2813	30.7779	4.28514	9.45833	11.8854	6.52726	8.48187	34.9676
Afu1g01000		oxidoreductase, 2OG-Fe(II) oxygenase familyfamily			6.81849	13.4545	8.8531	41.3306	74.6657	323.92	13.9685	19.0596	19.2298	11.2123	6.84561	8.70196	0.737214	0.707167	0.868297	1.07753	2.06931	2.5302	1.0293	0.941427	0.961813	0.997731	1.15245	1.16618
Afu1g01010		polyketide synthase, putative	YER061C		0.443523	1.60919	0.784674	1.88274	2.42605	11.1777	1.28119	2.02559	4.02635	2.93455	0.364408	0.0759177	0.0385896	0	0.106053	0.0846056	0.189557	0.124166	0.0440828	0.0422393	0.117475	0.0391698	0.0904878	0.0610441
Afu1g01020		NACHT domain protein, putative	YGR232W		1.31566	1.49239	1.26619	1.5884	3.14927	2.87496	0.351457	0.16842	0.865866	0.520158	0.177629	0.105731	0.161232	0.0386651	0.0422	0.0942644	0.0754276	0.484194	0.143253	0.205894	0.09349	0.381864	0.409574	0.36132
Afu1g01030		reverse transcriptase, putative			30.0258	22.9001	31.6571	13.5546	8.17055	8.80609	4.74364	7.61172	8.98844	10.7862	9.9843	20.9129	16.3453	9.16901	10.4785	6.16484	13.7159	11.5116	15.7777	7.75704	12.4024	11.4281	13.6359	12.4536
Afu1g01040		conserved hypothetical protein			43.6639	37.8626	46.699	19.3568	16.0331	16.6356	2.20804	1.47379	4.57021	3.25124	0.296072	1.23362	2.50824	2.70677	1.35402	1.09984	1.98013	4.4388	2.86529	2.23069	2.04525	7.31963	10.4765	6.94355
Afu1g01050		hypothetical protein			28.8519	20.9988	27.6293	30.0258	28.7439	26.451	22.6281	19.7566	14.9023	8.95235	13.3549	24.1352	10.3938	14.4649	13.3792	16.736	14.3482	12.5001	17.1288	10.2578	12.3007	13.3173	12.3859	14.2855
Afu1g01070		hypothetical protein			0	1.842	0	0	2.0549	0.883548	0.539498	0	0.822797	2.22428	3.54467	7.03302	0	2.31473	1.26318	0.940544	0.752596	1.38033	0.816766	0.586957	0.466408	1.08861	1.25742	0.424135
Afu1g01080		hypothetical protein			0	3.91571	1.37237	0.670301	2.91816	1.50734	0.452824	0.705237	0	2.48925	2.55017	4.13218	0.90018	1.29524	1.41365	1.18416	1.89506	1.15857	1.02832	0.985317	0	0	0	2.13597
Afu1g01090		hypothetical protein			0.725771	0.590108	1.2941	1.26961	1.77223	0.861869	0.981627	1.0192	1.4971	2.92292	2.61055	1.49295	0.48785	1.4039	0.766126	0.142611	2.05404	0.418589	0.866905	0.177997	1.13152	0.330124	0.190658	0.771722
Afu1g01100		hypothetical protein			3.96959	2.42928	3.19563	2.78405	3.03475	5.89762	3.39841	5.6456	7.94721	6.53856	1.27592	0.886047	5.40462	45.039	21.0419	4.93723	5.6889	6.08648	4.45898	0.739472	2.74213	2.97152	2.1122	3.38417
Afu1g01110		type I polyketide synthase			0	0	0	0	0	0	0	0	0	0.376175	0	0	0	0	0.213631	0	0	0	0	0	0	0	0	0
Afu1g01120		pectate lyase, putative			0	0	0	0	0	0	0	0.231444	0.226643	0.408459	0.27897	0	0	0	0.115983	0	0	0	0.112491	0	0.128474	0	0	0.350489
Afu1g01130		hypothetical protein			1.19835	1.46489	0.963592	2.51933	3.02129	1.77985	2.24697	3.49947	0.62307	0.561452	0.191731	0.26629	0.609109	0.584284	0.956553	1.42447	0.569909	1.04527	0.773129	0.666717	0.882979	1.64871	1.42829	1.76649
Afu1g01140		conserved hypothetical protein			13.0358	13.6647	16.6449	21.2127	18.2156	13.6466	11.0215	18.1555	9.37431	4.36927	6.76403	8.84179	4.21346	4.85008	9.09819	7.20547	9.16584	7.59206	4.81324	2.30598	4.21447	2.35225	3.70502	2.83271
Afu1g01160		salivary apyrase, putative			1.7127	1.24697	1.70213	2.86673	3.1283	3.65638	1.36519	1.06308	0.694022	0.208463	0.0711881	0.0988715	0.226157	0.10847	0.414354	1.38835	0.846411	0.776198	0.0574113	0.330062	0.327843	0.153039	0.17677	0.298128
Afu1g01170		hypothetical protein			0	0	0	0	0	0	0	0	0	0	0	0	0	0	0	0	0	0	0.130901	0	0	0	0	0
Afu1g01175			YGR209C	ESR	0.761854	0	0.819275	0	0	0.905956	0	0.818526	0	0.36114	0	0.342569	0.261196	0.375826	0	0	0	0.33617	0.596754	0.285899	0.227181	0.265123	0.306236	0.206591
Afu1g01180		isoamyl alcohol oxidase			0.349388	0.775552	1.4232	0.364976	0.0531188	0.0690265	0.0767622	0.777082	1.52193	2.90107	1.58511	1.6011	0.381494	0.658701	1.04843	0.869861	0.267707	0.392799	0.145266	0.16703	0.364995	0.232338	0.268367	0.15087
Afu1g01190		hypothetical protein			0.367102	1.77897	1.87349	0.613808	0.133991	0.0870441	0.0484941	0.830782	3.32816	4.5985	3.09518	1.20114	0.38561	0.693551	1.70316	0.972244	0.405893	0.496297	0.587336	0.21104	0.50309	0.97852	0.339078	0.152497
Afu1g01200		alpha-galactosidase			0	0	0	0	0	0	0	0	0.176887	0	0	0	0	0	0	0	0	0	0	0	0	0	0	0
Afu1g01210		hypothetical protein			0	0	0	0	0	0.769854	0	0.721809	0	0	0.435015	0	0	0	0	0	0	0	0	0	0	0	0.540103	0.36436
Afu1g01220		conserved hypothetical protein			0	0	0	0	0	0	0	0	0	0	0	0	0	0	0	0	0	0	0	0	0	0	0.138002	0
Afu1g01230		beta-xylosidase			0.509786	0.309462	1.08619	0.933595	2.32849	3.32586	0.169624	0.132088	0.258697	0.116557	0.0796062	0	0.758702	0.970372	0.198579	0.295718	1.06481	2.49545	1.0914	1.56864	0.659899	1.45465	1.8779	1.80026
Afu1g01240		C6 transcription factor, putative	YLR098C		4.95836	6.29932	5.4432	4.3466	4.89	8.2493	2.96074	3.12898	3.14471	3.19701	3.12638	3.79077	4.099	3.47825	5.52932	5.76079	6.49034	6.56066	3.762	2.58846	4.29652	5.06743	6.16131	6.19317
Afu1g01250	sedB	glucuronyl hydrolase, putative			1.19377	1.44887	2.16135	0.874298	2.18068	3.39821	0.0793527	0.494342	0.363066	0.763376	0	0.103446	0	0	0	0.0691705	0	0.101514	0	0	0	0.0800596	0	0.124769
Afu1g01260		MFS transporter, putative	YLR004C		0	0	0.130156	0	0.111617	0.869651	0	1.39211	1.85896	1.45177	0.228815	0	0.0807692	0	0.0634205	0.212499	0.226714	0.519767	0.184533	0	0.140502	0.0819836	0.284091	0.0638837
Afu1g01265					0	0.222643	0.390668	0.19176	0.502045	1.52016	0.490872	2.4846	1.68443	0.843251	0.115185	0.159978	0	0	0	0.106971	0	0	0.185787	0	0.106092	0	0	0
Afu1g01270		cytochrome P450, putative	YDR402C		0.736667	0.447106	0.392331	0.256939	1.79438	2.47573	0.326609	1.39884	2.36605	1.45878	0.0766402	0.106444	0	0	0	0	0.113904	0	0	0.17767	0.352951	0	0.190309	0
Afu1g01280		polyketide synthase, putative			0	0	0	0	0.195525	0.253645	0	0.896504	1.75582	0.197772	0.135075	0	0	0	0	0	0	0.184098	0	0	0.124412	0	0	0
Afu1g01290		cytochrome P450 monooxygenase, putative	YHR007C		0	0	0	0	0	0	0	0	0	0.202955	0.138615	0	0	0	0	0	0	0	0	0	0	0	0	0
Afu1g01300		GPI anchored protein, putative			0	0	0	0	0.48152	1.04153	0	1.09888	0.538044	1.29289	0.220756	0	0.116886	0.168183	0	0	0	0.150438	0	0.255882	0	0.355931	0.137042	0.462251
Afu1g01310		carboxylesterase, putative			0	0	0	0	0.126615	0.328776	0	0	0	0	0.0866887	0	0	0	0	0	0	0	0	0	0	0	0	0
Afu1g01320		endo-polygalacturonase			0	0	0	0	0	0	0	0.145544	0.712625	0.64215	0.0877155	0	0	0	0	0	0	0.11955	0.0707402	0	0	0	0	0
Afu1g01330		oxidoreductase, short-chaindehydrogenase/reductase family	YMR226C		12.9849	21.3364	16.0755	17.0742	17.3505	15.1697	12.7586	17.7107	17.1318	10.8635	12.6263	10.1241	6.06511	5.7518	6.60237	12.9348	7.9318	6.74159	5.35382	14.4845	13.1882	4.19748	3.39387	4.79714
Afu1g01340		C6 transcription factor, putative			12.7118	16.767	14.858	20.1735	13.488	10.5398	11.7491	5.53205	4.02825	7.13459	6.06963	7.00518	6.88017	4.81956	12.5818	9.60639	7.24206	5.59268	6.9633	8.12542	5.90545	5.32961	3.50259	4.08136
Afu1g01350		hypothetical protein			61.2589	30.7998	22.0636	24.9738	31.2007	26.0997	54.2628	24.254	15.9576	24.4117	20.5555	18.081	18.6234	79.6934	56.4037	19.5139	16.2933	13.074	30.5762	496.116	224.039	44.6807	36.2967	28.886
Afu1g01360		hypothetical protein			64.1541	16.5083	10.9464	21.1116	22.9375	25.8075	59.6956	15.0859	15.8037	13.0024	9.93763	4.99226	32.0186	104.383	50.6341	28.276	31.7388	34.5813	49.9623	254.396	91.3368	48.8637	67.9918	61.0984
Afu1g01370		glutathione S-transferase	YIR038C	ESR	6.97344	6.29812	8.28412	13.9132	10.1089	10.9096	12.1288	10.2319	9.2489	4.16712	2.84607	5.27045	15.5718	75.8901	29.3843	11.2332	15.8621	19.395	21.04	22.8176	21.1897	21.4144	37.3972	34.3665
Afu1g01380	och4	alpha-1,6-mannosyltransferase subunit (Hoc1),putative	YJR075W		87.1735	104.837	146.458	69.6558	37.8966	42.747	30.8138	33.5415	43.9628	56.9182	134.816	173.204	84.1441	98.3265	90.3782	54.8751	103.303	93.8857	98.5674	57.1358	52.9921	40.2811	62.3585	68.1159
Afu1g01390		hypothetical protein			5.20124	8.94614	5.93454	7.70564	7.05282	12.5584	0.120225	2.62136	2.56699	2.1479	0	0	0	0.515827	0	0	0.167712	0	0.0910062	0.130801	0	0.242591	0.420315	0.0945164
Afu1g01400		hypothetical protein			0	6.29445	5.49101	5.20326	17.8284	11.3025	15.1486	41.2872	80.8616	72.8648	39.1014	44.433	45.1713	232.9	62.0704	39.6143	95.0945	116.275	43.0012	61.8044	75.3036	53.4922	92.681	110.161
Afu1g01410		hypothetical protein			9.38576	9.31045	8.16961	5.67259	10.7488	16.7791	4.40149	9.73405	9.80066	14.1545	5.94908	3.21321	10.2373	39.9097	6.5956	9.4383	10.9293	18.3561	10.1286	11.4928	7.76258	9.41427	14.2595	11.6266
Afu1g01420		F-box domain protein			0	0	0	0	0.125459	0.162889	0	12.2555	14.7923	9.93417	0.0858843	0.119283	0	0	0	0	0	0	0	0.0995502	0	0	0.106632	0
Afu1g01430		hypothetical protein			26.7337	47.3944	24.2602	57.7606	102.016	99.5346	43.7891	58.215	51.825	27.2769	3.262	3.62441	0.23029	0.441808	0.84385	0.673198	0.861877	0.296393	0.701524	1.17633	0.4006	0.545422	1.17	1.70003
Afu1g01440		hypothetical protein			0	0	0	0	0	12.7698	0	65.1206	95.6548	155.151	11.7739	10.9017	4.15607	0	3.26337	0	0	0	0	0	0	4.21856	0	0
Afu1g01450		toxin biosynthesis protein, putative	YOR084W		15.7725	23.2161	12.5759	40.3489	36.2778	40.7817	14.552	33.7358	30.4948	20.3039	1.7725	0.868866	1.54578	1.42982	4.50824	3.67953	1.23969	1.27896	2.27034	2.65882	1.34448	3.13805	3.49522	4.54117
Afu1g01460		blr1152, putative			1.828	1.53728	2.69776	1.47202	2.5698	5.00454	1.31247	6.13221	16.7283	28.7307	5.98355	4.03299	0.838638	1.20669	1.17067	2.615	2.09244	0.959434	1.06446	0.40798	1.29676	0.567499	0.874001	0.810716
Afu1g01480		MFS peptide transporter, putative	YKR093W		0.0608141	0	0.0646289	0	0.0554777	0	0.0400977	0.124898	0.183461	0.27553	0	0.0522723	0.159423	0.172041	0.12518	0.0699051	0.27968	0.102592	0.303527	0.130875	0.138662	0.364094	0.467283	0.189141
Afu1g01490		hypothetical protein			0.524906	0.666474	0.612837	0.739626	0.526352	1.15073	1.20558	2.06535	1.62852	1.94084	0.371804	0.359227	2.8588	4.63069	2.76897	1.69643	2.25838	2.88624	2.26843	2.11735	2.65029	2.51952	3.35177	2.12575
Afu1g01500		short-chain dehydrogenase/reductase familyprotein, putative			1.92498	3.5327	3.78667	4.04918	0.294269	1.14387	2.85245	6.49283	10.3738	6.93555	1.44165	0.858119	0.654284	1.88285	3.42498	0.573793	1.53044	0.561394	0.332187	0.477443	0.948464	0.885495	0.511405	0
Afu1g01520		hypothetical protein			0	0.143744	0	0	0.216352	0	0.157439	1.47119	3.48163	6.59918	4.50712	0.718342	0.0782441	0.112583	0.245751	0.205855	0.109813	0.30211	0.29794	0.256933	1.63331	1.98551	0.458682	0
Afu1g01530		GrpB domain protein			5.48809	3.08852	1.14108	4.06294	6.11479	6.35153	4.90364	6.52619	6.25485	3.30825	0.334738	0.232454	0.531713	0.255021	1.53085	5.59562	7.33804	3.53574	1.01234	0.970002	0.539549	0.719611	0.2078	1.54203
Afu1g01540		Endonuclease/Exonuclease/phosphatase familyfamily			3.79657	1.73062	2.36204	14.4138	23.5702	12.3882	68.8268	47.5861	30.4748	20.7774	0.496175	0	0.420346	0	0.660116	1.19806	0.147485	0.541002	0.560212	1.15025	0.182803	0.319999	0.123207	0.166234
Afu1g01550	zrfA	high affinity zinc ion transporter, putative	YGL255W		2.31938	1.70277	1.71853	4.40656	4.04015	3.33294	3.10896	4.19155	7.14768	8.60901	2.70035	0.96786	0.968568	20.5727	2.42644	1.94152	1.10043	1.48403	0.913255	2.57471	1.12325	0.702237	0.594831	0.87552
Afu1g01560		C6 finger domain protein, putative			12.6667	10.7163	8.91954	14.1958	9.73246	11.0217	13.4552	10.9946	34.416	42.7043	7.64553	1.80911	7.97641	28.3041	16.8116	15.6733	7.65948	6.71534	5.38947	19.2997	7.40714	4.74823	5.90643	5.83452
Afu1g01570		hypothetical protein			2.90962	2.46979	5.16041	4.66512	3.09901	3.79535	4.43459	7.10672	7.64544	5.21117	3.43849	4.10537	5.42992	9.46742	6.97226	3.97761	3.67587	4.85087	5.838	6.08332	3.16706	5.51157	5.24279	4.80001
Afu1g01580		hypothetical protein			0	0	0	18.9025	0	59.9588	0	0	13.4004	0	0	0	0	0	0	0	0	0	0	0	0	0	0	0
Afu1g01590		C6 transcription factor, putative	YFL052W		5.00218	7.40565	9.01046	8.85663	10.4593	12.1898	7.98015	5.85709	5.45581	6.23987	4.82134	3.64706	7.2026	7.08395	13.4587	13.7924	9.40483	7.04054	6.42261	7.48462	4.95619	8.05124	4.86366	7.03089
Afu1g01600		deoxyribodipyrimidine photolyase	YOR386W		17.5773	45.3703	29.3647	14.7866	16.4957	19.2138	5.66217	14.0891	43.9714	55.3647	23.6408	14.3384	26.458	122.12	44.3437	21.2175	22.5158	28.4743	37.9343	152.52	109.661	59.4242	53.4703	38.3742
Afu1g01610		hypothetical protein			10.1494	2.63099	4.15451	5.20954	4.94085	9.74223	3.92853	4.07891	8.21052	11.7977	4.77994	0.948391	30.0815	121.942	25.8913	18.3905	25.5746	30.3401	36.236	96.7216	37.8624	24.3683	32.7253	30.1984
Afu1g01620		conserved hypothetical protein			15.708	7.47208	12.0368	6.70921	2.77484	1.40186	5.53068	5.8294	6.8161	7.29366	4.40464	3.56854	3.99803	13.8223	5.10132	5.01579	5.53316	6.00323	7.90793	6.9289	2.36655	2.42361	3.58068	3.86491
Afu1g01630		isoflavone reductase family protein			84.4767	29.2488	30.3643	34.2108	13.3697	11.6435	2.15328	2.51518	3.07876	2.58933	1.01055	1.92986	3.47796	9.43121	10.6086	7.50793	3.94251	2.9268	4.17679	3.51406	3.95582	3.39448	5.33237	2.64506
Afu1g01640		kinesin family protein	YGL216W		429.768	237.727	210.841	225.089	121.359	109.867	173.578	225.41	139.516	47.4045	54.434	66.5299	174.836	227.332	593.841	523.371	224.272	194.829	147.35	150.003	115.097	79.5743	101.552	112.119
Afu1g01650		C6 finger domain protein, putative	YDR213W		13.6194	8.48867	14.5322	20.5107	7.00463	4.44455	9.8016	8.16512	5.9099	1.56631	2.13952	6.83452	12.8011	6.35701	9.42884	6.85499	6.83658	9.91449	9.0587	8.55587	5.41923	3.90957	3.71892	5.10726
Afu1g01660		alpha-L-rhamnosidase A precursor			2.04881	4.73236	4.46436	2.95854	2.40487	1.96678	0.45259	3.92715	1.87354	1.33284	0.182061	0.421433	1.02825	1.2021	0.807385	0.84539	0.541165	0.827123	0.734135	0.633091	0.391274	0.652316	0.301389	0.711621
Afu1g01670		formaldehyde dehydrogenase, putative	YDL168W		2.95463	5.5646	2.99253	4.48572	3.37531	2.97963	0	2.61029	1.50362	0.541967	0.185077	0.257049	0.0979951	0.423005	0.538624	0.171879	0.137533	0.252248	0.0746298	0	0.426168	0.0994685	0.34468	0.232525
Afu1g01680		branched-chain amino acid aminotransferase	YJR148W		58.0067	83.8443	49.7076	86.1796	65.4194	76.4231	67.4014	91.6301	55.7207	23.3737	19.1566	20.201	59.4811	62.5223	93.3115	118.164	55.1845	57.6981	52.1652	61.68	50.537	63.8073	38.466	41.8957
Afu1g01690		cytochrome P450 alkane hydroxylase, putative	YDR402C		29.74	21.8436	17.1657	17.1272	11.5897	11.7538	23.5672	56.9545	49.9066	32.0159	9.05163	8.26335	13.4626	21.6179	22.4949	27.8631	10.4296	12.4754	13.3285	9.19517	12.3651	16.562	12.3747	14.8222
Afu1g01700		hypothetical protein			6.66682	8.36916	8.58013	5.75074	7.36519	4.27775	7.54171	32.3476	28.1706	22.2255	11.432	13.3541	8.25783	4.72968	7.86905	5.13264	6.18861	6.29435	5.89201	4.21227	5.43913	6.63235	4.8879	4.37544
Afu1g01710		hypothetical protein			0	0	0	0	0	0	0	14.6042	0	12.8869	0	24.4485	0	0	0	0	0	0	0	0	0	0	0	0
Afu1g01720	ireA	serine/threonine protein kinase, putative	YHR079C		49.3592	78.4184	66.7406	57.2469	49.6435	46.6251	26.4869	28.6747	41.0525	55.8342	53.3603	44.3542	34.853	72.7849	50.9241	28.4067	35.6974	35.2614	38.714	28.6608	34.4719	31.6474	31.9543	36.0595
Afu1g01730		glycosyl hydrolase, putative	YKL046C		28.5755	33.1194	22.6513	24.0873	22.6271	27.4314	21.5127	9.73031	14.1454	15.7561	25.5728	29.304	6.97824	7.82993	8.29444	4.54772	8.35611	7.49814	6.67956	11.8427	22.9972	10.0074	7.80625	11.4438
Afu1g01740		t-complex protein 1, beta subunit, putative	YIL142W		206.969	161.588	200.125	146.2	104.394	80.7104	77.089	130.427	94.2085	122.665	248.513	311.935	143.429	76.3669	53.1823	73.998	111.233	103.105	102.241	92.5144	62.4373	91.7854	90.7539	87.6714
Afu1g01750	cyp10	peptidyl-prolyl cis-trans isomerase, putative	YML078W		23.4815	26.4312	30.738	22.8999	24.3385	17.9378	17.1933	15.4106	13.1644	20.2531	32.6052	36.1362	24.1346	16.0584	19.6079	13.8249	19.9708	17.955	19.2832	12.4451	20.9309	17.4173	19.055	20.1373
Afu1g01760		integral membrane protein			65.431	77.2395	62.9344	64.8083	49.2197	47.4315	38.1988	23.8235	20.1661	19.2407	20.9284	38.6432	71.6413	116.184	88.9664	60.7185	73.782	67.6615	68.036	46.9185	53.4207	44.1194	50.3567	57.819
Afu1g01770		dehydrogenase	YMR226C		13.3252	14.3154	16.5518	14.8346	16.3588	20.2595	1.98942	2.25336	5.24072	6.46229	8.82726	4.4796	2.33694	4.13851	2.68189	4.09889	7.31651	4.85866	2.60115	2.75473	2.50167	4.74416	1.47534	2.27493
Afu1g01780		alcohol dehydrogenase, putative	YCR105W		10.2191	10.3741	9.32843	10.4945	12.2744	15.1649	0	0.223311	1.0934	1.37937	0.134584	0.18692	0.14252	0.205067	0	0.124987	0.200022	0.366858	0.217077	0	0	0	0.501287	0.112725
Afu1g01790		hypothetical protein			55.7597	41.6447	57.9517	55.6079	40.3458	34.6861	46.5391	80.4023	50.4212	31.1054	31.2699	33.4842	77.3496	135.664	62.5217	47.2178	76.6288	75.4775	80.4676	72.4911	73.6525	82.6179	89.7986	79.1728
Afu1g01812			YGR260W		1.44865	2.00813	1.87235	1.8397	8.12516	19.8793	1.5785	0.961976	2.30272	1.22613	0.193253	1.07362	0.750375	1.276	1.39265	2.39296	1.2446	1.14136	1.09097	2.24003	0.593324	1.10787	2.63931	3.9387
Afu1g01820		hypothetical protein			0	0.2873	0	0.123835	0	0.280774	0	0.122518	0.119976	0.108111	0	0	0	0	0	0.0685728	0	0	0	0	0	0	0	0
Afu1g01830		thiamin pyrophosphokinase, putative	YJR142W		20.1069	15.2781	21.4908	12.6993	9.10206	7.95712	5.97288	6.1259	7.10973	16.2167	36.7825	44.6293	15.2041	7.70889	5.57122	7.36525	12.1934	9.13186	11.9097	4.27938	3.14859	6.90795	6.28148	7.67342
Afu1g01850		hypothetical protein	YBR240C		12.9636	10.0814	10.6038	11.021	16.6966	32.6186	7.12565	3.72097	5.3698	4.78115	3.65887	3.44245	4.04127	3.89654	19.1375	12.9342	6.6658	5.2549	4.34685	13.316	6.77632	6.55479	3.51697	4.64632
Afu1g01860		hypothetical protein			32.7003	21.4791	13.8854	20.0569	20.2223	18.7439	20.9424	19.2202	22.2436	20.2152	23.284	15.438	16.6032	54.5541	55.7474	30.2079	15.3028	16.7444	25.0058	66.0483	46.0172	24.3989	23.2432	21.0702
Afu1g01870		conserved hypothetical protein	YKR065C		130.336	138.583	161.177	123.826	109.227	87.4709	86.3607	139.925	129.496	79.7881	131.194	162.345	113.25	144.062	131.518	108.68	91.1137	80.2132	105.585	126.172	105.152	80.8332	85.5874	80.7879
Afu1g01890		enoyl-CoA hydratase/isomerase family protein	YDR036C		0.866705	0.421668	0.739915	1.63453	10.9366	29.0048	0.812676	1.80811	5.843	2.71236	0.43588	1.9675	0.115396	2.98869	0.996703	2.12519	1.13368	1.48519	0.263644	0.884166	0.200736	0.937045	0.811765	1.55161
Afu1g01900		dienelactone hydrolase family protein	YAL049C		7.89578	11.6987	9.80673	21.4864	31.4422	28.628	12.7923	22.8331	14.6871	5.13583	7.28519	11.4298	6.85757	28.7791	26.5865	25.9351	19.6497	8.45823	9.03056	10.3209	7.45566	6.81566	4.35504	7.9099
Afu1g01910		integral membrane protein			21.7818	21.5051	27.7784	25.7321	19.1645	20.2108	16.1026	9.3831	7.68491	13.2477	20.5635	21.2773	24.498	9.55647	26.0754	30.6508	25.8248	25.6444	21.8907	10.8452	16.8568	26.6346	14.808	19.2042
Afu1g01920		hypothetical protein			2.91252	1.12533	0.987437	4.29532	13.9093	14.6051	2.4685	2.47146	2.95802	1.81738	0.661994	0.689571	3.15463	0.630428	3.09629	17.9825	8.48588	7.10525	3.20328	2.30199	2.74381	2.40155	1.54109	3.32683
Afu1g01930		MFS multidrug transporter, putative	YPR156C		2.99913	3.86361	3.68972	3.33179	4.53453	6.22361	3.04183	1.93363	2.36691	6.91038	11.2456	8.41634	1.48088	1.33174	3.10079	2.81385	3.29074	2.38244	2.44354	1.08062	2.09305	2.44261	2.60436	2.04975
Afu1g01940		hypothetical protein			37.1071	27.3937	25.506	33.7097	24.4925	28.0386	21.3845	16.2141	11.2646	6.96043	7.72501	12.1963	18.8082	14.2858	15.5369	17.2915	19.9202	16.5579	20.2342	9.643	17.0278	15.4715	17.5428	17.586
Afu1g01950		hypothetical protein			41.0364	38.3501	47.5021	35.0057	46.8287	38.018	29.8429	21.6897	24.6112	60.456	58.927	47.5492	31.6403	14.8592	21.5661	27.5551	23.1281	24.3203	29.2835	12.0253	14.5244	35.9075	23.1852	19.1168
Afu1g01960		conserved hypothetical protein	YDR213W		3.80639	3.23538	8.56701	7.42925	3.67789	5.31708	1.4907	3.01814	2.31896	1.0653	0.671615	1.55465	16.9507	10.873	18.9641	14.4755	10.9383	14.5696	13.9246	6.81172	6.10865	5.35417	3.7871	4.45337
Afu1g01970	velB	mutant VeA1 protein			21.7181	33.2365	32.8511	26.5717	22.2139	21.636	16.9238	12.9401	10.7502	17.1278	20.5194	20.553	18.514	13.6848	28.3304	25.052	18.2883	18.6444	14.8987	12.9666	29.8802	23.1554	15.9921	16.2229
Afu1g01980		IgE binding protein, putative			2.48947	2.79704	2.86288	4.41611	4.90476	4.54591	2.5717	1.0013	0.58832	1.59042	0.362076	0.670504	0.89466	3.12629	2.91033	0.560427	1.25562	0.822475	0.973347	0.699482	1.33397	0.648651	1.19878	1.01089
Afu1g01990	rsa4	WD repeat protein	YCR072C	ESR	24.0545	16.6592	21.2635	4.15436	7.04626	8.88173	0.527525	2.23	11.1486	61.9334	85.5891	109.343	21.1234	2.91004	2.94082	12.3499	21.9717	16.7748	16.8855	1.55781	5.60299	16.651	15.6324	10.2496
Afu1g02000		DNA mismatch repair protein Msh4, putative	YFL003C		1.52469	1.66262	3.2425	1.83247	4.31317	6.23643	1.51117	0.862962	0.460943	2.56138	4.06611	5.18766	0.90123	0.144083	0.943535	1.58072	2.03781	1.73988	1.18204	0.60284	1.1758	0.965602	1.17404	1.46524
Afu1g02010		C2H2 finger domain protein, putative	YDR266C		70.8076	55.2787	60.0284	50.2412	46.1008	37.1155	47.7231	23.2138	16.8166	30.5466	51.5844	56.5882	58.5248	61.8947	54.7299	54.0603	48.0909	50.1788	46.484	41.0154	44.7241	46.3014	40.7333	40.2936
Afu1g02020		SWIB/MDM2 domain protein	YMR233W		51.1167	63.0045	51.2966	58.8986	67.8058	58.4913	54.7314	80.0211	66.3057	32.1177	24.5165	32.5943	26.9016	55.2968	44.8619	32.9541	26.249	25.9401	25.4303	51.4134	28.4494	22.1049	20.2259	27.492
Afu1g02030		eukaryotic translation initiation factor 3subunit EifCb, putative	YOR361C	ESR	294.803	187.663	237.391	110.022	67.4268	49.5847	53.4661	41.7124	37.1893	107.401	207.772	306.352	269.74	160.293	92.5436	87.9408	181.583	164.985	186.777	92.0926	97.2836	133.091	147.849	132.739
Afu1g02040		extracellular SCP domain protein, putative	YJL078C		30.1094	16.2353	6.64505	10.5488	24.3546	20.693	33.9935	28.5073	25.1551	46.7169	44.3675	7.60429	8.39708	40.5619	50.5497	22.2675	8.97906	9.52081	19.7939	98.9154	57.0373	14.8144	18.9869	11.5437
Afu1g02050		Sls2	YJL204C		22.6806	32.1419	31.4595	24.0539	19.5309	19.1548	20.4632	5.86452	6.84505	15.368	30.0245	31.3868	25.1788	32.3123	38.5022	33.5861	29.5011	26.5673	26.8916	33.2295	26.635	19.3791	20.7442	23.892
Afu1g02060		AAA family ATPase, putative	YBR186W		2.8846	2.95203	2.91394	3.97447	2.49771	6.66486	2.33168	2.21042	1.39151	0.69661	1.61763	2.11452	1.20918	3.91467	1.26594	1.76738	1.97989	1.29689	1.38131	1.76473	0.964073	1.12508	0.472564	1.99248
Afu1g02070		cytochrome c1, heme protein precursor	YOR065W		703.76	583.026	842.206	654.165	288.015	268.315	431.543	735.202	603.486	365.821	474.391	712.71	1048.1	1043.35	421.097	401.166	718.53	782.336	917.47	886.618	728.508	648.443	834.903	714.551
Afu1g02080		hypothetical protein			84.1113	117.181	96.978	101.31	65.9353	33.2751	102.551	93.3575	62.3749	50.6696	57.7538	53.3161	79.3615	655.809	230.49	70.9818	59.9482	56.2247	74.8557	122.464	105.651	78.584	67.1528	60.4668
Afu1g02090		quinone oxidoreductase, putative	YBR046C		46.5106	72.8098	48.1819	52.8003	77.9369	64.2244	70.6424	75.4624	64.7463	45.5855	64.606	26.4171	23.7429	904.099	293.783	28.4205	12.1603	16.9445	32.9071	187.215	181.552	46.1438	34.5654	29.8153
Afu1g02100		hypothetical protein			0.897005	1.1497	0.952991	1.59823	2.64698	2.75191	1.28582	6.06181	7.04909	7.35492	3.78377	1.72153	0.967179	56.9578	3.52595	3.3019	1.21197	0.9336	0.868101	3.40281	1.65241	1.68295	1.66044	1.14747
Afu1g02110		phospho-2-dehydro-3-deoxyheptonate aldolase	YDR035W		148.184	212.177	119.58	102.091	109.37	120.327	58.6405	84.5922	66.7356	95.0986	126.678	178.261	190.537	118.432	91.1366	194.041	168.22	147.919	150.691	52.174	65.6519	161.318	133.413	133.403
Afu1g02120		F-box domain protein			3.15391	24.1803	3.25699	3.58852	9.73802	10.1196	3.07168	87.928	162.933	174.765	78.4211	41.4045	12.1515	21.8774	5.46594	5.35507	21.6819	15.1679	14.137	22.658	6.58573	7.31373	11.5263	8.93494
Afu1g02130		DUF221 domain protein, putative	YLR241W		35.8547	15.7041	20.1365	22.062	20.326	15.182	27.6963	15.177	22.9191	39.7544	29.9437	16.448	41.8034	83.4756	40.1897	26.1542	38.7791	38.4492	54.8201	111.156	73.384	74.5663	61.0855	42.7816
Afu1g02140		glycogen debranching enzyme, putative	YPR184W	ESR	34.0391	9.81416	5.81125	14.994	24.6322	24.0578	54.5997	18.9143	17.0433	10.3437	5.48403	1.82932	16.7882	74.3288	41.3985	28.6897	13.3113	16.9724	26.9033	245.106	77.0462	25.8184	21.8239	23.7288
Afu1g02150		glycerol 3-phosphate dehydrogenase (GfdA),putative	YDL022W	ESR	137.729	89.9926	127.526	110.776	100.247	102.307	96.839	109.101	84.2075	107.756	170.794	195.471	145.546	86.6723	85.2098	110.554	123.433	117.789	118.942	115.299	77.508	95.3378	87.7335	87.9196
Afu1g02160		hypothetical protein			41.2803	37.9136	41.006	23.5314	24.9383	30.2601	8.02571	18.7491	26.2803	83.6957	93.4987	96.932	26.0434	8.43985	9.21146	18.5185	16.7937	19.9302	21.4419	5.90676	12.4483	22.8627	15.4047	18.743
Afu1g02170		ATP-dependent Clp protease, putative	YBR227C		21.5177	29.2522	29.2105	63.4902	66.4396	62.5009	67.2264	37.2624	29.1285	34.6813	23.4926	20.4938	13.8438	20.6097	54.5128	46.3993	13.7544	16.4945	11.4825	8.32674	13.4716	27.1997	15.8293	18.0507
Afu1g02180		hypothetical protein			9.67473	11.6533	12.6653	8.83417	9.5205	9.06674	8.05261	3.5503	5.82453	10.2529	12.5601	13.5465	10.5347	6.05472	14.3025	13.1354	13.7113	13.0283	8.91926	5.95876	9.39313	8.42303	8.72868	8.96072
Afu1g02190	rab11	Ras GTPase Rab11, putative	YER031C		247.738	212.571	233.155	255.567	202.558	206.258	188.494	236.733	185.511	143.473	155.568	161.649	195.446	156.692	165.349	201.837	153.814	164.451	170.506	159.377	145.784	173.31	142.975	154.448
Afu1g02200		F-box domain protein			21.3729	52.6628	45.9412	47.2462	57.186	69.4556	24.4032	13.6297	23.614	49.0335	41.8613	20.4039	15.6408	34.4195	39.2082	38.216	15.8472	19.6998	19.6827	8.60583	27.5717	19.3568	21.7701	28.7112
Afu1g02210		60S ribosome biogenesis protein Brx1, putative	YOL077C	ESR	105.992	83.0344	79.0283	27.7012	35.2628	29.4319	5.32765	19.0268	31.8007	114.749	224.252	322.475	57.0635	8.67045	8.96132	24.1009	56.8935	42.7733	43.249	8.89436	14.2147	31.7873	40.142	33.0741
Afu1g02220		hypothetical protein			0	0	0	0	4.89472	1.57086	0	0	1.58285	1.42631	0	0	0	0	0	0	0	0	0	0	0.897248	0	0	0
Afu1g02230		hypothetical protein			2.7033	1.825	2.24182	1.25806	2.19616	2.13823	1.60417	1.24919	3.36401	1.79124	5.17586	6.2737	0.597933	1.00374	1.01725	0.961353	1.53849	1.15435	0.910732	0.654484	1.04013	1.21385	0.70104	1.41879
Afu1g02240		hypothetical protein			0	0	0	0	0	0	0	0.330099	0.646504	0	0	0.276306	0	0	0.165422	0.184756	0.591344	0	0	0	0	0	0	0
Afu1g02250		hypothetical protein			0.373846	0	0	0	0	0	0	0	0	0	0	0.335857	0	0	0	0	0	0	0	0	0	0	0	0
Afu1g02255					0	0	0	0	0	0	0	0	0	0	0	0	0	0	0	0	0	0	0	0	0	0	0	0
Afu1g02260		hypothetical protein			0.612996	0	0	0	1.69701	0	0	0	0.667618	0	0	0	0	0	0	0	0	0	0	0	0	0	0	0
Afu1g02270	abp2	ars binding protein 2			35.7835	48.7736	36.3493	31.7972	31.0916	35.0003	22.1515	28.9469	45.6354	44.095	30.1913	23.7597	26.9151	60.2103	45.269	21.0201	36.7126	34.2309	27.6232	16.0813	25.1761	12.6091	18.2989	26.8937
Afu1g02280		conserved hypothetical protein			8.96026	9.16637	6.45511	8.49021	8.52035	13.2812	6.80005	3.08089	3.3941	8.24081	8.81965	10.3959	6.82045	6.54246	13.1233	12.34	14.4015	10.1226	7.81473	6.92745	11.5438	11.1641	10.7341	11.0807
Afu1g02290		conserved hypothetical protein			4896.95	3635.48	2610.56	5990.65	7441.3	8531.78	5966.17	11070	9717.64	4017.38	836.883	1670.96	4584.78	4556.77	1994.66	2123.96	3846.07	5375.28	4075.05	4898.28	3148.83	4483.12	5039.17	6922.08
Afu1g02300		hypothetical protein			0	0	1.28547	1.2484	3.25167	1.39292	0	5.63268	12.4107	6.21295	1.69734	0	0.89871	0	0	3.1526	3.78392	3.47003	2.05328	0	1.56335	0	1.05368	0.710826
Afu1g02310		hypothetical protein			0.916307	0	0	6.23693	33.2209	34.2462	10.3009	7.6243	4.04417	0.700812	0.0957285	0	0	0	0	0	0	0	0.231607	0.110961	0	0.308692	0.118854	0.16036
Afu1g02320		hypothetical protein			4.79341	5.12712	3.21197	23.3038	49.9887	51.2596	9.19214	10.4984	8.41144	4.49162	0.191731	0.26629	0.203036	0	0.159425	0.356117	0	0	0.154626	0.444478	0	0	0.476095	0.16059
Afu1g02330		conserved hypothetical protein			13.7804	15.9869	15.9767	32.9211	43.1084	48.3126	16.2996	20.081	26.5903	43.2407	27.4014	32.1371	34.8206	53.9293	28.9869	22.832	40.8377	40.5622	40.0842	42.4369	60.3617	59.2341	52.4488	47.8143
Afu1g02340		hypothetical protein			46.5307	41.1838	54.1193	55.7613	46.2428	52.2454	28.0639	62.555	153.7	270.262	74.5192	62.9691	86.4831	73.1107	59.1948	53.3817	82.9548	114.777	87.7379	83.8795	74.3188	109.677	107.232	123.519
Afu1g02350		MFS multidrug transporter, putative	YHR048W		34.0658	30.6335	33.3571	23.0624	25.1512	26.5601	18.3971	23.1655	19.1031	15.2159	19.5772	19.9736	11.1161	18.9536	10.1686	10.0411	9.82869	9.0849	7.06883	5.59703	8.41161	11.2833	5.86484	9.40765
Afu1g02360		hypothetical protein	YDR216W		6.72589	8.14963	9.45396	8.72618	10.3002	14.8486	6.53953	4.37628	6.07763	5.33616	5.75448	5.32817	6.29692	13.4445	14.235	11.3117	9.55021	7.84297	5.99441	7.72623	6.13942	6.3916	4.70353	6.38628
Afu1g02370		fumarylacetoacetate hydrolase family protein	YNL168C		6.64924	5.68451	8.63188	15.0654	21.2006	24.7403	12.4083	13.3211	9.00275	3.3112	0.904596	2.19865	2.15536	0.861462	3.85491	7.45579	3.02497	2.3117	3.10051	1.5728	1.35393	4.49707	1.82507	2.65185
Afu1g02380		hypothetical protein			5.39672	6.9901	9.87675	16.3587	18.9248	16.9769	11.9353	13.5187	12.2454	5.96456	2.85158	4.80917	3.66682	1.86213	6.94397	7.94472	3.32992	4.71935	2.79252	3.77752	1.68845	2.62726	2.52889	2.72963
Afu1g02390		alpha/beta hydrolase, putative	YGR031W		24.6404	26.422	26.2427	17.6459	16.8246	12.2011	13.0401	22.9094	17.341	15.9539	38.6593	62.5036	15.6485	24.1081	13.2181	14.4858	21.2966	12.5114	14.987	13.5817	10.9985	10.9903	12.3239	14.5649
Afu1g02400		hypothetical protein			17.1557	22.2114	22.4678	16.5432	14.9826	15.538	9.67808	6.13517	7.04632	18.1796	32.7755	29.9247	17.4991	11.3374	21.6733	17.8899	20.8958	20.9666	17.8548	11.1644	19.1304	18.0566	17.7961	16.7465
Afu1g02410		AAA family ATPase Reptin, putative	YPL235W	ESR	115.817	127.761	114.016	87.9993	75.3003	66.3229	46.3674	46.7096	36.4803	69.159	158.283	215.997	92.175	37.6304	53.6361	52.4469	76.8743	75.558	71.9384	46.7429	50.1071	55.3198	59.6098	64.5875
Afu1g02420		conserved hypothetical protein	YHR156C		39.7771	35.4244	30.5964	31.0008	29.0012	28.2806	27.2705	11.5258	7.88522	16.1614	35.5878	36.7399	29.2219	24.9379	36.3959	28.4548	21.9202	20.3612	24.7869	54.4859	26.6435	22.8085	22.9194	20.9609
Afu1g02430		ubiquitin fusion degradation protein	YGR048W		79.5052	57.6835	41.9329	56.272	64.7688	49.3524	69.7489	54.8344	38.0057	24.0556	34.176	30.2216	44.7576	60.1004	68.2543	56.373	43.7101	38.2893	46.6279	112.591	76.5873	50.4859	41.6534	38.657
Afu1g02440		PaxU, putative			18.4918	7.41682	9.89984	8.87776	5.32426	5.0204	10.0359	6.69865	6.83302	4.92582	8.74705	7.94329	4.98768	7.43289	3.91635	6.56113	5.00002	5.73156	5.29069	3.89957	5.42269	4.70105	3.96811	4.50852
Afu1g02450		hypothetical protein			8.07623	2.89857	6.54051	7.85368	5.92131	7.68989	4.8354	3.64771	6.45273	9.96787	6.73697	5.12162	5.48208	6.69937	4.18663	7.04686	4.21584	5.70253	4.6325	4.19217	4.70285	6.02187	5.1067	6.4743
Afu1g02460		DNA-directed RNA polymerase III 130 kdpolypeptide	YOR207C		22.5475	30.1545	28.4438	12.8256	10.6495	11.752	6.793	6.50256	10.9666	36.2493	47.4003	58.2735	31.3556	21.7052	14.1724	26.4583	27.9201	29.6311	23.478	10.6713	17.1311	28.3836	22.7449	23.1071
Afu1g02480		plasma membrane ATPase, putative	YGL008C	ESR	3.31474	4.81398	5.53288	4.79686	6.30517	6.17384	2.33733	2.18413	3.80235	9.46521	15.4155	12.838	1.7037	3.87765	2.9917	3.2327	2.26066	2.95022	2.07597	3.28888	1.64348	2.95555	2.36066	2.86655
Afu1g02490		hypothetical protein			34.6503	25.9738	24.5548	16.2756	21.3636	18.8461	16.9966	11.7522	7.48604	14.5989	23.7237	26.5504	11.4326	21.6888	17.5536	16.0929	13.7969	11.2465	15.1951	39.9327	21.0909	16.5567	14.3431	12.2678
Afu1g02500		origin recognition complex subunit Orc5,putative			29.0354	32.1231	37.6256	27.6927	30.2458	25.033	19.9904	10.1365	8.50821	12.778	27.4905	27.2721	30.1897	27.5926	32.7155	24.6522	29.9402	25.5732	25.2202	28.8301	33.3587	20.0122	22.8446	20.8326
Afu1g02510		RNA-binding protein, putative	YGL014W		19.4408	18.7658	23.3412	29.0114	26.3639	28.2145	30.8951	31.8062	20.8671	9.80196	4.28452	4.23055	17.6878	31.3497	28.7978	30.9823	13.0837	18.4158	15.954	13.7478	18.6422	23.2548	17.4825	17.2142
Afu1g02520		hypothetical protein			0	0	0	0	0	0	0	5.81734	17.09	10.2666	0	0	0	0	0	0	0	0	0	0	0	0	0	1.46826
Afu1g02530		putative sugar transporter	YLR081W		2.98421	4.90265	3.79016	3.01976	7.20637	13.8126	2.10489	5.96036	4.76666	5.17185	2.51451	1.16411	14.7087	37.4927	9.11004	57.8239	11.1224	9.62853	10.3808	4.7189	3.41887	9.6529	4.83157	6.92004
Afu1g02540		EF hand domain protein	YBL047C		69.0002	63.5098	72.2342	86.7656	60.421	50.2529	74.7126	61.5692	33.4204	18.7203	13.147	15.4028	80.5309	90.3776	155.819	77.1029	50.2322	56.4829	64.8714	75.0348	82.9721	60.4399	58.1482	56.1058
Afu1g02550		tubulin alpha-1 subunit	YML124C		866.907	527.056	672.19	924.168	647.971	550.546	578.412	805.27	497.142	147.808	241.791	412.815	1105.13	841.356	338.3	424.993	691.155	718.754	824.411	712.757	454.882	518.317	528.97	482.679
Afu1g02560		hypothetical protein			42.3993	31.1575	40.8828	35.0756	39.6062	44.63	27.6947	33.2669	33.4756	12.7543	15.2097	20.9323	19.6207	24.2285	14.8314	21.8296	19.3169	19.0337	23.4172	37.6637	24.07	21.2533	24.3774	17.7192
Afu1g02570		aspartyl-tRNA synthetase, cytoplasmic	YLL018C		161.434	12.5711	4.58094	17.8858	26.3631	19.8634	165.083	92.1435	70.2688	77.843	44.2607	20.2473	65.2925	3287.06	281.553	44.5938	37.0228	32.7738	121.206	696.516	213.558	84.4885	77.0179	60.2968
Afu1g02580		lipase, putative			149.824	28.4352	29.7217	33.235	28.5398	27.3068	89.8446	51.342	42.5827	45.305	38.7916	33.8757	68.3505	478.886	72.44	39.7605	53.5073	55.8764	112.425	290.162	92.2513	78.8611	83.8416	70.7957
Afu1g02590		RNA polymerase I specific transcriptioninitiation factor RRN3 superfamily	YKL125W		25.3878	29.8312	25.7802	11.3579	14.791	18.7725	3.27422	23.2375	74.8403	176.971	133.239	105.574	24.429	2.6081	7.08401	27.3848	27.8676	25.5559	21.3024	2.79569	8.09778	30.9013	17.2429	15.9007
Afu1g02600		hypothetical protein			36.031	82.8747	77.3345	89.5203	113.075	109.121	69.7873	104.634	196.281	275.26	143.422	84.0244	60.7683	62.6354	40.1126	54.9762	51.898	58.2288	46.5334	39.7906	51.7656	50.4132	59.6988	60.9714
Afu1g02610		conserved hypothetical protein	YOR004W	ESR	78.4195	61.8383	66.0255	25.2801	63.1945	59.9273	12.9267	16.717	29.3961	97.3907	187.415	230.505	41.1846	2.31094	5.76506	23.0391	44.4377	37.2078	26.9965	7.03194	15.1667	38.0776	39.1402	28.5822
Afu1g02620		hypothetical protein	YBL059C-A		61.308	52.1368	71.8848	59.729	25.719	26.5732	110.665	224.058	203.208	73.0014	138.358	266.026	95.9175	49.3805	39.0394	23.5375	70.396	91.738	94.8278	63.5714	43.6267	54.9323	83.0534	60.9009
Afu1g02630		periodic tryptophan protein (Pwp1), putative	YLR196W	ESR	77.7675	42.1904	49.0878	19.5235	25.6678	21.7404	5.53227	2.52738	7.31237	48.152	116.385	159.433	46.4838	1.05495	7.13868	23.2118	44.4527	35.4808	29.8727	6.98197	9.94817	32.2986	30.3443	28.1833
Afu1g02640		conserved hypothetical protein	YHR076W		24.4446	25.8303	25.292	31.382	28.9459	33.9616	19.462	2.97162	4.46198	10.8384	22.2074	24.7078	18.2066	31.4726	30.776	21.5108	21.4711	20.6663	21.7612	22.4196	25.403	18.9937	21.1979	24.1006
Afu1g02650		hypothetical protein			4.08905	4.80516	5.90293	8.14508	9.52016	8.29295	0	0.410382	0.267913	0.482836	0.0824422	0.114502	0	0	0	0.306253	0.122527	0	0.132975	0	0.151868	0	0	0.0690519
Afu1g02660		F-box domain protein			0.17384	0.211446	0.185515	0	3.02023	1.03151	0.582196	9.06724	9.23433	7.36098	1.74867	0.303585	0	0	0.0908768	0.710487	0	0.297915	0.352563	0.506729	0.402657	0.352429	0.271387	0.0915405
Afu1g02670		ARP2/3 complex 34 kDa subunit , putative	YNR035C		169.933	158.828	153.112	172.187	141.294	119.524	173.689	213.254	171.14	118.872	98.5125	116.485	127.197	121.387	128.084	129.119	116.246	114.408	122.299	144.436	128.86	109.24	103.59	105.098
Afu1g02680		small nucleolar ribonucleoprotein complexsubunit, putative	YLR129W	ESR	23.9576	24.0196	23.1837	10.9881	11.5432	12.0997	2.84679	5.66225	13.9666	49.776	59.8795	66.5769	28.8756	3.8752	4.49718	13.125	25.2629	22.2458	22.9773	7.72439	11.8015	22.7003	21.7438	17.4999
Afu1g02700		zinc metallopeptidase, putative	YHR134W		11.3986	16.3703	12.2375	11.92	14.9713	12.6872	11.2022	6.09082	13.8497	22.956	24.5133	14.5171	3.95311	27.5868	8.43256	8.08919	7.12	5.851	4.61619	5.33662	5.38669	4.94881	5.1755	5.15902
Afu1g02710		hypothetical protein			52.4566	27.6369	22.2198	18.7102	16.9869	19.6553	20.6833	15.4275	14.3823	34.4148	46.8607	38.9469	17.7228	25.8407	17.8744	19.8944	21.9991	19.1604	22.8551	53.7998	34.6662	27.0239	24.8423	20.0609
Afu1g02720		hypothetical protein			54.6947	43.4667	51.3753	40.783	26.0048	16.9942	14.9665	12.3269	17.9971	32.8302	60.7837	52.1534	33.1852	30.2548	23.5863	20.8235	19.6736	21.3554	31.482	9.08095	26.1266	21.7786	20.1246	20.7039
Afu1g02730		mitochondrial phosphate carrier protein (Ptp),putative	YJR077C		162.999	72.6756	76.7662	101.583	46.0268	33.1197	93.2645	100.712	66.5639	19.5376	33.5413	38.8686	10.4468	11.5505	4.05827	3.27889	9.56869	10.4025	8.33278	5.95814	5.30833	5.91584	6.38196	7.87139
Afu1g02740		lovastatin nonaketide synthase			0.536464	0	0.190866	0	0.490593	0.848891	0	0	0	0	0	0	0	0	0	0	0	0	0	0	0	0	0	0
Afu1g02750		hypothetical protein	YNL134C	ESR	0.178645	0.434662	0.190676	0	0	0.212013	0.119738	1.11889	0.547843	0.493664	0	0.156093	0	0.171246	0	0	0.167034	0	0	0	0	0	0	0
Afu1g02760		cell cycle inhibitor Nif1, putative	YBR007C		17.4974	27.9065	37.0096	31.9134	20.819	20.3358	15.9762	18.0046	20	23.4501	26.2004	31.9056	45.1248	38.6207	27.7259	19.7094	37.7634	38.8603	33.7945	15.3054	31.2491	20.3496	26.1169	29.0099
Afu1g02770		hypothetical protein			3.347	1.35967	2.86263	2.34085	16.1352	65.7019	1.20398	2.34387	11.0172	5.17066	3.39021	13.1448	0.89753	1.07619	4.46339	19.4155	7.34797	3.27295	3.30372	6.22197	4.68389	8.5029	4.91073	3.90441
Afu1g02780		L-asparaginase	YLR160C		49.3377	36.3303	56.1928	15.4364	15.9355	28.6174	8.79339	14.4744	23.4419	29.8678	30.5317	11.4633	14.9935	9.30428	72.591	251.638	9.37456	14.3587	12.3927	8.24468	25.0931	24.2349	8.58121	10.6787
Afu1g02800		class V chitinase, putative	YDR371W		17.4154	21.3605	19.5937	14.9814	13.7574	21.1833	3.78804	5.37386	6.40639	7.47376	10.4905	18.0414	10.1399	5.63212	6.96664	13.306	15.1204	10.0757	8.71584	8.40575	5.54454	11.314	9.39705	9.61224
Afu1g02810		mRNA cleavage and polyadenylation specificityfactor complex subunit, putative	YPR107C		31.9581	37.2348	29.5255	24.4593	31.9264	27.2285	15.0177	12.5151	18.8855	36.7512	46.9861	41.5589	21.7358	27.3184	21.3853	16.4207	17.6417	18.2005	19.0462	26.5146	17.6525	14.354	19.8037	16.7775
Afu1g02820	pst2	Y20 protein	YDR032C	ESR	13.1095	23.9876	13.9779	35.1856	103.289	40.2254	126.456	96.201	61.3717	35.8083	20.7738	14.9507	9.99944	69.9249	25.6748	21.5725	13.7532	13.2558	12.5651	40.3876	68.9692	33.6973	34.585	22.1451
Afu1g02830		npl4 protein	YBR170C		59.3516	51.9997	43.2418	54.1064	51.7631	44.3901	62.3599	48.1743	29.4844	37.196	41.6889	32.3107	46.5122	64.8687	83.6439	64.8581	42.5968	38.5559	44.2026	105.166	68.2679	46.4613	41.4772	36.7494
Afu1g02840		hypothetical protein			35.5182	61.6778	35.7814	27.5075	33.8647	36.6949	29.2364	15.3256	14.6976	8.54998	6.10666	8.53439	29.9895	22.0988	24.6587	33.6018	28.8158	38.8578	28.8104	18.6691	51.5002	29.4558	27.7685	26.3093
Afu1g02850		lysosomal cystine transporter, putative	YCR075C		22.9863	23.072	22.4082	31.2088	43.3203	80.8067	24.327	30.7835	34.5508	20.6863	20.1222	9.91038	15.1126	15.004	29.4289	38.965	15.9075	22.7571	16.5733	9.92513	30.3639	21.9359	17.5414	21.5157
Afu1g02860		C2H2 transcription factor, putative	YDR146C		3.34618	2.5403	2.52618	3.50281	5.8603	5.95449	4.08928	4.19757	5.10269	2.93765	2.44253	1.81734	0.554262	1.32918	1.2331	1.21519	0.907536	0.35668	0.633162	0.404455	0.803471	0.750128	0.866451	0.365324
Afu1g02870		extensin-like protein, putative	YLR131C		62.6774	105.215	70.4525	53.8573	48.2184	57.1342	49.0392	67.1407	69.6701	67.5414	40.7657	37.6215	46.8261	60.889	98.1227	96.2034	94.9161	70.2279	34.1201	13.2509	37.2389	27.0262	28.595	33.8356
Afu1g02880		Phosphotransferase enzyme family domain protein			19.7724	25.38	25.0879	38.0867	40.6104	65.4306	27.6512	24.9252	22.7469	9.90322	7.15697	5.68008	12.3263	9.94643	14.6488	31.0418	22.9101	15.0069	11.6072	12.3069	13.0391	16.4849	8.20236	13.2407
Afu1g02890		dUTPase	YBR252W	ESR	179.381	197.922	264.073	224.243	358.921	265.344	119.126	173.85	102.604	47.4062	171.34	319.807	163.341	107.248	121.401	216.831	332.658	177.062	150.994	103.731	67.0526	162.987	132.083	137.447
Afu1g02900		pyridoxal kinase, putative	YEL029C		21.6638	51.7607	26.0224	22.3126	21.1024	19.8958	16.5231	38.0256	59.849	90.323	66.3279	60.8692	17.0098	41.987	14.2774	11.8952	24.0785	17.8347	13.9592	8.18576	5.67556	9.45143	11.4328	12.12
Afu1g02910		hypothetical protein			153.624	223.012	198.348	229.977	121.737	94.1493	90.0823	186.498	172.882	211.47	189.706	210.342	214.676	422.892	146.071	114.158	213.477	215.67	194.162	54.0546	74.6463	85.0447	117.345	142.682
Afu1g02920		conserved hypothetical protein	YOR129C		10.5275	15.8192	23.4153	19.3503	14.9997	14.637	18.6066	6.67701	7.71545	8.95568	15.895	15.5372	19.3039	14.7156	30.8504	20.2177	19.9754	19.7443	17.9789	12.3606	19.9034	19.7239	14.4889	14.9649
Afu1g02930		Ca2+ binding protein (calmodulin), putative	YBR109C		86.4099	116.647	80.0629	84.4787	63.4845	58.4221	49.3214	51.5044	42.4634	18.7416	42.4538	49.9261	54.8974	50.3845	44.2588	42.3983	47.0841	57.4256	54.6257	50.0746	75.5524	46.8943	47.8094	39.0428
Afu1g02940		mitotic check point protein (Bub2), putative	YMR055C		22.165	22.8756	22.6284	18.2869	11.0603	11.1116	12.8258	7.44636	13.4264	17.2092	17.3098	18.1051	15.6903	18.3432	20.9679	11.8416	13.763	14.6601	14.4195	16.1834	12.0724	14.1651	13.001	13.5437
Afu1g02950		RNA recognition motif. (a.k.a. RRM, RBD, or RNPdomain) protein	YNL004W		13.1375	8.386	5.08037	28.8987	80.1702	82.2329	26.9123	36.4394	38.1965	50.5719	29.5907	24.6301	19.7622	28.2779	8.91605	12.6392	24.824	33.7256	23.3652	25.575	17.5685	19.7268	35.5869	32.2977
Afu1g02960		hypothetical protein			3.972	1.95882	2.24772	3.89652	9.0706	7.36154	2.55948	8.61529	10.4513	12.5948	3.40981	3.65948	3.44674	6.1402	2.7064	3.38257	5.18291	8.02723	4.49987	4.49134	3.56891	5.08125	8.37083	5.58215
Afu1g02970		salicylate hydroxylase, putative			34.7589	14.7474	22.9223	27.4345	31.4495	37.8181	8.81508	46.2404	55.0318	35.4781	14.9114	11.5547	16.5127	26.946	22.6053	22.4608	18.4455	24.7224	16.0586	26.2949	17.5028	16.9565	24.553	26.6543
Afu1g02980		Glucosamine-6-phosphateisomerase/6-phosphogluconolactonase family	YCR073W-A		93.9284	99.837	44.9515	50.3666	54.6825	43.5756	77.7077	240.164	338.108	357.573	117.5	55.3611	74.2624	62.0944	47.1434	68.9914	70.447	75.8001	95.3928	266.38	166.494	160.402	148.67	122.409
Afu1g02985					27.7329	16.0917	21.3564	23.2757	16.5163	16.6403	18.9919	39.2111	30.2965	18.8003	16.665	15.7466	26.4715	16.2346	31.9167	26.0058	17.8654	17.7797	25.1171	37.6043	25.3518	15.9308	15.1789	18.7064
Afu1g02990		WD repeat-containing protein	YCL039W		40.9716	102.787	21.2101	33.1562	34.2793	25.8885	41.9838	230.536	320.517	308.917	144.158	60.0116	45.9613	82.0882	64.2209	46.9801	35.3892	36.6694	47.9954	80.0375	50.6303	41.388	42.1653	43.6934
Afu1g03000		MYND domain protein, putative			7.14519	4.20928	6.19257	2.77547	2.70272	3.14727	0.947634	4.84927	6.29717	16.6512	24.778	27.0014	7.33347	1.16167	2.0603	6.25429	8.4982	7.36028	5.07255	1.62014	1.87257	6.48766	5.20615	5.37463
Afu1g03010		cell cycle control protein (Cwf22), putative	YGR278W		27.4036	33.1991	31.7847	28.6373	20.9939	20.3271	18.0997	18.3906	25.1685	49.2829	40.2005	46.3071	33.8643	27.7545	34.0313	24.0033	31.6624	32.6267	27.2553	34.3292	30.5839	26.1219	30.0599	25.9857
Afu1g03020		My026 protein	YIL102C-A		182.718	156.783	157.446	268.519	154.381	123.056	523.291	885.705	751.909	356.605	416.073	563.779	408.368	442.235	329.091	275.194	395.158	384.508	468.136	312.893	321.538	349.059	304.911	329.794
Afu1g03030		hypothetical protein			18.887	24.5088	16.8052	34.6709	53.7627	61.9084	53.7344	40.072	39.6806	23.6908	10.6165	6.09852	19.2365	22.5004	73.6476	88.5397	20.8294	24.4303	22.751	49.3628	33.1858	35.0753	18.7449	26.8529
Afu1g03035					33.8464	21.9033	36.3225	56.4839	55.5267	47.1885	37.4174	257.033	249.324	142.942	28.2219	22.3567	49.5887	36.3128	48.8455	113.38	71.1495	40.4591	31.8643	36.105	43.5161	54.379	36.0778	37.2957
Afu1g03040		conserved hypothetical protein			877.155	2842.69	602.512	619.766	821.301	692.388	550.985	2515.35	3136.09	3752.36	3093.64	1937.03	689.581	1209.97	594.719	610.886	813.673	823.837	903.823	619.005	1001.17	1241.39	1313.34	1173.31
Afu1g03050		DEAD/DEAH box helicase, putative	YIR002C		15.265	20.4423	13.3945	12.6842	13.7137	13.9824	8.87944	83.5677	97.1782	70.18	45.1416	44.5629	16.7047	15.6968	26.0251	24.5158	24.933	19.5496	18.0585	13.4336	16.9673	17.5326	15.1441	13.542
Afu1g03060		F-actin capping protein beta subunit	YIL034C		283.421	268.704	269.633	310.3	242.116	206.195	179.282	268.903	163.727	60.5381	109.583	132.52	149.878	124.238	140.284	169.301	114.521	116.252	123.586	142.604	133.156	125.559	85.6176	97.3542
Afu1g03070		transcription initiation factor TFIID subunit,putative	YBR198C		50.8614	56.3795	58.3608	38.5863	39.179	35.8464	26.515	23.2284	23.1679	41.6016	42.5679	50.9842	44.5288	36.0251	39.06	31.0095	44.617	41.6225	38.5113	36.7806	39.8761	39.2908	39.2681	33.3089
Afu1g03080		carboxylic ester hydrolase (Ppe1), putative	YHR075C		20.6373	19.9197	25.0907	26.5838	25.8644	23.6962	27.3095	27.8519	16.257	11.6226	7.68995	7.80932	17.6002	42.5852	29.1523	41.5441	22.3664	25.5824	16.1379	30.6704	27.3416	34.9298	27.9243	24.4479
Afu1g03090		conserved hypothetical protein	YNL115C	ESR	22.7863	4.82505	2.31582	5.33343	13.9719	8.11821	37.6088	32.2278	97.433	164.648	82.1616	9.84834	24.5675	90.898	38.6451	19.362	22.3945	21.6924	39.6572	1138	444.081	142.455	118.134	72.5289
Afu1g03100		ATP synthase delta chain, mitochondrialprecursor, putative	YDL004W		368.133	334.186	381.587	325.917	213.675	198.752	276.587	526.715	419.288	210.41	327.062	506.459	387.811	395.945	264.704	235.52	294.268	305.173	369.844	345.446	296.395	276.399	321.303	305.633
Afu1g03110		ribosomal protein L29/heparin/heparan sulfateinteracting protein	YFR032C-A		996.296	681.009	831.3	440.325	180.156	150.072	320.133	294.035	246.076	244.302	1013.16	2503.66	550.476	482.427	185.588	181.788	509.563	435.133	579.613	317.596	271.218	314.444	484.274	463.829
Afu1g03120		hypothetical protein			29.6015	26.4715	25.0917	30.5607	29.6271	28.252	25.9927	20.9387	16.1301	7.88336	11.1049	16.0075	19.1541	12.5623	16.6488	18.7509	18.2548	18.6897	20.1506	13.1645	17.4346	19.0804	16.7122	17.8274
Afu1g03130		conserved hypothetical protein			41.7465	40.6036	35.9879	29.7374	23.3035	22.9638	25.4173	15.8573	8.72763	13.7884	20.718	25.9651	30.8041	30.6115	28.5959	23.3219	27.3702	29.7584	22.8406	42.4501	28.4631	25.7936	25.1166	21.9687
Afu1g03140		glycosyl hydrolase, family 31	YBR229C		3.15476	6.09739	5.93947	8.32487	14.7414	17.5166	4.81341	3.35071	3.39243	3.2574	1.33485	2.28177	5.90795	11.682	6.34655	4.45006	5.74816	8.21021	5.54821	6.34768	3.6569	6.73258	7.8191	6.96625
Afu1g03150	erg24	c-14 sterol reductase	YNL280C		13.0027	2.80301	7.2769	5.63989	8.70501	5.25385	6.25425	13.6168	14.2104	17.4534	5.93025	1.83031	94.1355	189.664	55.2874	30.207	54.3954	93.7247	110.048	62.0037	64.3868	97.3537	84.8584	69.2878
Afu1g03160		hypothetical protein			0.101105	0	0	0.105732	0.0923102	0.359695	0	2.40129	1.94253	1.93468	0.188764	0.08739	0.0666316	0.287622	0.0523196	0.116869	0.0935152	0.0857577	0.253722	0.0729335	0.0579544	0.2029	0.312486	0.0527017
Afu1g03170		esterase, putative			1.22023	0.64982	0.674024	1.42728	2.22576	3.18187	1.34942	3.75288	3.52803	2.47266	0.723763	0.418841	0.542895	0.827103	0.601814	1.12025	0.582656	0.575424	0.535054	1.53804	1.55547	0.680719	0.823721	0.808279
Afu1g03180		DUF636 domain protein			9.0204	4.67311	5.85554	6.02984	9.01679	19.8069	2.78521	7.51875	5.94687	3.31733	0.871414	0.484114	15.3184	11.6845	4.49244	18.1277	22.0169	8.78883	19.256	9.49469	5.1368	11.8021	7.57346	4.8172
Afu1g03190		hypothetical protein			0	1.13282	0	0.64933	0	1.83467	0.632459	10.8351	17.3623	18.2528	2.96818	1.37415	0	0.904529	0.164538	0.551305	0	0.539392	0.79792	0.688096	0.729034	0.638093	0.737043	0.662957
Afu1g03195			YMR019W		0.0924304	0.112063	0	0	0	0	0	0.0953315	0.280062	0	0	0	0.36505	0.612799	0.286639	0.266784	0.597723	0.939668	0.509684	0.865746	0.687939	0.308782	0.855996	0.288733
Afu1g03200	mfsC	MFS transporter, putative	YOR378W		0.131045	0	0	0.274299	0.359163	0	0	0.679432	0.266135	0.959265	0.0818951	0.113742	4.76983	6.61357	2.72385	0.760552	2.79943	10.9385	6.86881	7.30932	5.2047	8.53873	6.50744	5.28171
Afu1g03210	flbD	MYB family conidiophore development proteinFlbD, putative	YKR099W		24.2483	49.8138	22.2967	42.4474	48.9395	41.2467	37.1062	229.813	384.868	349.292	5.90313	6.45648	18.5192	14.279	25.6469	30.4946	17.9854	9.95639	22.1968	25.0604	57.1579	49.8098	23.4533	15.5129
Afu1g03220		hypothetical protein			0	0	0	0	0	2.35094	0	7.61769	9.94625	4.48131	0	2.12544	0	0	1.27248	0	0	0	0	0	0	1.64493	1.90001	0
Afu1g03230		ABC multidrug transporter, putative	YMR301C		0	0	0	0	0	0.883548	0	0.840225	0.822797	1.48285	1.01276	0	0	0	0	0	0	0	0	1.76087	0.466408	0	0	0
Afu1g03240		hypothetical protein			0	0	0	0	0	0	0	24.0892	7.86318	14.1711	0	0	0	0	0	0	0	0	0	0	0	0	0	0
Afu1g03250		oxidoreductase, short chaindehydrogenase/reductase family, putative	YKR009C	ESR	0	0	0	0	0	0	0	0.213978	0.419079	0.188817	0.128959	0	0	0.196496	0	0	0	0	0	0	0	0	0	0
Afu1g03260		tartrate MFS transporter, putative	YGR260W		0	0	0	0	0	0.163137	0	0	0	0	0	0	0	0	0	0	0	0	0	0	0	0	0	0
Afu1g03270		hypothetical protein			0	0	0	0	0	0	0	0	5.53283	10.6836	2.91867	0	0	0	0	0	0	0	0	0	0	0	0	0
Afu1g03280		maltose permease, putative	YGR289C		0	0	0	0	0.173511	0.450295	0	0	0	0	0	0	0	0.182118	0	0	0.532913	0	0.0963921	0	0.330264	0.128474	0.296793	0.10011
Afu1g03290		Myo-inositol transporter 1	YDR497C		0	0	0	0	0	1.22905	0	0	0	1.07644	0	0	0	0	0	0	0	0	0	2.55651	0.677153	0	0	0
Afu1g03300		carboxylesterase, putative			0	0	0	0	0.312238	0.675827	0	0.117894	0	0	0	0	0	0	0.11816	0.13197	0.105598	0	0	0	0	0	0	0
Afu1g03310		conserved hypothetical protein			0	0	0	0	0	0	0	0	0	0	0	0	0	0	0	0	0	0	0	0	0	0	0	0
Afu1g03320		hypothetical protein			0	0	0	0	0	0	0	0.0920924	1.98401	7.395	1.83156	0.539594	0.0587744	0	0.04615	0.0515439	0	0.226935	0.0447606	0	0	0.0596581	0.137819	0
Afu1g03352					17.6406	2.80002	4.24943	4.47986	0.307702	0.228511	0.190345	0.691711	0.532214	0.348786	0.119107	0	7.34711	2.6769	2.47596	0.967872	0.840845	1.2581	3.62615	2.69217	1.28904	0.256054	0.221821	0.972678
Afu1g03360		hypothetical protein			26.2809	6.01747	15.8341	14.3786	4.01356	2.92677	1.48778	1.15855	1.13452	0.76674	1.39645	0.727313	4.99094	0.79792	2.9029	3.40429	1.29715	2.85491	2.95628	0.809329	0.643109	0	0.216725	1.46205
Afu1g03370		hypothetical protein			32.8313	36.3777	37.7468	30.9432	27.9402	38.4534	14.3112	12.6615	16.8051	33.7952	31.7214	34.0719	12.9559	8.55215	13.4767	15.4617	12.8407	14.0103	13.1727	4.60524	9.52611	11.5238	12.2146	13.1525
Afu1g03380		UDP-N-acetylglucosaminyltransferase			20.8583	42.5803	22.1933	14.1712	12.0226	15.7514	12.3607	218.114	313.189	245.812	54.4989	45.105	29.7266	10.4317	33.3203	36.5626	24.738	29.1676	21.2102	9.89644	25.8701	26.3654	26.61	24.7016
Afu1g03390		60S ribosomal protein L12, putative	YEL054C	ESR	2074.56	1530.66	1618.57	635.759	308.149	273.636	493.683	581.814	517.015	458.766	1347.06	2465.31	1101.87	933.136	285.733	246.041	824.304	759.315	949.668	521.646	440.444	504.036	852.308	721.397
Afu1g03400		protein transport protein Sec23, putative	YPR181C		111.089	119.932	116.908	145.409	102.889	92.0475	136.672	113.571	59.6148	40.7329	61.9565	72.89	159.809	107.588	139.694	149.994	119.474	120.944	122.473	141.875	119.113	124.124	105.286	108.353
Afu1g03410		DNA primase large subunit	YKL045W		26.5434	40.4834	36.8101	24.7087	30.5682	27.0655	12.7985	6.12513	5.79475	6.32099	30.783	60.6547	23.256	16.6834	29.394	30.7958	44.9134	30.6989	20.6376	11.4586	12.7358	24.6144	19.4204	17.6604
Afu1g03420		adenylate kinase 2	YER170W		48.0775	38.9501	49.0066	41.9527	37.1704	55.069	22.2079	22.6388	18.4743	13.4566	15.444	15.5281	40.3349	38.4022	65.9423	37.5726	31.2615	41.8401	34.6911	35.9128	21.9918	27.1924	32.8208	35.315
Afu1g03430		staphylococcal nuclease domain protein,putative	YGL085W		42.5187	62.9965	73.4073	59.7859	56.5606	54.1043	36.3421	40.5811	37.9093	37.4585	67.74	68.3829	40.5529	31.1364	46.1581	40.9434	35.1531	37.5002	40.4862	38.9796	38.5323	30.6125	35.7592	36.6571
Afu1g03440		peroxisomal carrier protein, putative	YPR128C		29.657	48.4966	46.2058	57.1119	92.6033	96.3157	80.8349	32.8062	23.5589	9.28771	21.1719	27.2313	20.1521	11.4227	32.0582	29.9905	19.1001	21.7823	23.1869	27.2145	29.3648	28.5132	20.1496	25.5992
Afu1g03450		calpain-like protease PalBory	YMR154C		15.0918	19.2049	23.5846	24.2974	29.1537	31.2193	28.7531	7.53434	7.67557	9.97262	15.4898	14.2914	18.7687	15.4557	31.4233	21.1188	22.6948	22.7087	18.6053	14.9834	18.5506	20.6253	21.5959	21.7766
Afu1g03460		conserved hypothetical protein			74.0018	62.4036	68.0256	76.1533	77.187	60.8344	67.3994	63.7403	41.1167	22.8776	34.5274	36.8391	41.9712	39.4863	64.5811	56.8398	38.4016	38.4364	39.0942	58.6627	48.5101	36.9492	34.2568	33.5159
Afu1g03470		hypothetical protein			2.95513	4.38558	2.56207	1.87792	7.08694	3.52139	0	1.31021	0	0.578073	0	0	0	0	0	0	0	0	0	0	0	0	0	0
Afu1g03480		hypothetical protein			1.07074	0	1.14662	0.843445	2.45251	1.27185	0.18169	0.282967	0.277098	0.499389	0.170537	0	0	0	0	0.158376	0	0	0.137533	0	0	0.183308	0	0
Afu1g03490		conserved hypothetical protein			35.5453	25.5088	45.4806	45.6775	32.3694	32.6079	24.2003	31.2718	32.2947	38.1385	31.1505	27.2044	38.0422	14.3584	20.393	22.8911	23.9128	26.5281	29.9341	17.3143	17.5105	24.5928	21.2026	23.2303
Afu1g03500		topoisomerase I	YOL006C		72.9683	127.743	76.6516	58.1403	53.1202	48.5035	42.3787	69.9382	84.3294	128.26	129.267	118.472	79.1423	72.584	78.8501	62.1418	71.5145	72.2515	70.0783	59.7711	73.4112	71.1275	77.4626	71.1045
Afu1g03510		ATP synthase gamma chain, mitochondrialprecursor, putative	YBR039W		848.94	750.884	911.098	766.48	466.661	417.301	585.919	871.265	697.399	395.51	590.925	897.116	952.019	916.326	571.71	465.077	689.13	722.464	839.495	735.936	627.732	598.023	713.796	687.671
Afu1g03520		DnaJ domain protein	YLR090W		0.361709	0.439026	0.513658	0.252303	0.440506	0.858051	0.160318	0.499365	0.122252	0.550809	0.827624	1.67195	0.239025	0.917132	0.125123	0.349367	0	0	0.121356	0.261631	0.0692992	0.161746	0.373656	0.126036
Afu1g03530		glucose transporter, putative	YDL194W		3.69669	3.33576	4.09843	5.26114	5.45512	5.5019	4.05505	6.80122	9.19735	6.57307	3.17178	1.82986	3.7722	4.38676	2.63736	3.2175	4.06127	4.78847	3.93532	3.67647	3.95513	6.34656	5.21027	6.04891
Afu1g03540	dspB	hypothetical protein	YBR204C	ESR	20.3532	26.3684	28.9434	51.016	136.083	54.3727	191.712	25.2215	30.4852	29.7282	26.3252	30.1883	18.4295	12.0839	17.0354	17.6967	15.7701	18.6654	20.4311	16.4699	17.788	13.3393	15.9549	16.2988
Afu1g03550	ilv3B	mitochondrial dihydroxy acid dehydratase,putative	YJR016C		37.8856	35.1358	49.3925	66.7753	96.3674	105.791	60.7548	44.4062	23.3021	10.3335	5.36378	6.27337	20.9265	9.37725	35.7741	53.5358	12.7548	17.4682	14.662	12.3691	12.6889	35.0176	14.5107	21.3753
Afu1g03560	pex2	peroxisomal protein car1			20.5866	38.5096	42.8417	49.4859	47.1312	51.2562	37.968	20.4159	15.0202	6.16068	10.8378	12.7503	20.3884	17.7765	33.8735	28.8925	23.4032	17.0304	17.4294	26.5287	27.833	22.134	20.5006	21.3055
Afu1g03570	phoA	acid phosphatase PHOa			210.342	105.913	369.337	1747.6	1694.28	1029.66	2483.03	1430.87	955.228	248.861	32.5485	11.3791	0.709863	0.567442	0.928981	0.484194	1.10696	0.507569	0.540608	0.604333	1.09764	2.08155	1.01722	0.810997
Afu1g03580		hypothetical protein			13.764	6.57549	9.01011	5.65144	4.62015	4.78833	5.06185	1.43335	2.80724	7.58886	11.23	15.2971	3.88782	5.26498	1.9753	2.80785	1.92579	1.4717	7.14083	24.5318	28.6435	8.35682	8.04393	6.15007
Afu1g03590		importin 11, putative	YPL125W		15.1059	20.9436	21.3268	17.0736	14.1255	13.5983	12.9312	4.01806	4.55851	12.3231	18.5162	23.83	22.3913	10.6194	30.3998	21.5839	20.7162	16.945	13.742	16.636	15.9121	14.6335	14.0062	14.1978
Afu1g03600	exg1	exo-beta-1,3-glucanase (Exg1), putative	YLR300W		3.5352	4.50372	6.10681	3.70345	7.84967	5.39369	3.15476	0.877373	1.71835	4.02588	3.70139	3.96574	3.58367	4.35073	2.63805	2.06247	5.34391	8.07159	3.07036	3.80003	5.64953	4.20592	3.41383	4.96033
Afu1g03610		hypothetical protein			107.635	16.3533	70.4372	58.3096	13.6577	16.5911	15.439	55.8824	61.6999	153.582	128.644	313.174	824.729	470.999	119.408	191.464	1025.16	1271.54	1030.58	1117.98	872.923	1420.49	1470.51	1308.47
Afu1g03620		vanillin dehydrogenase, putative	YER073W		26.2167	18.603	30.6643	37.2217	45.4153	56.7984	26.235	5.02966	5.70011	4.08917	5.38131	4.77767	13.4531	5.34527	23.0243	30.6497	9.66825	10.2588	10.8222	5.68489	8.90918	19.4031	9.85278	11.6105
Afu1g03630		GPI anchored protein, putative			1342.22	784.401	978.247	1531.12	1139.75	970.07	1446.86	2872.03	2610.19	1351.81	212.968	124.571	817.559	892.302	732.083	840.805	659.936	634.519	650.035	402.102	482.52	612.391	485.386	573.538
Afu1g03640		hypothetical protein			67.4315	46.8131	65.8503	37.0965	39.649	46.3359	16.8503	18.0986	24.3694	86.6399	277.325	302.228	39.2725	13.7115	14.965	24.3114	42.9593	31.9625	35.4065	17.3844	27.3768	35.4663	41.6433	34.4882
Afu1g03650		hypothetical protein			12.7131	15.9187	19.9423	13.393	9.8541	9.50723	7.7281	4.64642	5.20788	9.83028	14.44	20.5708	41.7656	34.1858	25.4726	28.0425	34.5482	31.1305	35.0452	22.0953	33.4367	46.4553	42.433	35.8035
Afu1g03660		acid phosphatase, putative	YBR094W		66.5174	37.5188	55.7804	45.1457	43.4758	58.5735	15.879	7.82166	10.7007	11.3679	27.3823	51.7023	94.038	47.0039	49.2261	46.739	60.5805	73.3177	76.8155	56.4076	39.14	66.3171	78.4944	82.1589
Afu1g03670		hypothetical protein			0	0	0	0	0	0	0	0	0	2.47855	0	0	0	2.57934	0	0	0	0	0	0	0	0	0	0
Afu1g03680		conserved hypothetical protein	YJL123C		76.3814	55.4075	82.4878	91.8844	73.5445	67.5924	75.9014	87.5306	58.935	32.8673	50.6848	48.899	94.2101	108.282	102.464	86.4056	67.515	85.4241	90.4225	148.107	120.246	100.77	117.57	98.6106
Afu1g03690		conserved hypothetical protein			21.1533	24.108	22.8235	49.3596	60.35	65.1499	45.238	52.6641	41.5741	15.877	5.90923	6.43037	10.9671	9.00394	4.7616	14.3702	9.32567	9.29934	10.9069	16.5236	10.8855	13.6203	9.7571	15.1035
Afu1g03700		conserved hypothetical protein			4.65298	5.561	6.80711	4.67146	5.12666	4.2263	5.53793	3.53682	3.34194	8.10351	8.37662	11.0628	7.76174	2.849	6.34332	5.73028	7.33632	6.88065	4.91585	12.9605	7.23317	4.66275	6.08225	6.1704
Afu1g03710		C2H2 finger domain protein, putative			94.3421	110.587	92.2291	61.6105	43.3418	40.8109	48.676	90.201	58.5043	69.2578	86.0308	58.8326	77.86	65.4661	52.8337	52.8269	47.367	49.7609	55.1473	59.2709	56.5732	51.7114	53.2189	54.4867
Afu1g03720		UPF0136 domain protein	YJR085C		552.75	704.671	648.753	773.984	568.701	448.94	504.9	881.05	814.444	469.649	295.841	165.806	741.924	1545.25	804.492	533.064	375.166	603.721	806.205	736.614	601.989	635.127	602.364	612.741
Afu1g03730		MFS transporter, putative	YCR023C		38.1473	31.7104	22.1284	44.4205	95.3945	186.656	39.13	23.6467	18.6493	11.6235	4.59101	7.57191	4.35529	13.845	5.249	9.77081	6.96541	6.90904	6.17088	5.76499	5.90242	5.65449	4.98756	6.24867
Afu1g03740		prostate-specific membrane antigen	YJR126C		101.564	120.443	119.225	159.074	199.537	299.26	176.538	43.8139	48.4275	28.9391	18.5623	10.6754	30.6203	59.9929	68.4342	120.088	28.2871	30.7153	26.3134	17.7582	30.0522	67.557	26.4222	38.7152
Afu1g03750		hypothetical protein			19.5183	26.7757	23.5864	30.0389	32.2922	35.5504	18.4571	7.97244	5.8745	4.68053	11.9104	20.4806	9.61162	7.38486	8.23151	9.04993	11.2645	11.0328	8.35793	4.30302	6.79105	9.31406	8.83413	8.11889
Afu1g03760		DUF726 domain protein	YFL034W		33.2039	37.1278	46.2465	32.3796	22.8604	21.174	27.4825	11.8298	13.465	20.5128	33.9414	36.1076	61.8817	62.9405	116.301	89.037	47.2246	52.2442	50.9019	48.8178	52.3607	46.1999	47.2335	47.2762
Afu1g03775					17.9314	18.4371	26.0074	15.1056	12.6828	14.5015	9.40555	10.6469	9.93623	12.2954	18.2593	28.4103	11.9482	9.7114	8.55819	9.99837	11.8406	13.5583	10.6275	11.6306	10.9079	11.6649	11.3351	10.6406
Afu1g03790		mannosylphosphorylation protein (Mnn4),putative	YKL201C		117.247	110.123	71.9615	19.4393	15.0132	26.888	15.1031	20.1465	30.7808	94.5657	183.97	226.2	56.7491	89.7906	47.2027	31.8207	70.1031	49.1255	73.107	70.1479	70.6716	46.6695	57.4583	46.4825
Afu1g03800		C6 transcription factor, putative	YIL130W		61.6835	15.6625	11.3337	13.0177	7.56254	9.01413	35.7564	14.8429	8.59368	18.9293	21.1556	39.7207	28.4878	242.259	14.3877	29.5311	27.2205	19.6229	45.339	32.3173	13.4113	13.5106	19.2132	15.7506
Afu1g03810		oligosaccharyl transferase subunit (Dad1),putative	YOR103C		86.8811	81.504	89.7989	138.936	112.436	100.185	99.2053	162.764	127.035	60.4513	76.4252	67.5099	79.6913	74.0638	67.9307	63.905	57.4452	67.0471	77.693	88.9254	75.2469	50.674	58.5321	67.2005
Afu1g03820		mRNA splicing factor RNA helicase (Prp16),putative	YKR086W		11.9622	17.3033	12.1186	11.691	12.1988	14.2649	10.3135	2.24295	4.81797	10.1514	18.0526	16.3519	8.86591	5.58112	18.8542	12.3108	11.7949	8.43924	8.01798	12.0294	18.8767	9.04608	10.503	9.49597
Afu1g03830		prefoldin subunit 2, putative	YEL003W		82.1569	82.7601	87.5238	82.2488	79.466	88.251	50.9474	90.55	80.024	63.1545	104.775	124.227	33.6477	35.2216	36.196	39.2461	29.1605	33.1291	38.1812	30.661	34.7533	36.1175	37.2801	36.926
Afu1g03840		CCAAT-binding factor complex subunit HapC	YBL021C		139.339	167.469	143.46	126.563	87.6063	100.266	112.184	86.6313	74.0718	64.7498	101.206	111.206	136.985	145.304	146.439	142.024	122.04	114.97	136.924	121.714	122.914	114.963	102.314	110.876
Afu1g03860		C6 transcription factor (AmdR), putative	YIL130W		6.54627	12.3829	14.4329	10.9307	9.98128	18.1732	8.44418	5.17826	6.11722	9.06621	7.77724	4.88481	8.44566	8.22723	28.9565	18.3556	9.12916	8.70943	7.07113	9.187	11.1784	10.17	8.17992	9.00349
Afu1g03870		scn1 protein	YMR262W		5.1839	8.80691	10.3042	10.7258	14.3083	12.16	5.12753	5.36355	4.55199	4.52252	4.95645	7.08343	4.71623	10.179	10.6318	9.47286	10.0354	9.00709	8.22621	9.82499	9.65968	10.0376	9.00772	8.84433
Afu1g03880		ppg3, putative			24.0024	27.0931	34.4582	33.8317	42.7893	70.6978	24.5163	20.5319	19.4005	18.4355	17.9098	13.4171	21.8395	26.6277	41.8784	40.624	27.2632	25.2975	24.3355	35.48	33.1919	39.7854	32.3437	35.7293
Afu1g03890		alpha/beta hydrolase, putative	YGR110W		71.1517	38.2824	41.4313	59.6488	47.5908	33.6731	60.6328	42.8022	26.0485	34.2484	55.6722	53.0322	63.1991	47.0774	47.0795	47.2358	48.5184	47.5724	58.2383	91.7282	63.0901	45.1943	41.9793	37.7189
Afu1g03910		hypothetical protein	YAL009W		37.8743	35.0962	43.3636	43.0499	36.6334	36.5423	40.6163	9.34299	13.4988	30.6799	39.0462	41.1535	34.7993	24.6138	34.8465	34.4616	32.9256	31.3265	37.5196	54.5678	39.5348	37.2077	39.1955	36.8793
Afu1g03920		DNA replication licensing factor Mcm3, putative	YEL032W		34.056	48.9651	41.8962	29.6192	36.2212	33.0029	21.9175	7.43676	6.11731	10.5653	39.71	75.6943	36.4985	17.551	39.9136	48.4496	54.355	37.8732	25.9887	11.4292	24.3147	33.0486	24.3175	28.305
Afu1g03930		translation regulator (Cya5), putative	YLR067C		21.7454	21.1849	22.2188	12.1188	10.0496	8.95742	12.3562	6.64788	11.2089	35.9028	47.084	52.884	37.1001	23.7305	15.8055	15.8903	36.6227	40.5645	39.2595	27.7943	33.3231	34.4847	37.1768	35.3491
Afu1g03940		signal recognition particle, putative	YPL243W		96.6236	74.9047	77.1663	57.2955	43.4858	39.3938	41.2585	37.7601	25.5855	36.09	69.8291	89.4106	104.114	109.79	73.2384	67.2782	92.7004	102.452	93.3352	104.545	105.111	89.173	97.1982	92.8807
Afu1g03950	erg5	cytochrome P450 sterol C-22 desaturase,putative	YMR015C		203.526	122.275	222.006	195.765	108.155	84.4004	83.3222	90.1142	88.6341	130.286	136.779	139.75	311.294	393.253	84.5033	129.116	212.894	276.368	288.904	72.4994	109.352	202.053	203.239	238.995
Afu1g03960		Rhodanese domain protein	YOR286W		101.356	139.106	94.4593	123.507	94.8301	74.548	111.332	184.699	159.644	59.0391	50.6873	48.707	84.3481	174.585	153.24	107.99	78.2867	71.7925	99.1604	220.528	248.992	114.613	106.473	84.4335
Afu1g03970		mitochondrial translation initiation factorIF-2, putative	YAL035W	ESR	123.993	94.0284	104.977	57.1856	43.3812	38.9871	29.7107	30.7816	52.1896	128.075	106.085	111.15	125.5	75.9726	72.1605	66.7391	91.3244	92.6268	86.8374	73.9737	67.8774	78.9233	86.3542	76.9366
Afu1g03992	thtA				8.44201	8.09403	8.03436	9.93705	10.9658	10.0996	16.729	5.87133	6.10889	11.3333	19.1914	21.0574	17.2265	13.2544	16.7342	16.4537	23.2637	22.975	18.9256	21.5046	26.096	23.6925	22.4241	23.5043
Afu1g04010		TBC domain protein, putative	YFL027C		43.0841	42.0717	42.7286	42.9302	34.2597	38.2905	31.4101	8.11391	10.2487	20.8569	34.2303	46.262	24.9163	24.1887	24.9859	23.4965	29.9134	26.2729	26.2341	24.7263	25.0006	27.7286	28.1569	25.2277
Afu1g04020		Yip1 domain family	YGL161C		109.968	130.57	103.22	131.657	90.8884	82.438	80.8519	69.2159	53.157	43.6265	70.1729	59.2877	74.4395	55.4073	71.5967	58.6182	63.8046	63.3187	77.3857	103.189	83.4523	74.1208	68.5522	72.527
Afu1g04040	ubiA	ubiquitin (UbiA), putative	YKR094C	ESR	5221.69	4283.18	4549.34	2192.88	1074.99	792.538	1413.74	2816.08	2322.58	1189.82	3605.47	7418.98	3127.39	3100.05	1294.19	997.109	2624.28	2370.26	2931.08	1846.38	1565.59	1611.82	2542.74	2460.58
Afu1g04062			YJL025W		41.2478	36.7556	40.7039	32.9747	43.1807	61.6473	23.4555	6.93609	12.1128	30.1945	67.9979	74.1204	15.0507	9.76642	12.0497	22.5162	19.57	18.1365	18.317	8.64088	15.08	20.5941	19.1166	20.5407
Afu1g04070		eIF-5A	YJR047C		3921.19	2944.38	3172.6	2281.82	2426.07	2251.63	1921.14	3177.48	2466.31	1684.11	3639.94	5556.27	2784.37	2099.38	751.992	1268.02	2727.78	2142.78	2318.26	2098.63	1366.62	1649.55	2379.26	2169.06
Afu1g04080		GARP complex subunit (Sac2), putative	YDR484W		60.4531	81.8621	78.1982	59.0668	54.4059	55.7949	46.9901	17.673	20.9659	33.663	54.8975	61.5831	63.9977	79.1436	55.0112	53.9023	57.4615	61.52	56.0038	49.0026	46.5447	39.3895	51.5563	55.2165
Afu1g04090		FAD dependent oxidoreductase, putative			13.1894	20.1698	19.5901	15.9257	11.5852	13.539	13.0803	14.4572	15.0582	6.61057	13.8615	15.6216	17.363	14.6036	24.1057	18.243	12.0076	11.0115	14.5007	20.6578	22.9082	12.2602	11.2111	13.5341
Afu1g04100		hypothetical protein			16.074	21.7621	17.3055	17.815	35.6028	45.5943	6.56913	4.00339	3.92035	9.02789	2.41274	3.72333	19.0206	27.7766	6.46445	3.98345	10.7576	18.2689	20.1067	40.3961	60.7423	53.0211	88.5363	59.5031
Afu1g04110		C2H2 transcription factor, putative	YER130C		5.35025	6.65206	8.67998	7.26384	8.78317	10.8958	6.91546	3.34078	3.36914	4.31193	3.87655	3.58936	5.85538	7.64669	14.0929	11.5259	7.59255	7.12655	4.94396	6.3395	5.09285	6.94476	6.45466	6.64485
Afu1g04120		coenzyme A transferase, putative			11.1876	15.8354	14.4798	18.3566	27.9446	51.5123	14.8534	8.84494	8.66148	13.3084	11.7547	11.1053	19.0336	25.5123	32.7319	19.1673	20.2125	15.9277	17.2511	32.2408	32.6692	15.353	16.1216	16.1992
Afu1g04130		FG-GAP repeat protein, putative			8.57202	16.1182	10.2659	23.0869	15.4591	20.0778	7.96369	6.09067	6.39811	7.42658	5.8731	4.26389	15.5485	16.8809	9.43408	7.68559	18.8461	37.9311	9.15005	31.2532	22.0682	14.1323	17.6497	35.8318
Afu1g04140		hypothetical protein	YMR280C		64.5307	37.5899	20.1928	76.6716	85.9568	122.622	35.1122	28.2454	25.0866	5.65141	2.67218	5.91063	7.33638	2.86522	4.27928	7.62871	22.0636	18.0751	10.2963	21.9111	22.7893	12.4466	24.5756	43.6027
Afu1g04150		tartrate dehydrogenase	YIL094C		483.426	122.982	49.2145	502.473	642.219	696.304	609.348	666.265	386.664	60.5562	6.45843	7.24497	40.3779	17.5998	3.40803	14.6487	129.766	190.775	44.9738	148.282	182.119	86.5091	203.549	426.722
Afu1g04160		aspartate aminotransferase, putative	YLR027C		60.5836	58.8341	21.4812	162.542	69.2215	19.6384	289.402	375.167	183.454	29.3919	2.74184	4.89609	1.76285	1.64126	4.64113	5.36545	4.65711	5.87233	2.29019	7.83178	11.4545	9.99931	12.401	18.7821
Afu1g04170		fungal specific transcription factor, putative	YIL130W		8.37951	13.7815	14.9638	14.0997	12.7498	13.1346	6.82862	15.1077	15.0863	14.91	11.5011	13.1449	12.6867	15.5163	16.9349	13.8519	15.0455	13.226	13.7197	8.33196	12.5794	13.9721	14.1307	11.8908
Afu1g04190	pab1	polyadenylate-binding protein	YER165W	ESR	195.574	127.864	129.17	48.8961	40.6353	40.3986	27.0344	54.1004	156.661	384.849	190.872	211.456	214.327	39.0904	48.3269	93.3954	145.166	137.574	131.625	45.7409	55.0355	124.593	116.869	91.4604
Afu1g04210		IQ and HECT domain protein	YGL141W		24.5286	22.6406	19.822	17.9932	18.9571	21.2978	23.4657	12.971	10.6159	19.0902	27.1608	30.6697	27.7351	37.0814	48.3001	31.159	25.1869	26.5972	26.8743	64.5856	41.2565	26.6188	24.9019	25.4496
Afu1g04220		hypothetical protein			7.69406	9.61271	10.2884	15.4938	4.75588	8.17051	0	0	2.90329	2.61617	0	1.65443	0.63072	0	0	0	0	0.811763	0	0	0	0	0	0
Afu1g04230		mitoribosomal protein YmL27	YBR282W		154.862	134.994	165.245	130.926	72.9997	55.0783	61.5633	106.107	88.8837	108.296	270.816	421.073	101.986	83.9376	36.8368	30.4095	89.3156	87.1569	105.319	64.2998	58.1903	63.3539	76.048	74.2117
Afu1g04240		small nucleolar ribonucleoprotein complexsubunit Utp14, putatrive	YML093W	ESR	26.433	22.4906	21.8266	10.3861	11.8392	13.1968	1.88384	2.93393	7.96081	48.9202	68.8494	86.3628	26.9947	2.02067	3.24685	11.5632	23.5967	23.3463	22.3111	2.22036	6.54842	21.382	20.2613	14.9335
Afu1g04250		hypothetical protein			22.8554	28.4023	38.8752	53.876	56.1366	46.8667	26.4312	48.4287	65.6035	44.8709	37.9428	42.5636	29.8775	36.3188	38.0214	39.7546	27.4727	33.1497	32.9536	26.5009	25.0906	31.8953	19.9306	30.1503
Afu1g04260	ENGL1	endo-1,3-beta-glucanase Engl1	YNR067C		26.1996	17.3226	13.639	18.3279	19.4956	23.4496	18.2791	15.0501	10.4763	10.5603	8.45102	9.15721	12.5368	16.5401	18.5067	27.4693	19.8146	21.1001	12.074	26.5583	26.6062	15.5444	14.1559	17.574
Afu1g04270	vcxA	calcium/proton exchanger	YDL128W		175.999	42.9551	37.6911	46.8532	61.5991	57.6877	61.3189	37.4254	33.9812	37.2003	29.296	18.6039	68.3614	24.0969	76.0975	38.8441	44.8247	45.9354	138.204	469.296	217.22	77.0992	86.5873	69.1978
Afu1g04280		Ribosomal protein S7p/S5e, putative	YJR113C		151.244	153.937	157.447	124.223	67.4223	52.4358	66.9518	144.36	116.726	141.31	214.357	249.524	139.355	171.925	108.247	83.1851	116.508	99.4866	119.394	154.025	103.926	78.3227	93.9786	80.2983
Afu1g04290		phosphate transporter (Pho87), putative	YNR013C		70.2295	57.3184	64.787	66.3101	56.1596	52.1464	49.8848	24.9767	18.3289	14.4044	23.8552	28.2006	52.8344	51.113	82.4182	60.1766	42.27	45.8206	48.4394	53.5872	46.533	33.9106	35.0364	38.6911
Afu1g04300		hypothetical protein			46.6789	15.491	2.77915	4.54191	8.18727	5.8196	24.1257	10.3863	11.6666	14.2866	14.9124	4.34686	30.4138	49.6522	18.6762	5.81318	2.18896	2.76014	43.5032	6444.22	1600.92	142.086	81.1454	49.4988
Afu1g04310		hypothetical protein			16.9638	2.44285	0.357052	2.79953	6.71352	7.90698	15.723	6.0331	7.99312	9.08159	10.0524	4.45583	7.92727	14.0134	3.73472	5.9589	3.17876	4.08109	7.93453	1328.08	217.683	32.8755	29.476	13.6149
Afu1g04315		integral membrane protein, putative			71.1367	61.7006	68.2192	78.7444	43.5382	57.6869	30.6311	58.6543	52.0768	28.6391	27.1012	32.7306	84.3509	90.8475	44.0899	44.647	78.1051	93.4671	88.3759	145.322	103.972	125.136	138.104	112.905
Afu1g04320		ribosomal protein S8.e	YER102W	ESR	2103.12	1554.74	1986.45	920.058	372.305	284.114	695.77	1055.65	806.356	552.582	1513.33	3333.3	1960.5	1884.44	673.845	495.37	1551.41	1335.03	1675.24	1096.79	898.171	924.55	1485.6	1318.87
Afu1g04330		bM150J22.1 (novel protein			14.7766	9.57696	17.6238	26.3519	37.5662	35.3056	22.4225	14.4502	10.4163	8.3236	9.07161	13.2713	7.94139	7.55629	12.2701	8.98636	7.37039	6.75898	6.24299	17.2447	7.35284	9.23091	7.65887	7.8008
Afu1g04340		SH3 and Ded_cyto domain protein, putative	YLR422W		6.77128	6.50605	10.3904	8.05371	6.69902	8.27284	9.11073	7.34944	9.03564	14.6747	16.6827	17.8491	17.1357	6.35488	14.1003	13.7215	14.1509	14.6515	14.3667	10.7554	12.7303	12.5455	10.0955	10.5475
Afu1g04350		hypothetical protein			8.7457	8.58996	8.9722	11.6285	15.3771	13.1723	11.0312	24.0172	15.4504	8.50818	2.64133	3.08153	2.90897	1.77083	3.42621	5.20032	2.51239	2.44797	0.852066	2.57176	3.40596	2.04418	1.57411	1.41589
Afu1g04360		exocyst complex component sec3, putative	YER008C		25.5083	25.1663	30.2576	24.6434	20.5344	19.9622	23.3673	10.8566	16.022	21.5551	22.9006	26.6863	33.7658	39.5977	40.1912	29.184	31.8781	30.9293	28.4834	42.4071	34.2917	26.5967	27.6032	27.1506
Afu1g04370		hypothetical protein			69.071	68.87	73.0389	24.9023	37.0134	35.2446	4.02366	16.7996	34.7303	167.538	278.269	399.65	69.1806	8.08086	9.62144	34.5512	69.6248	47.4214	54.6945	6.98556	10.4356	43.9636	45.693	34.3248
Afu1g04380		F-box domain protein			18.4967	10.6274	12.1245	8.49968	10.2591	20.1342	9.32889	1.97003	3.53681	9.12653	22.7069	17.5206	8.12005	12.9651	19.2511	26.5089	12.4991	9.5069	11.0912	23.9116	18.9551	13.0811	9.88878	9.19864
Afu1g04390		cytochrome P450 monooxygenase, putative	YDR402C		10.0907	12.2345	17.4966	28.8184	38.0401	70.6849	23.8251	5.58994	10.4761	3.74201	6.97017	4.84035	4.67474	4.69072	29.027	70.0176	8.28737	8.07489	5.43387	8.55055	20.4903	24.6616	10.529	14.06
Afu1g04400		ribosomal protein S37, mitochondrial	YDL045W-A		286.368	249.7	265.198	188.624	129.12	102.367	112.771	205.418	219.596	362.829	624.158	753.682	196.431	212.214	107.23	74.7316	187.674	179.417	200.182	150.913	143.294	126.639	169.846	151.045
Afu1g04410		conserved hypothetical protein			29.6828	32.3904	41.2392	28.1914	32.9712	29.1611	28.7293	9.21988	9.02864	24.8858	35.7909	47.8933	32.5363	37.7262	52.1826	33.9975	30.8472	26.0609	30.3801	35.2346	41.3951	31.181	32.7697	29.9093
Afu1g04420		hypothetical protein			14.5245	13.3179	14.6005	8.9068	16.9236	22.2921	4.12815	2.5717	4.72193	1.70198	0.387475	0.538154	0.410322	0.295199	0.644375	0.89961	0.86381	0.528102	0.624976	1.34739	1.24911	1.66597	0.962156	1.46043
Afu1g04430		conserved hypothetical protein			52.3168	50.625	52.3465	108.206	130.996	227.098	90.905	31.0687	22.3853	12.0361	3.88187	7.29429	7.89911	5.33494	6.45559	9.9669	15.0455	6.32812	9.08493	25.4092	40.7319	10.9632	14.6478	12.3042
Afu1g04440		PrnX protein	YGL159W		27.3529	18.9673	17.6417	20.666	19.4969	23.7708	23.3291	78.8509	86.1103	83.9043	45.3084	32.03	20.1664	83.1458	35.8825	34.6138	23.8886	24.2088	24.6105	87.6197	38.4597	25.9783	28.8499	28.6815
Afu1g04450	sidL	siderophore biosynthesis protein, putative			35.6008	15.7778	16.2196	25.8516	32.4986	33.287	42.9083	25.0239	23.6598	27.2423	25.5977	25.6809	60.8226	56.0838	36.083	36.3829	51.5266	65.7594	72.4165	201.734	124.272	101.239	116.723	107.346
Afu1g04455					0.867055	0	1.89803	2.7739	2.41231	2.07192	1.28967	16.0684	9.83446	4.43095	1.81576	4.2031	7.05035	10.1445	12.5818	5.62091	7.19631	4.94951	7.32179	10.5234	12.2644	9.75867	8.2661	15.2084
Afu1g04460		lysyl-tRNA synthetase, putative	YDR037W	ESR	39.2462	25.6312	38.391	26.0931	18.1451	9.92624	7.40767	9.22949	9.33931	32.2376	50.8957	74.8724	26.0648	16.8096	4.74077	9.98706	26.5919	27.6712	27.2145	12.4113	4.9525	15.6947	20.6607	17.1604
Afu1g04470		mitochondrial intermembrane space translocasesubunit Tim10, putative	YHR005C-A		438.065	370.151	429.314	278.487	196.193	145.62	201.36	374.299	288.185	204.502	334.768	424.922	303.444	293.892	150.702	131.256	236.413	243.241	284.285	305.161	226.661	203.749	218.829	227.008
Afu1g04480		Sin3 complex subunit (Stb2), putative	YMR053C	ESR	40.9868	22.7572	26.9256	22.8878	24.0789	21.0061	27.2323	148.756	150.727	146.455	55.7431	20.2393	16.6303	20.4077	18.1168	14.453	16.1908	15.8761	33.2791	60.5678	18.678	13.0785	15.3408	17.5381
Afu1g04490		hypothetical protein	YDR255C	ESR	55.3444	68.634	58.9601	78.6566	80.7597	94.2806	82.5547	18.3046	23.6127	30.2079	51.8173	38.0832	38.4727	59.3168	67.9592	54.6238	43.669	48.1425	44.1845	84.7144	59.2067	57.9211	59.001	62.2807
Afu1g04510		hypothetical protein			7.77135	7.03528	7.59591	14.9075	11.7877	12.9176	4.64179	17.4901	13.2451	8.43697	8.57318	10.1503	4.91143	9.8508	16.0103	15.9237	23.6034	20.113	4.30711	6.19048	3.49514	4.07886	4.88587	3.88465
Afu1g04520		Hypothetical protein	YJR084W		52.8999	66.4921	67.8097	58.2803	40.3356	33.3421	41.4092	24.2015	17.1013	16.7448	32.2375	38.9038	39.755	33.21	48.8566	40.6365	38.1819	32.7555	34.4867	32.8523	36.7151	28.4162	30.7648	37.6216
Afu1g04530		Ribosomal L18ae protein family	YOR312C	ESR	2921.69	2171.99	2535.02	1126.2	499.143	382.621	1124.61	1212.8	961.251	924.947	3235.27	6838.71	3758.85	3194.79	1106.8	827.04	2836.07	2571.93	3172.08	1942.19	1559.92	1675.52	2762.23	2381.97
Afu1g04540		NADH-cytochrome b5 reductase precursor	YKL150W	ESR	395.568	372.15	427.829	374.24	218.931	158.719	526.856	818.387	606.967	257.657	181.015	198.006	551.583	1402.77	1082.11	511.142	269.457	328.164	537.83	731.11	718.633	625.352	537.454	434.581
Afu1g04550		HMG box protein, putative	YDR174W		262.559	223.318	226.961	280.603	266.127	193.229	214.344	372.234	271.22	93.433	115.442	87.5709	189.019	210.941	164.249	148.793	109.1	159.208	176.622	170.177	147.29	198.573	141.628	153.712
Afu1g04560		urease			86.908	69.4407	109.364	113.204	92.7632	167.711	70.1244	80.8337	78.7284	37.7889	21.6762	12.7628	66.8142	61.3666	170.002	227.845	37.5739	66.1575	52.5501	41.7395	82.047	83.0367	68.4003	87.9786
Afu1g04570		hypothetical protein	YMR137C		7.61497	9.75981	9.71212	7.49169	10.1891	10.4564	5.56689	4.43277	6.57508	9.03107	10.5682	14.4597	4.74281	2.87337	7.38283	5.94713	6.24765	4.71201	5.22785	3.41538	4.70414	5.40533	4.5851	3.78419
Afu1g04575		hypothetical protein			9.34296	23.393	18.1524	30.4542	84.4346	127.597	22.9583	9.84578	13.4474	12.3462	11.5553	17.1332	8.10264	58.0551	14.802	13.3416	11.8359	25.539	12.3414	7.42097	10.6431	19.1345	42.0708	43.5531
Afu1g04580		nitrogen permease regulator homolog	YEL062W		26.2466	31.8495	34.2946	36.2104	32.2396	29.0905	29.008	9.72327	7.19925	5.96412	11.3626	12.5059	23.8382	16.8777	34.227	27.8077	20.8171	19.1876	22.6497	26.9211	27.0527	18.8964	14.7286	16.9392
Afu1g04590		ada3 protein, putative	YDR176W		19.0643	26.8368	24.0186	23.6957	23.0947	23.2301	19.6525	6.97266	8.69022	15.1023	24.6677	21.4506	19.5917	21.6205	40.9319	23.3648	27.7396	24.769	22.3585	32.1985	34.6838	22.174	27.8486	28.1577
Afu1g04600		RING finger domain protein, putative			13.7555	9.48218	7.36481	20.7725	24.4556	30.3824	16.3079	6.48862	6.62634	7.60693	5.75405	9.31067	7.8681	5.27752	6.03873	8.50846	11.2917	6.24345	11.038	10.1016	8.43856	10.1481	14.4269	10.3408
Afu1g04610		conserved hypothetical protein			26.5993	25.5972	23.6411	28.5212	22.5777	19.7258	19.9998	29.6649	23.0783	11.7795	15.4945	13.1051	20.6153	34.9596	28.9885	18.2637	14.3188	14.4848	21.5474	33.3871	25.7982	19.2171	19.8541	20.881
Afu1g04620		alcohol dehydrogenase, zinc-containing,putative	YDL246C		357.979	853.537	248.191	717.9	1386.51	1524.25	634.957	870.864	639.974	405.658	421.164	137.988	560.521	523.943	265.406	412.095	341.352	393.889	550.501	2130.86	813.067	506.453	468.154	494.565
Afu1g04630		hypothetical protein			13.9519	7.34345	6.42733	4.99359	14.0906	9.75046	17.1792	1.40817	11.0317	1.24259	2.546	0	40.4419	24.5693	6.35105	17.3393	18.9196	60.1472	58.8607	54.1039	47.6821	77.5389	88.5093	63.2635
Afu1g04640		ubiquitin-protein ligase (Hul4), putative	YJR036C		25.1161	26.2515	25.2262	22.9263	19.0101	20.952	20.1909	7.902	11.1301	20.7275	26.4212	31.7123	36.7528	110.387	42.1486	26.6273	36.6014	40.2337	34.724	53.9534	44.4648	39.374	40.9439	42.8116
Afu1g04650		transposase			0	0	0	0	0	0	0	0	0	0	0	0	0	0	0	0	0	0	0	0	0	0	0	0
Afu1g04660		Ribosomal L15	YMR121C	ESR	2114.33	1590.92	1785	734.065	344.657	245.056	445.085	864.956	719.614	457.027	1214.79	2597.87	1287.62	1394.17	408.786	303.78	1059.57	857.655	1092.47	729.908	624.491	626.355	948.603	840.621
Afu1g04670		related to suppressor protein PSP1	YDR505C		22.6876	30.0262	21.2394	27.948	24.7433	30.9842	20.1774	11.1398	17.0633	22.8811	14.8789	11.5925	53.1293	39.5362	49.0538	52.7018	47.5639	57.9929	44.4491	65.3314	48.6338	67.6783	71.6401	66.9276
Afu1g04680		NifU-related protein	YKL040C		220.177	122.269	73.9053	102.861	70.572	46.6917	135.92	204.556	147.351	147.821	156.809	126.081	131.341	391.341	143.9	100.525	96.8857	105.651	154.255	543.55	278.195	140.243	156.656	124.769
Afu1g04690		HIT finger domain protein, putative			48.5598	41.031	48.4588	38.4402	36.7658	37.4644	16.4782	11.2718	11.6293	32.4146	61.6243	64.6968	19.0122	30.5906	14.2224	12.3923	19.291	18.0214	24.4089	43.7297	29.4413	12.974	17.0945	17.9332
Afu1g04700		related to aimless RasGEF, putative	YLR310C		56.8022	50.6711	47.4398	44.2685	32.7086	33.6689	30.1962	12.714	15.3286	25.9365	35.5519	33.3568	43.0141	19.961	54.1222	49.7738	43.7154	38.9661	41.4626	27.6955	39.6133	33.7863	32.2741	35.7814
Afu1g04710		PP-loop ATPase superfamily protein, putative	YGL211W		45.9527	52.8313	52.4864	40.4983	32.9405	31.6319	8.65029	12.2474	12.5469	23.111	32.4772	31.4644	12.7468	12.3714	11.5668	12.2332	11.8139	12.9233	9.38699	5.46247	10.4593	9.82589	13.3234	11.6989
Afu1g04720	erg2	C-8 sterol isomerase (Erg-1), putative	YMR202W		248.025	157.278	208.251	202.052	116.525	87.4539	78.7127	122.82	98.7949	61.9302	108.943	149.569	173.419	149.037	65.5974	65.5114	125.313	140.328	154.624	49.0275	69.7148	65.8043	93.8015	98.5904
Afu1g04730		endoglucanase, putative			6.93769	7.26707	5.92191	6.08839	9.77189	8.12447	4.70344	4.14802	4.06198	3.81603	4.78705	4.87566	5.06933	8.99602	6.10338	5.7794	6.24506	4.92957	4.84723	4.93224	5.19302	4.34513	4.95289	4.85599
Afu1g04740		hypothetical protein			7.54032	3.18517	4.18125	4.05664	1.17341	1.50691	3.95834	1.5412	4.52769	1.35998	2.78652	3.87013	3.93444	2.83056	0	2.58782	2.76093	0	4.49451	0	1.71104	2.9952	4.61289	2.33393
Afu1g04750	pcl1	cyclin	YNL289W		10.4531	7.74456	8.88578	12.66	19.4111	18.4117	13.764	1.36104	13.6612	36.4803	8.10007	6.26582	5.10319	6.09296	3.49552	7.33202	9.44794	11.0399	5.87097	6.29892	10.1049	8.0454	13.2394	10.4773
Afu1g04760		conserved hypothetical protein			94.1521	64.8043	80.9046	232.439	200.141	300.168	171.193	185.886	144.018	75.2602	58.5405	57.0511	37.6839	16.4005	35.5259	100.878	36.5646	27.394	24.1814	28.0079	30.5509	34.2366	24.9547	24.2862
Afu1g04770		hypothetical protein			12.6099	21.8155	18.8921	17.6558	17.7322	16.1731	16.5664	6.85847	5.51688	9.29416	17.9607	18.9993	11.8287	6.52305	21.4401	14.4407	14.5535	14.5534	11.4688	8.49855	11.512	11.5834	12.8298	13.3949
Afu1g04780	pxa1	peroxisomal ABC transporter (PXA1), putative	YPL147W		23.5579	41.0165	33.2396	36.7737	39.8837	62.5339	35.7227	31.4758	30.823	18.6958	31.9223	19.6482	22.6175	20.4359	54.7677	56.3913	51.0617	26.4804	25.2259	71.1819	37.4828	34.3623	26.2325	28.3533
Afu1g04790	psrA	NIF domain protein	YLR019W		65.3537	78.321	80.1565	74.9065	57.2611	67.3283	47.6425	30.0398	31.0693	35.0952	32.4452	29.0998	60.2438	67.879	70.3918	44.2999	52.6548	54.109	43.8563	43.2274	51.6178	43.2566	42.3877	46.6838
Afu1g04800		protein phosphatases pp1 regulatory subunitsds22	YKL193C	ESR	70.2701	63.1916	63.8292	60.8287	47.6645	39.5962	51.591	61.4728	37.1328	36.1138	81.2439	81.9366	49.5738	24.5436	46.4596	48.3369	37.406	36.0867	34.4249	43.9933	37.0907	41.6621	31.9985	34.7408
Afu1g04810		hypothetical protein			57.7076	74.0595	74.9014	60.9498	44.39	29.9741	26.4587	41.5149	33.1253	37.9901	58.3799	56.8864	23.5513	46.3125	32.0539	23.2358	14.3232	18.9447	24.064	30.29	32.6042	22.1125	27.1523	25.7683
Afu1g04820		D-xylose reductase (Xyl1), putative	YHR104W	ESR	75.8318	73.1088	94.7824	98.1542	142.62	120.008	70.5873	83.6327	81.1744	88.7931	100.895	86.8245	63.1827	41.5207	67.827	205.43	105.748	63.72	55.0124	53.7784	39.3705	77.9165	49.3115	58.7752
Afu1g04830	abaA	abaA protein	YBR083W		1.63192	2.57101	3.47123	2.64392	3.79788	3.6763	1.40283	7.64681	17.6919	71.7773	43.5531	30.8076	4.23672	1.85197	1.47385	4.37396	2.78488	6.07405	2.4097	0.645717	1.67924	3.32058	4.02414	6.02331
Afu1g04840		RNP domain protein	YPR112C	ESR	66.7474	57.8263	59.7776	26.8694	28.5552	28.3364	8.41833	15.2151	30.9878	122.334	131.303	177.554	64.9257	15.6813	11.1937	37.2795	60.5298	50.6558	52.7888	11.4769	19.4076	53.3192	48.1436	37.9934
Afu1g04850		8 kDa cytoplasmic dynein light chain	YDR424C		310.941	362.409	375.24	351.108	309.398	295.937	210.441	340.793	320.055	174.327	299.759	417.345	203.553	175.286	109.038	141.145	192.719	164.518	205.464	202.454	170.981	167.1	172.803	184.13
Afu1g04860		hypothetical protein	YBL029C-A		83.8308	111.411	103.232	107.593	108.004	87.5639	72.9595	156.16	143.596	152.362	248.291	194.474	90.3449	77.5301	108.477	87.7576	101.778	105.849	91.6354	82.0384	98.3126	62.0951	78.8491	86.1976
Afu1g04870		urea transporter (Dur3), putative	YHL016C		45.1393	31.0862	83.7226	25.0399	9.54538	189.588	2.32646	6.74678	14.9266	3.96897	7.26628	2.82366	30.0613	9.46544	158.875	297.932	19.0247	31.5064	18.734	2.35655	200.815	48.36	28.9346	36.4219
Afu1g04880		conserved hypothetical protein			86.2229	84.911	93.4282	69.3249	63.0434	78.9444	44.8341	16.1277	17.5878	35.2548	62.4603	79.693	73.2781	149.615	50.9259	62.2631	73.0491	80.2368	64.8919	25.4773	69.1781	58.1742	57.7332	58.6525
Afu1g04890		translocon subunit	YER019C-A		322.057	211.401	272.601	450.97	212.183	180.986	265.225	251.243	213.612	80.9536	77.2007	91.2942	243.778	227.165	106.29	159.323	174.323	199.129	246.635	163.191	149.942	188.013	197.373	183.13
Afu1g04900		proliferating cell nuclear antigen (pcna)	YBR088C		166.508	168.714	194.909	147.554	151.253	116.724	72.909	137.678	82.156	38.519	147.745	289.685	113.082	89.0504	95.4382	143.756	192.279	112.484	93.0573	73.1467	40.9474	102.91	72.4926	78.6096
Afu1g04910		hypothetical protein			14.12	29.1433	26.1571	28.0963	19.3848	16.7362	18.004	4.36853	4.82509	4.57204	9.03111	8.0786	16.8904	30.6469	31.6414	14.1017	13.6497	15.5216	14.3692	11.2843	14.6062	8.78605	12.315	12.6669
Afu1g04920	sha1	abnormal spindles, putative			10.5745	11.1946	9.07767	7.28398	10.5602	17.2921	2.62046	6.24177	8.86283	7.03307	2.56088	2.79315	4.19806	2.66749	2.87528	4.38031	4.40813	6.05382	4.13057	2.19693	7.96904	3.73242	4.04176	4.22929
Afu1g04930		hypothetical protein			62.4749	33.129	52.2962	30.9749	25.9959	35.0818	20.1177	114.906	132.83	120.155	45.0332	40.5496	78.4504	32.5805	58.4386	61.4259	69.3954	87.6859	79.3102	49.1556	58.2901	68.1833	79.7997	82.2989
Afu1g04940		GTP binding protein (SarA), putative	YPL218W		300.4	307.271	381.412	399.598	298.276	287.753	328.812	465.794	432.284	353.516	546.147	560.715	533.475	461.755	360.618	427.723	431.04	480.088	497.301	425.787	440.012	507.055	476.607	478.91
Afu1g04950	glcA	serine/threonine protein phosphatase pp1	YER133W		168.179	163.782	168.813	124.816	118.998	109.654	98.2208	127.182	91.6272	103.086	121.284	135.331	161.916	111.832	131.777	113.684	155.082	159.599	142.219	82.0706	116.115	137.292	142.748	137.579
Afu1g04960		Leucine Rich Repeat domain protein	YJL005W		41.4224	65.5255	55.4037	50.7623	53.3412	72.268	56.3256	70.8725	67.7026	65.6024	51.9241	46.9907	74.1161	30.9082	51.3011	64.0504	83.2003	86.5226	90.3768	30.3149	79.223	129.014	115.281	97.2607
Afu1g04970		Patatin-like serine hydrolase, putative	YOR081C		59.3187	21.8099	20.5526	29.9156	22.0148	18.2813	45.6635	29.6765	26.6082	32.0137	26.6677	12.7061	43.0143	101.619	48.3044	29.3964	34.5354	41.7079	58.9131	257.522	99.4301	57.428	56.7923	48.6572
Afu1g04980		RNA polymerase III transcription factor TFIIICsubunit (Tfc4), putative	YGR047C		12.7331	16.9296	16.9975	12.561	11.0186	12.7065	9.32013	5.75032	6.50577	21.3312	26.1432	25.9354	15.7129	13.1756	11.8063	14.0299	11.0513	14.4452	12.8348	6.20101	9.35905	12.0794	9.94227	11.188
Afu1g04990		SAM domain (Sterile alpha motif) protein	YOR359W		123.155	98.2666	107.629	75.0281	72.3601	74.7108	58.6876	25.6145	32.1209	107.24	108.671	106.585	145.539	241.732	92.9926	93.1348	118.924	131.991	109.45	59.9884	91.0909	101.529	111.482	96.7414
Afu1g05000		hypothetical protein			179.306	174.107	152.215	186.003	140.42	140.569	127.276	223.275	170.439	86.0998	89.5314	93.077	97.3352	100.902	127.968	108.731	86.6094	73.6484	89.2945	86.5837	108.569	73.4584	66.4327	68.7775
Afu1g05010	mfs56	MFS transporter, putative	YKR105C		1.9692	2.95606	1.99548	3.03939	6.24891	4.22535	3.35398	2.80524	3.59959	2.81682	1.45745	0.890657	0.8643	1.24361	1.21188	2.32806	0.779795	1.11239	1.12838	1.08119	1.66458	1.12795	0.434288	0.634781
Afu1g05020		sulfate transporter, putative	YBR294W		10.1111	14.6917	19.724	21.6459	14.197	1.55437	28.9084	10.8765	14.8518	11.5859	4.5702	2.32135	31.6654	187.541	5.08134	2.98314	21.2697	29.8986	28.8541	10.5343	16.1402	31.159	21.3027	19.2489
Afu1g05030		possible transposase			0	0	0	0	0	0	0	0	0	0	0	0	0	0	0	0	0	0	0	0	0	0	0	0
Afu1g05040		protein mitochondrial targeting protein (Mas1),putative	YNL064C		270.264	581.994	168.096	171.092	199.922	168.82	171.375	2189.73	2527.53	1855.73	700.595	486.372	292.56	408.277	257.304	269.15	215.128	225.777	225.729	123.394	190.895	184.711	183.556	211.832
Afu1g05050		cytosine deaminase, putative	YPR062W		130.075	133.215	114.536	140.864	218.76	197.276	211.375	557.394	614.702	466.105	174.502	123.999	50.1371	90.6909	64.8634	201.84	67.6851	37.488	44.7284	40.7672	50.6683	73.1861	48.1458	64.2041
Afu1g05060		uroporphyrinogen decarboxylase	YDR047W		281.195	190.826	212.421	203.343	99.2602	91.6251	238.843	364.766	237.124	78.7412	70.6701	133.342	216.883	180.351	118.248	96.1968	130.136	192.976	197.424	220.264	165.646	161.671	168.545	169.461
Afu1g05070		tRNA methyltransferase, putative	YDR165W	ESR	52.9377	45.009	36.072	24.2665	24.2258	19.7484	19.6812	17.4644	15.5898	24.951	54.5601	69.0149	32.8314	37.6392	18.7541	20.4805	27.8808	24.2993	27.0244	19.5866	21.961	23.2429	21.4244	22.0695
Afu1g05080		ribosomal protein P0	YLR340W	ESR	3232.64	2151.46	2664.33	1161.25	448.82	329.404	970.723	971.088	663.178	567.1	1645.02	3489.42	2747.5	2144.44	553.916	509.841	1809.77	1650.86	2297.59	1125.41	923.258	1056.35	1901.4	1638.24
Afu1g05090		conserved hypothetical protein	YLR339C	ESR	1.50134	1.73879	0	0	0	1.38173	0.949234	4.43507	5.06692	1.95678	3.56387	11.7557	2.83051	4.7515	0	1.65486	5.29669	6.6788	4.31124	3.09821	3.28254	4.3096	3.3186	4.1044
Afu1g05100		GARP complex subunit Vps53, putative	YJL029C		37.5661	46.4045	52.8353	49.8087	37.6156	33.0391	35.3996	7.45781	9.28247	15.0684	29.0681	31.6208	38.2997	28.4821	45.0573	32.1836	31.215	30.5149	28.5918	25.2213	32.7317	20.4537	22.8953	24.1005
Afu1g05110		mRNA export factor mex67	YPL169C		43.9633	57.1028	41.9352	30.5775	27.181	24.2283	19.48	14.5098	25.1503	77.438	92.6373	94.3692	45.9053	41.4692	45.6883	38.7814	34.75	31.1663	39.2215	38.9725	27.7811	22.0663	30.7715	30.2766
Afu1g05120		integral membrane protein, putative	YAL042W		50.6541	57.3723	66.6758	151.707	81.2661	64.5004	99.4147	38.2761	28.9319	15.4095	29.1869	30.5089	51.1892	20.1384	38.8712	58.132	50.7442	44.6167	55.3177	33.0509	33.0823	47.0918	34.8701	39.4113
Afu1g05130		PH domain protein	YLR187W		72.4825	71.7382	46.1611	60.6851	55.2752	51.0012	70.0978	50.4332	45.9646	45.1994	30.8704	29.5062	57.4666	155.331	107.233	54.8561	55.3391	60.4105	68.0032	204.43	116.217	60.4	71.7347	64.8023
Afu1g05140		hypothetical protein			2.47719	1.83867	1.17335	2.30491	3.01791	1.63262	3.76026	10.2843	10.4906	6.68019	1.80776	0.83692	1.64088	4.19734	1.86106	2.23847	2.04704	1.05594	1.45791	7.0845	2.61652	1.29543	2.13759	1.08153
Afu1g05150		C2H2 transcription factor (TFIIIA), putative	YPR186C		27.9219	25.3621	22.2568	12.0096	15.9413	16.2779	4.76253	2.4082	7.16907	33.0655	43.3666	47.33	18.9966	3.18448	5.35826	9.97418	20.1899	14.3215	19.43	4.1721	8.50198	18.5334	18.0917	14.9279
Afu1g05160		DNA-directed RNA polymerase I, II, and IIIsubunit Rpb6	YPR187W	ESR	162.775	167.343	148.543	78.4603	88.7782	89.676	60.9664	93.0125	114.487	299.234	602.604	661.768	149.641	35.5889	49.848	93.2721	113.975	111.949	131.228	22.5611	54.4995	109.629	99.0802	95.5333
Afu1g05170		related to monocarboxylate transporter	YOR306C		33.1645	21.127	17.3464	16.1985	26.9642	36.1354	16.5202	22.409	26.333	23.2894	20.308	15.7005	7.09786	33.3823	5.9892	7.33953	4.16305	7.09004	8.71333	3.94256	6.91067	6.55939	7.94918	7.62496
Afu1g05180		N-acetyltransferase (Nat5), putative	YPR131C		59.8121	77.9521	75.2292	48.3379	35.925	28.6277	28.7853	29.0795	31.6404	26.0166	84.4629	113.252	39.1798	14.4645	36.4313	21.2488	30.0261	29.8575	28.4639	18.3391	32.284	30.0883	29.3143	25.2804
Afu1g05190		hypothetical protein			64.9011	74.7805	77.2044	100.877	94.1586	85.3332	65.1701	69.7225	63.3215	41.1649	40.7392	40.8269	62.71	68.6724	98.4806	62.9813	49.3987	55.9404	60.2998	71.8221	82.2928	75.6493	62.62	62.0637
Afu1g05200	tif32	eukaryotic translation initiation factor 3subunit EifCa, putative	YBR079C	ESR	165.522	101.552	135.788	61.7921	36.407	35.0289	26.1149	32.7963	31.0693	90.4931	100.353	143.38	195.02	122.378	72.4216	84.2234	137.709	137.098	119.375	84.8436	89.6831	102.329	115.672	95.5257
Afu1g05210	gpgA	G-protein complex gamma subunit, putative	YJR086W		130.174	114.248	146.204	146.033	110.915	97.1861	88.1405	46.9168	45.6816	43.84	66.1196	77.2732	137.589	124.009	67.0474	67.4952	96.351	107.7	122.341	77.6375	99.6188	120.243	113.194	109.455
Afu1g05220		selenoprotein domain protein			171.833	166.505	160.886	240.597	221.716	143.202	223.544	346.15	256.024	118.884	77.9797	85.4151	101.307	152.504	80.8837	64.2065	116.493	129.29	113.459	246.47	230.281	232.88	275.481	243.413
Afu1g05230	pdeB	3'5'-cyclic nucleotide phosphodiesterase domainprotein	YOR360C		13.5224	17.5405	16.8245	10.7131	16.4879	16.41	11.7102	9.28343	13.9909	26.4927	20.2765	15.6514	19.6232	21.6449	17.157	15.2561	17.7509	17.1437	15.5844	41.9924	21.1976	15.6958	19.854	15.1885
Afu1g05240		PHD finger and BAH domain protein (Snt2),putative	YGL131C		17.4334	13.004	16.9977	15.7734	13.4706	14.3633	14.8238	9.2769	13.6009	20.1396	10.7689	13.8096	34.2622	16.9653	27.1539	24.4272	28.6815	32.104	27.438	34.2071	30.3417	28.4604	31.2568	29.3211
Afu1g05260		DNA-directed DNA polymerase theta, putative	YER172C		16.2227	26.7801	26.4862	21.4568	20.11	21.2607	17.304	8.44373	9.71559	13.5978	14.3759	14.9011	12.2597	10.8554	19.1117	20.9516	19.601	13.8136	11.5938	14.5497	18.0453	16.4097	13.3207	11.153
Afu1g05270		conserved hypothetical protein			16.0419	18.8592	16.3537	23.0437	22.0884	33.7988	5.92108	8.46882	7.00311	4.15168	5.10394	8.50648	3.72337	4.49333	5.94154	5.68797	4.21421	4.48297	4.29913	6.04754	3.55189	3.77936	3.5205	4.65495
Afu1g05280		conserved hypothetical protein	YAL002W		21.3666	23.5615	26.1218	21.4447	16.3557	15.5582	23.9984	10.6557	10.237	8.86847	13.2087	15.8113	35.265	40.067	53.2366	35.8289	34.5983	33.4854	30.8979	32.4536	36.1394	32.0824	26.7285	28.3204
Afu1g05290	eng3	endo-1,3(4)-beta-glucanase, putative			13.547	8.37116	6.04798	17.8083	26.4544	29.5221	11.1497	17.5765	19.2857	13.0805	3.82876	5.67219	1.08121	1.16678	1.06121	1.18525	0.379359	1.21762	1.02926	2.6628	1.41061	1.23465	1.42611	2.13793
Afu1g05300		capsular associated protein, putative			10.1295	13.106	12.0858	10.7355	7.37266	6.80165	6.60314	5.06519	5.01022	10.3388	12.889	14.9462	20.9306	13.4372	9.05071	14.5185	17.002	16.3901	18.4517	3.68136	4.65773	10.1752	10.9492	10.2274
Afu1g05310		DUF699 ATPase, putative	YNL132W	ESR	33.9519	28.6033	29.2181	8.55843	13.1045	13.3042	2.44054	8.35058	20.528	79.4801	82.4318	100.556	44.9143	1.32213	5.71428	21.9185	42.1957	31.2212	31.3501	5.10932	8.79127	28.9132	27.1914	19.1867
Afu1g05320		disulfide isomerase, putative	YOR288C		25.4198	51.4345	59.9525	151.135	85.6057	56.4045	59.0725	90.297	74.692	60.8293	103.389	79.0925	72.5166	48.0188	38.42	73.7913	50.7112	51.1334	64.5261	59.6915	35.7923	53.0615	38.0487	53.0563
Afu1g05330		F-box domain protein			14.9062	15.1992	15.8569	27.0413	18.3279	16.739	20.4844	6.95898	5.22161	7.01795	10.7301	12.6333	9.86314	5.22853	10.7337	10.8754	10.2807	7.7205	13.134	12.1849	13.746	11.8264	10.6172	12.3176
Afu1g05340		ribosomal protein S19 (s16)	YNL302C	ESR	1161.72	922.974	1057.02	469.362	192.914	143.574	404.356	773.13	645.391	482.308	1545.11	3316.92	1597.29	1155.51	467.623	384.392	1232.8	1013.09	1343.69	714.397	615.383	721.238	1134.48	1028.05
Afu1g05350		hypothetical protein			9.81663	10.0487	21.5083	26.6633	32.2927	52.2594	55.9774	90.2939	69.1106	36.6329	13.7608	16.5059	12.5851	6.67146	17.6834	23.2355	19.522	19.6076	18.1599	48.5763	40.9042	51.7697	14.7553	21.4798
Afu1g05360		CAIB/BAIF family enzyme			7.01396	17.455	12.7649	13.7982	27.7169	33.0491	14.9124	70.9119	66.738	57.1143	29.3134	14.9784	5.71025	4.8948	12.6403	12.0399	7.5026	6.17657	6.38431	13.1655	19.708	13.6887	8.26181	12.3963
Afu1g05370		hypothetical protein	YDR169C	ESR	43.0946	30.3464	31.3604	60.9245	76.5677	88.9144	90.5969	119.359	105.264	51.9144	12.9807	10.0159	16.2281	10.9882	27.6835	34.5467	20.7213	19.7395	11.7287	14.3496	20.9784	21.3168	21.3394	23.3051
Afu1g05380		hypothetical protein			11.6273	12.6185	14.0068	17.2937	33.2752	38.1479	26.6196	111.072	114.412	138.898	80.4348	59.3828	33.5334	26.8734	23.331	25.3133	33.1625	31.8684	36.5289	50.024	48.6108	31.5961	42.4678	31.7828
Afu1g05390		mitochondrial ADP,ATP carrier protein (Ant),putative	YBL030C		5789	4752.08	6299.57	4229.76	1461.74	1379.48	2864.45	4017.6	3443.51	3607.22	4602.05	6721.53	6325.74	4265.61	1376.77	1462.97	4945.25	4559.83	5252.59	3960.91	2567.38	2821.58	4606.83	3840.75
Afu1g05400		hypothetical protein			1403.18	981.254	1334.68	873.877	268.417	263.305	29.3473	55.8631	52.2178	51.5351	36.7279	57.3868	37.273	18.6542	6.36239	12.7908	40.9393	25.0288	27.1517	30.1552	18.3238	19.7392	34.2002	37.1714
Afu1g05410		Krr1 family protein	YNL308C	ESR	35.6536	38.5053	27.858	9.88273	15.8438	13.4165	2.20258	12.445	22.3425	76.5193	96.2532	102.099	29.2244	4.39546	5.95666	16.8777	28.6536	23.459	23.9236	4.23539	8.63523	23.0488	20.7731	17.1951
Afu1g05420		transcription factor SipA3, putative	YNL257C		18.0899	14.4024	16.6109	13.7746	13.205	11.0002	11.8982	4.75369	4.9999	11.0306	16.2611	16.5424	19.0459	15.6828	23.4029	18.9939	17.7413	17.4988	19.2968	34.9605	20.1572	15.0552	12.1531	14.1754
Afu1g05430		hypothetical protein			10.533	17.9889	16.5828	9.50909	12.0901	8.94617	9.85444	10.097	5.14156	18.5323	43.8136	53.0762	9.79495	1.85442	6.47668	17.1799	16.6409	10.2843	8.63732	1.4107	6.27744	15.6982	11.7862	11.8247
Afu1g05440		UDP-Glc/Gal endoplasmic reticulum nucleotidesugar transporter	YPL244C		22.0185	25.0092	25.2002	49.9954	37.4649	15.6378	43.4108	33.6371	22.6151	16.3915	31.669	31.2373	23.4969	2.6125	16.2694	22.6669	18.8868	15.5331	22.6934	7.59883	11.2403	18.5381	15.0265	15.3745
Afu1g05450	par1	peptidyl-prolyl cis-trans isomerase			153.451	147.498	167.628	162.033	212.665	233.94	149.69	181.553	162.13	109.686	144.543	191.254	100.069	61.5727	84.0024	118.647	85.4669	96.1708	93.2557	60.8917	63.56	77.8506	71.784	86.4384
Afu1g05460		hypothetical protein			61.8266	50.6979	58.3562	69.4568	79.2771	95.7926	28.127	38.2867	30.0616	29.828	33.4683	42.1526	4.18257	3.48419	8.98828	21.8151	7.41485	7.64973	6.37061	10.1201	7.65872	7.15025	4.90381	8.35747
Afu1g05470		3-oxo-5-alpha-steroid 4-dehydrogenase, putative	YIL049W		55.7164	71.1362	65.7123	56.4746	54.2856	68.7067	20.9215	19.8008	21.3536	39.5896	64.652	89.1641	43.9898	119.686	62.9276	31.8445	38.1654	37.47	57.3784	59.1811	73.7398	57.6407	60.015	58.7059
Afu1g05480		transposase			0.173175	0.631893	0	0.544319	0.475047	0.411021	0.231965	0.722536	1.76887	1.11576	0.870907	0.60479	0.46113	0.497628	0.543123	0	0.161795	0.148373	0.877953	0.630928	0.701888	0.702095	0.81097	0.54709
Afu1g05490		histone deacetylase complex subunit (Hos4),putative	YIL112W		90.618	91.037	91.6659	78.7628	65.6595	88.9105	81.7046	85.0731	86.9988	103.084	77.7782	62.2219	114.091	71.6281	144.143	112.595	105.192	115.208	117.323	136.097	151.587	157.608	146.434	132.558
Afu1g05500		cytosolic small ribosomal subunit protein S12	YOR369C	ESR	2140.79	1534.65	1720.79	729.882	319.798	235.498	696.376	1382.84	1089	528.046	1623.9	3245.21	1645.43	1692.02	412.771	351.152	1154.16	1022.25	1369.2	865.54	620.974	632.464	1193.41	986.218
Afu1g05510		conserved hypothetical protein	YGR066C		19.7591	23.8476	22.0169	20.8984	16.4515	19.7867	14.5174	9.64353	7.77701	15.9466	19.5358	23.2664	28.3422	21.0601	32.9756	26.2616	31.3573	31.9512	26.4686	37.7595	31.6239	31.3407	29.2881	27.285
Afu1g05520		mandelate racemase/muconate lactonizing enzymefamily protein			18.1094	13.3594	20.4206	33.4354	44.3231	68.3684	23.1281	27.0764	19.3162	8.43268	3.54423	5.02505	18.0624	12.7134	10.0077	21.669	16.461	17.712	16.7331	20.6265	13.6019	13.4925	11.7344	15.2758
Afu1g05530		MW0219	YDR400W		25.9763	20.0099	31.2313	37.0137	38.9539	44.3902	21.3408	37.7525	33.4317	16.0988	18.6156	19.2021	20.1744	10.7819	21.9965	36.295	16.5031	14.8373	13.3449	19.9373	20.3547	22.5841	11.6239	17.051
Afu1g05540		PXA domain protein			23.6469	24.1088	24.5172	30.6982	26.8033	30.9734	27.6181	9.32387	12.5759	11.7203	9.70116	16.7869	18.2447	19.1435	31.3406	28.2097	18.515	18.3519	15.904	17.9425	23.8276	20.3995	15.2039	18.7819
Afu1g05550		conserved hypothetical protein			72.6273	49.9046	62.7017	47.6821	34.0168	44.1881	34.0977	36.7431	32.685	16.0876	4.05693	7.19974	22.4951	3.34836	9.46417	21.6639	17.5023	15.82	17.586	7.57621	6.64299	20.4713	10.9134	13.2617
Afu1g05560		GTP binding protein, putative	YAL036C	ESR	36.2198	42.0435	39.5772	25.9172	22.1199	20.5044	12.3599	19.3651	23.3366	48.3084	69.7	61.6469	23.17	13.293	17.5373	19.1345	19.7593	18.7526	17.1403	16.54	15.3442	19.6776	19.6179	20.9303
Afu1g05570		cysteine dioxygenase			10.7045	22.0812	19.9145	16.5911	19.3761	14.5297	13.6414	19.6318	36.8691	68.5817	91.8973	61.6785	16.6484	23.214	18.5979	19.8685	15.6573	14.8003	13.7246	26.8648	18.8096	13.4145	14.0861	15.4757
Afu1g05580		glycogenin	YKR058W	ESR	44.6351	42.0708	56.0659	78.0141	51.8034	62.1036	65.3845	40.3814	29.4122	11.9515	9.40972	8.39771	26.6122	13.0709	47.1654	43.7638	18.8151	29.2035	20.4193	16.9956	32.1616	25.2251	18.4861	24.5304
Afu1g05590		alpha/beta hydrolase, putative			39.9141	35.6737	20.3398	40.2532	48.4961	36.6709	48.1103	25.0668	24.0132	21.959	30.3784	20.2217	13.2157	22.3516	30.767	34.5662	14.8056	14.7711	20.3058	81.5274	59.2881	26.9464	25.1447	24.2523
Afu1g05595					28.8894	30.1903	30.9503	31.2656	26.6296	24.7507	24.7139	27.5252	31.7675	49.111	64.2129	60.3208	24.8542	32.1509	20.5767	16.5062	22.0807	24.9075	25.9113	24.4051	23.2126	14.402	20.0302	21.1087
Afu1g05600		hypothetical protein			26.0543	17.7814	20.686	24.534	12.6178	16.0071	3.60917	5.62099	27.522	9.92009	10.1629	4.70499	0	0	0	0	0	0	0	0	6.24041	0	0	0
Afu1g05610		protein phosphotase 2a 65kd regulatory sububit	YAL016W		165.971	131.111	146.981	142.067	121.757	119.2	120.982	74.1564	46.0735	36.6941	71	81.4847	139.248	87.7674	107.599	132.825	118.489	111.996	108.739	126.877	113.324	111.772	104.566	109.28
Afu1g05620		phenylalanyl-tRNA synthetase, beta subunit	YLR060W	ESR	146.035	139.585	128.951	112.585	84.8909	74.9805	90.8157	77.1849	48.0808	63.7408	107.404	141.475	161.385	83.867	84.6999	175.515	131.031	120.659	122.807	110.45	79.746	122.646	89.7313	99.2917
Afu1g05630		40s ribosomal protein s3	YNL178W	ESR	2988.92	2159.35	2693.44	1229.7	493.367	365.022	563.271	1165.24	873.29	533.907	1477.18	3057.81	2118.71	1593.89	572.88	495.063	1601.38	1436.83	1735.85	1007.13	845.503	999.864	1534.13	1372.38
Afu1g05640		protein phosphatase	YJR110W		45.0524	35.0224	33.4966	32.9245	32.4631	28.9515	34.145	9.23583	7.63109	14.9626	32.223	41.9756	29.5181	28.0279	44.7646	34.2464	26.1104	28.1525	29.0381	47.7843	34.4857	34.5427	30.3429	30.3038
Afu1g05650		hypothetical protein			23.2757	22.9847	23.0538	14.6467	14.0566	12.8557	15.7508	9.24144	8.25124	19.6075	40.0108	46.1283	25.37	18.7824	19.5802	13.6536	23.7373	25.3404	23.9448	30.9024	21.4249	14.7466	19.5248	17.5965
Afu1g05655			YBL086C		58.6187	55.3323	52.3654	58.3769	65.9057	52.3738	52.1355	48.5049	33.4058	29.3182	46.1512	48.4826	27.5546	49.9262	44.0734	27.7447	33.7384	23.7885	33.0745	46.2959	56.7102	30.7312	32.439	28.7896
Afu1g05660		hypothetical protein			36.371	46.4793	39.7392	37.4134	35.6063	29.4129	16.6109	20.2903	21.3597	34.9137	55.028	61.9909	22.3379	21.4275	35.5881	28.675	29.9874	22.0832	25.641	25.868	29.5657	20.7021	23.5329	25.8618
Afu1g05670		conserved hypothetical protein			3.13261	3.6694	3.00581	2.42741	5.25341	8.74366	2.46176	3.31588	3.8052	3.2003	1.46757	0.954087	0.991985	1.33218	1.63572	3.33481	1.9027	2.12788	1.2591	2.02683	1.55304	2.48369	1.8221	2.3538
Afu1g05680		hypothetical protein			26.1227	29.5106	23.8628	28.0588	47.8099	54.5207	56.5937	30.7055	40.6683	56.9189	36.7445	18.3055	18.3277	11.5627	39.0772	38.5752	23.9415	33.5683	25.124	90.4293	72.2248	64.396	59.8361	58.9881
Afu1g05690		conserved hypothetical protein			42.0983	8.36174	3.38145	7.8498	9.69504	5.45609	47.5273	18.5746	16.2137	22.345	19.9571	1.514	12.8757	82.3463	33.0145	17.2101	8.22521	8.80004	29.8566	391.602	92.1399	28.3918	25.1425	21.035
Afu1g05700		splicing factor 3B subunit 10 (SF3b10),putative	YNL138W-A		73.5698	102.049	97.5603	94.1191	83.157	75.3657	79.5131	166.701	172.572	214.345	376.032	372.759	113.99	120.278	118.147	107.964	136.517	93.8943	115.748	78.1897	96.5016	77.1359	103.353	87.7551
Afu1g05710		conserved hypothetical protein	YGL243W		10.1083	14.487	16.8631	11.7235	10.5679	8.66722	8.17916	3.02694	4.44624	8.45823	14.8981	16.5744	9.0152	3.822	12.8303	10.2356	10.732	8.59861	8.21429	6.96035	9.66146	6.69966	9.43729	9.4861
Afu1g05720	erg24B	c-14 sterol reductase	YNL280C		56.8458	35.3552	39.6562	59.0722	40.8998	36.1615	39.3454	34.3438	24.0025	14.0839	17.6922	24.6915	210.091	338.411	65.6289	62.6116	74.1607	114.831	213.539	192.331	116.6	117.98	98.4209	105.025
Afu1g05730		vacuolar sorting receptor (Mrl1), putative	YPR079W		50.2615	59.447	48.0383	74.5806	79.7748	75.1575	91.5101	65.6951	47.8331	29.7354	27.3889	27.6888	38.6718	69.9802	113.095	77.5185	34.8908	35.8055	44.5524	66.3015	43.2459	40.9556	39.0944	41.5891
Afu1g05740		C6 transcription factor, putative	YOR363C		6.24737	9.573	8.4016	6.92663	9.82876	8.91733	8.40993	5.89401	7.50328	11.3265	12.0774	10.7989	13.0821	23.9351	22.1195	12.4624	13.6675	13.4482	12.1273	16.5153	12.2873	13.3212	11.9567	11.7356
Afu1g05745		hypothetical protein			9.2181	9.54882	10.6901	13.9054	16.1015	19.4583	11.1086	21.9424	20.6609	16.7559	8.13793	5.53355	36.1768	40.1703	11.2779	9.84065	29.859	33.2744	43.1382	91.8719	63.5558	37.5408	46.2039	41.536
Afu1g05750		hypothetical protein			16.3684	19.521	25.7736	19.2231	16.7784	14.1573	15.0183	10.9789	9.193	17.2698	22.8227	21.3095	23.2545	25.4239	21.9275	17.4549	19.8102	24.7017	27.9955	22.5639	23.1409	22.5734	25.4786	23.1318
Afu1g05760		arsenite efflux transporter	YPR201W		18.5988	24.8963	23.431	21.832	21.9442	21.4121	0.623942	41.5905	40.5375	36.8715	12.6499	2.60283	0.372105	0.535408	0.779144	1.08776	0.174079	0	0.377844	0.814595	0.863059	0.6295	1.16339	0.490522
Afu1g05770	exg12	beta-glucosidase, putative			3.04071	2.57737	1.87424	4.95546	16.3105	21.699	3.68899	7.93102	14.3711	17.1379	12.834	4.07724	3.10874	4.35836	5.72697	9.78671	8.44634	6.56587	4.4315	57.8469	39.6919	14.6447	7.89708	8.25914
Afu1g05780		hypothetical protein			2.84038	3.12101	3.02683	5.66289	6.05537	4.33219	3.6043	1.26302	2.33622	2.35285	2.11441	3.05412	4.65731	1.67531	4.57118	4.08436	3.89668	3.91925	5.45669	5.09778	5.7646	6.90918	5.25039	5.45464
Afu1g05790		GPI anchored protein, putative			3019.48	1933.27	2989.57	4477.25	2191.03	1804.15	1402.84	3866.2	3748.78	1715.39	487.431	557.096	2445.33	2321.31	1139.97	1090.61	1429.22	1683.93	1891.93	1536.86	1342.64	1696.2	1442.7	1636.08
Afu1g05800	mkk2	MAP kinase kinase (Mkk2), putative	YOR231W		148.781	90.3414	94.9618	120.377	116.554	128.287	91.1776	94.4785	100.8	87.5461	71.1652	81.5123	93.7689	74.5309	70.1489	82.3039	89.0909	88.1287	83.9573	79.6673	79.2455	79.1112	85.5232	82.9266
Afu1g05810		conserved hypothetical protein	YLR440C		29.879	36.463	31.2501	39.4005	30.858	36.1867	25.7946	13.7338	11.5531	10.5707	13.4912	15.9523	26.6428	32.9462	44.0838	30.1377	23.194	20.1767	26.3773	45.0541	30.1587	20.6549	21.5038	20.4315
Afu1g05820		conserved hypothetical protein			143.882	152.16	156.039	151.938	105.639	101.618	89.9456	149.964	137.32	82.835	121.47	150.096	97.471	111.424	77.3359	68.3189	68.0732	74.0044	91.0403	77.0479	76.792	74.6496	75.8959	72.3992
Afu1g05830		TBP associated factor (Mot1), putative	YPL082C		37.257	42.6894	31.9375	25.6058	23.9908	21.4613	26.3472	109.207	132.971	138.705	37.1659	41.1225	61.0744	50.8182	45.109	40.183	52.1255	53.4835	63.3659	50.0711	37.2385	48.0152	61.2097	50.015
Afu1g05840		hypothetical protein			35.3336	38.5018	32.2608	39.0616	33.9001	28.4357	24.4448	13.0017	11.8172	14.1522	15.2024	17.2042	86.3571	54.8357	32.5385	31.374	83.9608	106.669	101.412	251.92	203.077	187.113	174.651	138.454
Afu1g05850		erythromycin esterase family protein			3.27415	2.53175	2.53877	1.86995	2.58428	1.94229	0.496675	7.89003	16.9677	31.6715	14.5451	1.68344	3.25827	5.39854	1.3955	0.346355	2.63286	4.57476	2.78216	4.75523	10.3912	10.6233	8.45056	10.855
Afu1g05860		hypothetical protein			4.70273	1.05928	0.743498	1.45994	1.9112	1.65359	0.233338	2.72554	2.49107	4.32909	2.51867	0.456276	0.695787	1.50171	0.45528	0.508492	1.13926	3.58203	2.20787	1.39625	2.31984	1.5302	2.4473	2.56819
Afu1g05870		scs3 protein	YGL126W		90.562	29.2881	24.7158	34.0765	23.1489	16.9372	58.7434	49.1769	47.6878	42.4082	47.1508	29.9367	48.5045	170.813	60.3295	32.9754	33.4651	32.5251	75.7412	308.513	102.899	57.7152	54.5985	41.8298
Afu1g05880		hypothetical protein			2.75937	6.85164	1.5006	0.732462	5.73815	4.93699	0	0.77655	2.28133	2.74096	0.936013	0.650003	0	1.42621	0.389151	0.434633	0	0	0.377435	3.25485	0	0	0	0
Afu1g05890		hypothetical protein			6.29144	8.85387	0	7.25508	12.3805	7.8258	0	83.6962	275.684	355.846	73.3695	19.1065	0	0	0	0	0	0	0	5.31525	0	0	0	0
Afu1g05900		DnaJ and TPR domain protein	YMR161W		75.4868	192.27	72.3409	52.9174	48.715	42.4483	36.6096	134.508	189.279	222.688	105.744	100.534	82.1556	60.3648	64.5581	49.1291	61.8632	70.6527	59.8052	33.4655	52.369	60.9883	55.2717	58.1558
Afu1g05910		hypothetical protein			13.1098	17.657	19.746	22.9737	25.2617	28.0629	21.0962	22.1997	17.2465	16.1939	13.1116	18.8298	9.91768	15.3574	14.3882	17.1467	14.8471	11.7919	12.9479	23.4689	23.9067	19.3666	19.1583	16.1368
Afu1g05920		hypothetical protein			54.9223	56.3249	42.2007	58.1159	38.7636	33.3239	49.2744	26.917	32.9038	32.6523	18.8221	19.1739	38.3904	33.478	35.3512	37.3404	36.0286	38.5798	39.7503	40.7479	50.8285	29.7571	35.7356	26.2546
Afu1g05930		serine/threonine protein kinase, putative	YIL095W		40.7732	40.1963	46.9584	55.8296	42.9214	36.4309	46.9327	19.4533	22.7133	19.5021	19.4244	15.8496	60.0564	44.8185	80.1519	74.4119	49.799	45.3843	49.2057	54.4386	53.6412	45.0391	46.7694	41.4872
Afu1g05940		conserved hypothetical protein	YPR168W		75.1783	82.2552	79.6394	61.2464	51.5503	38.428	20.0431	14.8351	14.5274	17.9997	56.9972	73.988	30.7708	13.9069	16.5722	19.0281	32.3893	22.5942	25.8375	19.2154	20.2443	22.0236	19.8885	18.8774
Afu1g05950		hypothetical protein			47.5017	16.1712	21.3765	18.0152	21.2331	21.2452	12.9466	5.73454	7.97051	10.7734	23.7464	30.8131	55.3699	16.6474	33.0943	56.8411	46.3939	44.6726	75.4346	61.382	25.7739	39.1859	40.9716	40.4327
Afu1g05960		Peptidase family M28 family	YBR074W		18.6833	19.9711	28.623	35.4991	43.191	53.5982	41.636	8.74619	14.52	10.7928	9.34797	11.8965	14.3037	14.871	28.6947	29.4478	16.2189	19.1391	15.1774	19.9047	19.1166	23.6815	16.8213	19.3845
Afu1g05970		grr1 protein	YJR090C		52.7513	54.8666	48.0245	60.9179	67.6756	60.2626	54.0765	28.9395	49.9696	62.8515	40.7908	36.8791	52.167	46.3166	100.096	64.9878	59.7778	61.6107	49.0867	81.6079	65.1096	61.1389	65.3166	66.5423
Afu1g05980		AMP-binding domain protein, putative	YBR222C		7.11308	9.33975	6.70556	15.8592	165.5	214.925	25.1043	13.3947	19.6162	5.64361	2.69087	8.58565	1.84835	0.443254	8.04282	20.127	6.16098	3.37011	3.22584	4.63641	3.14831	6.95736	1.8059	3.4721
Afu1g05990		ribosomal protein L16a	YIL133C	ESR	4090.87	3115.78	3975.05	1633.73	682.832	541.817	909.427	710.437	520.228	646.814	2425.61	5243.92	3171.84	2645.63	969.213	655.306	2451.98	2170.72	2730.6	1435.59	1275.04	1374.24	2363.13	2082
Afu1g06000		bM150J22.1 (novel protein			12.7468	7.05274	5.15625	3.44172	4.59346	5.50174	4.79936	8.4847	5.14349	3.38699	2.922	2.87463	2.70751	4.26677	1.51854	7.34943	5.24748	3.9825	2.94565	2.11685	2.5792	5.62732	2.56975	2.95729
Afu1g06010		transposase			0.198209	0	0.635131	0.207803	0.544002	0	0.133217	0	0.203171	0.183079	0	0	0	0.190524	0.207942	0.116123	0.185836	0	0	0	0	0.40321	0.155245	0.10473
Afu1g06020		DnaJ domain protein	YLR090W		24.6849	27.252	19.5313	25.2373	40.1467	34.9324	30.6168	69.2418	120.181	112.226	26.3013	15.2884	63.1572	49.1149	44.4522	37.9165	68.1219	91.3698	89.0839	99.826	76.5605	111.12	126.419	100.398
Afu1g06030		AP-1 adaptor complex subunit gamma, putative	YPR029C		68.6529	64.3218	70.888	66.7569	54.3486	45.9985	57.437	26.8986	21.9914	35.4932	57.9453	62.4666	78.5291	62.7865	77.6804	69.0434	62.3624	56.5726	57.7376	76.4734	58.5797	46.44	47.0884	48.218
Afu1g06040		sterol o-acyltransferase (APE2), putative	YNR019W		51.1372	21.0762	17.3261	21.8291	10.5777	9.71217	40.8523	31.1418	22.1146	16.1968	10.13	7.50935	14.3469	76.3232	51.4689	14.4288	8.95932	9.40194	18.4441	174.543	42.5874	17.4351	14.6604	12.6489
Afu1g06050		integral membrane protein			73.8797	65.2199	75.1794	80.2421	89.0104	115.585	75.9258	15.1763	25.0168	19.7528	21.875	12.7031	62.7953	57.0229	101.974	92.0903	49.1631	67.1078	84.7042	141.533	126.295	100.115	97.6602	93.8445
Afu1g06060		hypothetical protein			26.0035	21.7786	26.632	26.73	26.3223	30.7072	33.2862	20.2244	28.7904	52.272	37.6759	36.3129	47.2674	29.635	42.2604	35.3561	45.3716	53.7852	47.6323	43.6272	58.6621	63.3643	66.7914	62.861
Afu1g06071					37.0288	28.3137	28.4981	30.7581	20.1263	21.3004	33.1871	26.1437	29.2062	45.211	39.345	33.2022	50.535	60.4331	36.405	24.3876	41.5854	49.6135	62.7675	116.926	65.5973	67.7928	79.8233	67.5776
Afu1g06080		LMBR and BAG domain protein, putative			90.8741	62.2187	61.4083	67.1392	44.7154	36.6228	52.9352	21.2092	17.7544	21.2308	22.4033	25.0068	70.0086	110.89	71.2568	48.5041	47.9017	58.5395	68.0031	126.575	91.6539	56.1398	56.4838	56.0633
Afu1g06090		conserved hypothetical protein			63.5195	48.7536	58.7787	57.3466	50.891	56.1193	48.3038	32.119	25.533	34.5927	34.1513	35.1139	67.03	99.0265	64.9031	47.0613	50.5923	57.8313	54.1344	36.8127	42.4377	42.2468	48.1583	47.037
Afu1g06100		glutaredoxin	YCL035C	ESR	169.851	158.041	172.5	142.713	167.551	165.296	332.895	694.038	480.129	456.033	815.593	917.852	249.485	357.455	266.454	126.084	136.497	127.895	190	222.168	300.668	225.338	180.957	153.849
Afu1g06110		conserved hypothetical protein	YHR198C		138.083	96.1836	97.7339	100.562	43.6616	32.1913	110.918	148.889	83.5042	54.3444	68.8283	81.9983	197.388	306.388	161.434	76.3254	126.996	178.583	220.635	283.072	201.361	207.919	236.236	173.972
Afu1g06120		RING finger protein			0.291185	0.530667	0.155209	0.152432	0.266103	0.345462	0.0971337	0.453834	0.29628	0	0	0.126626	0	0	0	0	0	0	0	0	0	0	0	0
Afu1g06130		alpha-L-rhamnosidase A precursor			4.17894	1.07126	1.88027	3.86389	7.33421	12.0057	1.54081	0.992978	0.972381	1.31433	1.44623	1.87011	0.369675	0.30395	0.207337	0.370511	0.222354	0.271879	0.241313	0.0578055	0.689001	0.696862	0.123835	0.501242
Afu1g06140		extracellular exo-polygalacturonase, putative			2.3568	2.04714	1.79612	3.52709	7.23401	9.58879	2.2534	0.350949	1.03101	0.774207	1.48056	1.61567	0.559949	0.322276	0.263805	0.687489	0.628695	0.288271	0.682301	0.367744	0.876652	0.682042	0.525205	0.885773
Afu1g06150		L-serine dehydratase, putative	YIL167W		13.6154	5.7874	7.14804	18.6705	12.3471	7.23347	15.3901	22.2372	29.4511	46.3218	19.0042	3.89051	7.09602	2.84547	3.15128	7.95735	9.55085	5.09045	5.35979	4.39289	3.59186	5.60867	2.65956	3.95637
Afu1g06160		hypothetical protein			4.81587	5.43951	8.42782	3.06537	0.92021	2.17446	1.93145	0.987028	1.5649	3.9401	7.78978	7.94708	7.49919	3.28026	8.66775	5.73482	6.65171	7.91446	7.58439	3.64455	5.50508	5.90687	4.50168	3.98591
Afu1g06170		proteasome regulatory particle subunit Rpt5,putative	YOR117W		311.912	333.905	305.324	286.017	264.981	225.102	266.342	312.031	190.861	158.505	281.893	241.677	283.151	320.69	345.446	268.528	257.511	244.515	250.591	358.442	361.492	253.019	261.078	241.171
Afu1g06180		trimethyllysine dioxygenase			144.35	154.312	184.55	165.482	151.256	139.071	130.779	127.744	93.1496	70.1496	113.004	143.41	136.113	97.1686	110.998	153.889	128.908	108.757	110.854	135.006	88.5621	118.448	84.0994	89.6681
Afu1g06190	rmtA	hnrnp arginine n-methyltransferase	YBR034C	ESR	119.366	89.1485	103.753	40.9953	41.2162	35.2349	10.0961	13.1392	37.7562	154.241	196.278	222.845	83.0996	9.59321	16.0292	41.1701	62.9923	66.0824	63.914	10.4576	20.5056	59.9304	47.7072	38.8707
Afu1g06200		Mn2+ homeostasis protein (Per1), putative	YCR044C		52.8073	62.7644	63.5915	52.8932	50.0816	50.2883	33.1229	40.765	37.1613	31.655	64.4128	85.2426	44.8432	53.4972	33.8741	31.4447	34.9201	34.3369	42.0044	14.8082	28.5532	29.3847	29.7265	35.2439
Afu1g06210	agm1	N-acetylglucosamine-phosphate mutase	YEL058W		117.016	90.6846	125.563	143.22	116.995	97.7377	129.308	125.447	73.4102	40.627	59.1513	72.3606	125.209	49.9391	73.777	123.145	89.8525	114.789	104.675	84.2285	61.698	131.373	114.376	135.89
Afu1g06220		ATP-dependent RNA helicase , putative	YHR065C	ESR	32.6127	31.6632	33.6803	6.55457	13.8374	13.9912	1.74841	9.07668	21.6285	81.1619	121.349	131.311	30.5089	4.30647	5.76152	14.0552	31.1652	28.0829	22.7199	3.9101	9.32114	26.1657	21.96	16.1126
Afu1g06230		ssf2 protein	YDR312W	ESR	56.6093	50.3256	47.2284	16.9062	23.3386	16.6384	3.74937	7.7858	20.3315	75.4589	128.491	172.81	41.9051	2.14491	6.69788	17.576	40.0993	29.5249	25.8588	4.16985	10.6607	26.1432	27.4785	19.6509
Afu1g06240		riboflavin synthase, alpha subunit	YBR256C		191.806	158.499	169.458	209.679	251.037	292.187	218.362	237.596	169.521	49.7897	60.9554	92.531	129.467	140.463	124.644	170.47	121.364	119.809	139.081	112.216	110.796	158.392	112.444	129.236
Afu1g06250		CAIB/BAIF family enzyme			31.9162	39.3004	54.2816	52.5934	52.4265	59.3473	49.2528	28.6745	19.4307	11.1033	29.6773	38.6863	34.1298	51.3303	45.8978	56.6795	33.8118	27.4292	36.6948	42.5134	44.3935	37.2295	31.2335	37.6826
Afu1g06260		PHD finger domain protein, putative	YMR075W		15.9559	15.9787	19.2656	15.4568	16.0366	18.7959	14.1413	6.64038	6.50264	13.3793	20.4101	24.7342	19.4946	11.281	22.4618	17.3441	21.6105	19.9087	19.9029	18.4778	17.1402	16.4181	15.9	15.028
Afu1g06270		N-acyl-D-amino-acid deacylase family protein,putative			10.4268	11.179	12.6372	17.5918	18.1001	21.3926	16.9341	10.8814	9.39142	1.46469	1.33381	0.463125	0.353115	0.169362	1.01665	1.13547	0.825975	0.605965	0.448201	0.257675	0.716637	1.07527	0.690009	1.21027
Afu1g06280		short-chain dehydrogenase/reductase familyprotein, putative	YDL114W		55.2801	48.0596	55.2665	54.4322	58.1902	62.5653	48.4032	16.6655	15.7097	11.6822	19.5245	27.5082	15.6063	20.7389	21.3862	25.6292	16.462	18.0389	18.6227	11.642	18.5885	27.9486	25.7562	27.9107
Afu1g06290		small nucleolar ribonucleoprotein complexsubunit (SOF1), putative	YLL011W	ESR	44.3791	42.6523	50.8337	24.8918	31.2021	30.014	6.63424	12.0543	18.5496	70.1531	98.9402	95.4942	34.07	11.333	9.92411	17.7505	30.7205	27.347	29.2945	7.51859	17.286	24.3563	26.7373	23.9049
Afu1g06300		proteasome regulatory particle subunit (RpnF),putative	YDL097C		182.582	209.481	165.646	164.662	151.195	123.02	151.942	158.911	81.1302	45.3104	99.3984	110.613	125.036	126.76	133.152	124.848	106.438	102.236	108.231	156.094	141.806	92.8232	92.8451	89.6532
Afu1g06310		SWI-SNF complex subunit (BAF60b), putative	YNR023W		76.0366	97.5726	89.5826	76.1894	72.7415	67.5326	45.7084	43.6889	38.8819	55.2197	89.0579	100.996	68.3127	64.8991	79.1393	55.6655	59.6194	62.5899	48.9019	46.6774	58.632	47.5307	52.4014	47.2855
Afu1g06320		DUF887 domain protein	YJR116W		154.408	121.733	163.284	125.944	116.779	107.11	30.3666	23.0007	29.7363	60.7745	92.7503	99.6155	161.885	188.788	139.999	141.608	167.824	139.468	193.502	168.078	182.621	216.887	177.23	141.609
Afu1g06330		conserved hypothetical protein			62.8815	98.5152	43.7546	46.0958	54.0317	54.4121	51.2255	20.3138	13.2616	7.62575	9.17796	14.357	48.6126	33.5097	23.4095	49.5188	36.5556	51.0097	43.9112	24.7922	73.5071	42.8747	44.2398	35.2444
Afu1g06340		ribosomal protein L27	YHR010W	ESR	2422.73	1803.68	2041.38	823.663	394.191	296.31	580.969	665.395	554.487	464.412	1913.46	4439.38	1430.85	1171.22	375.696	294.999	1169.71	1021.33	1256.6	671.025	588.042	658.631	1131.04	973.271
Afu1g06350		virulence related protein (Cap20), putative			110.084	52.7425	152.283	229.753	164.575	238.59	160.417	227.352	185.785	141.37	280.908	318.652	119.487	135.648	105.325	266.382	223.781	234.333	108.073	93.3731	120.742	104.29	149.789	178.058
Afu1g06360		conserved hypothetical protein			17.3463	19.4703	18.8623	12.4053	12.5043	12.0733	7.36609	9.38626	8.00007	5.52172	15.3992	25.0249	9.31843	11.9714	17.5083	17.5116	14.1679	13.1354	9.46213	6.6784	10.5171	9.79634	6.89333	9.65161
Afu1g06370		ankyrin repeat protein	YGL242C		103.14	61.8231	81.6241	92.5256	101.979	91.4885	108.26	209.016	168.384	73.7756	99.2633	122.235	73.1013	67.0508	64.2428	99.5159	61.6569	59.2892	72.8741	65.9977	66.9849	81.4218	54.2184	59.7883
Afu1g06380		RNA polymerase III subunit CII	YDR045C		61.2229	63.1505	56.2111	46.8393	46.2062	59.3606	22.0877	40.2729	65.7293	113.276	115.289	140.81	39.3571	15.0242	29.0114	35.9242	30.4364	33.7695	32.6238	9.37784	38.8892	36.1442	25.4262	27.9527
Afu1g06390	tef1	translation elongation factor EF-1 alpha subunit, putative	YPR080W	ESR	7209.17	5607.95	6051.64	4580.5	3675.34	3409.93	4120.5	7132.18	5884.96	7671.75	7954.38	9603.02	7391.7	4454	1888.92	4327.11	7714.61	5598.16	5301.81	4936.15	3260.01	5386.93	5965.75	5436.48
Afu1g06400	schA	cAMP-dependent protein kinase-like, putative	YHR205W		84.2946	41.6417	41.8481	44.8714	45.2685	49.3665	72.0843	61.5198	75.0673	92.9801	43.6995	34.8557	62.16	98.3937	77.1811	69.5282	58.4813	57.3912	72.1082	227.976	104.542	82.8117	77.0306	65.0728
Afu1g06410		nuclear localization protein	YMR091C		38.5957	27.319	31.3361	30.2284	32.4625	35.5152	29.9097	32.6285	30.9166	27.9835	22.9772	20.8227	37.1052	59.7313	27.8992	22.2064	33.4548	32.0689	39.0818	161.473	53.8277	35.3348	33.4318	25.6128
Afu1g06420		SNF7 family protein	YLR025W		136.866	159.111	99.5985	116.215	146.052	133.529	138.863	200.097	177.871	132.318	129.059	84.3597	89.3407	124.949	176.728	161.545	87.4926	84.3941	96.8581	171.276	101.19	87.6153	89.7128	89.6276
Afu1g06430		conserved hypothetical protein			74.7389	92.2495	79.6789	67.6001	55.3931	67.0849	34.813	73.2843	84.6001	47.8432	91.2056	86.2775	19.3928	18.6024	22.6917	27.0112	25.6161	28.3851	26.0627	17.0648	13.8907	20.8423	26.3034	23.4589
Afu1g06440		MSF multidrug transporter, putative	YOR273C		20.83	20.6806	20.6907	23.6917	16.0765	24.9368	6.40091	15.7256	14.5744	12.9473	11.8468	12.2227	9.18496	3.15892	2.81447	4.44008	5.84801	9.16882	8.29158	5.59081	4.63742	15.1443	10.296	9.88716
Afu1g06450		related to cholesterol dehydrogenase	YGL001C		16.5948	13.5857	11.4604	8.81026	6.02703	8.03554	3.96708	43.1593	56.9075	44.8796	15.4339	12.2169	8.62916	7.31815	5.33977	6.66549	4.73201	8.67894	7.2245	6.63047	6.90896	11.8332	9.71516	9.49194
Afu1g06460		conserved hypothetical protein			34.3849	37.8407	31.2599	25.0774	21.9824	19.5306	13.0191	13.6168	15.3783	29.206	36.5998	28.2865	17.7614	28.2032	18.6782	12.7949	15.4016	11.8381	16.57	20.1356	15.2277	14.1008	16.1387	15.5032
Afu1g06470		neutral/alkaline nonlysosomal ceramidase,putative			2.98928	2.89857	2.27119	4.19621	8.65283	14.8864	7.34573	13.9045	13.099	8.38676	4.18993	3.75676	1.34795	5.41447	3.26345	5.86135	2.28592	2.16858	2.43806	14.4469	6.3994	3.13549	3.42417	3.10959
Afu1g06480		hypothetical protein			1.54022	16.2842	1.52267	4.48805	7.7358	5.21909	4.16301	28.0954	91.1147	248.319	175.63	143.958	1.08891	6.78947	2.50807	1.65526	1.42637	1.02775	0.995137	3.33732	5.05125	0.663172	0.766011	1.37803
Afu1g06490		hypothetical protein			37.5347	39.3913	41.4534	35.8793	45.3342	53.8131	31.6112	17.9569	18.1706	16.1095	23.0422	24.6127	21.0583	54.279	36.3322	26.8849	25.9357	20.5884	21.9285	25.9769	23.2168	22.5382	21.2185	21.2258
Afu1g06500		hypothetical protein	YAL018C		76.4712	52.3492	42.9146	58.8594	82.1455	82.1934	49.5201	56.0629	53.4477	43.4505	63.8212	61.8243	36.5372	59.9268	53.2164	44.6601	50.4817	43.8575	34.89	49.732	43.1406	33.6277	33.7374	32.1929
Afu1g06510		hypothetical protein			45.3066	35.7766	44.4558	51.8642	66.619	60.5856	48.0854	50.5	40.4611	32.9151	30.6079	26.419	25.6372	60.0755	29.6206	28.9071	22.3596	17.4408	29.0077	79.9764	62.5953	33.6436	27.0522	22.0156
Afu1g06520		mitochondrial translation initiation factor,putative	YOL023W		85.336	51.8316	73.5406	32.7908	19.8777	18.5259	28.6193	12.5256	8.48163	20.8121	42.8436	64.0774	57.0632	35.4855	24.8405	19.9874	49.5914	47.6119	49.092	36.3962	33.2853	32.1113	40.3811	34.6742
Afu1g06530		mitochondrial carrier protein (Ymc1), putative	YPR058W		201.55	98.7204	179.806	72.9715	59.0595	71.7128	59.7623	51.4679	50.4003	55.815	126.827	148.165	106.37	46.1586	56.5253	64.2087	84.2296	92.0588	83.4627	41.3303	52.0664	86.1575	88.3605	85.8321
Afu1g06540		C6 transcription factor, putative			5.92029	5.41066	7.17079	6.95148	9.81069	10.3681	4.6436	4.32044	2.75923	4.80697	6.33973	8.64786	5.09511	1.72498	3.48297	6.4659	6.22541	4.86035	4.65632	1.96835	2.71109	4.07653	2.3192	3.60323
Afu1g06550		MSF transporter, putative	YLR004C		2.90059	5.00772	4.76867	4.87009	5.45557	10.1095	2.44323	2.89915	4.79084	3.59755	3.49449	5.08091	3.06451	2.82868	4.40393	6.03422	3.48944	3.49765	2.95031	2.97461	3.16834	2.87583	2.91503	2.65251
Afu1g06560		alpha-glucosidase, putative	YBR229C		0.929134	1.12533	0.705442	1.10948	1.4532	1.96691	0.350339	1.09125	1.20219	1.62495	0.986503	1.42722	0.391752	0.375785	0.546856	0.687117	0.30545	0.336134	0.530392	0.381158	0.302876	0.795285	0.357237	0.481993
Afu1g06570		mitochondrial ribosomal protein S2, putative	YHL004W		200.766	155.765	166.814	124.607	83.0889	68.526	68.9336	121.938	105.348	122.61	211.947	290.484	149.018	106.093	71.8445	50.8155	107.242	109.233	127.767	96.4476	71.857	71.2649	85.9525	74.3763
Afu1g06580	hel10	high expression lethality protein (Hel10),putative	YNL208W	ESR	1195.63	822.871	579.455	1012.18	1374.28	1373.74	1238.56	1918.75	1660.1	827.638	639.542	760.684	1287.84	1465.59	1654.66	1969.7	2138.26	1573.27	1228.87	2291.94	1602.29	1333.76	1581.86	1620.34
Afu1g06590		phosphoglycerate mutase family protein,putative			51.5989	26.6487	22.5723	46.1597	73.0129	82.7154	28.9312	39.3395	39.5856	34.9748	15.2712	33.4239	33.2242	54.7767	23.568	27.0399	57.0499	57.9864	42.6979	42.9785	35.2462	58.7611	79.3821	75.7494
Afu1g06600		SURF6 domain nucleolar protein	YKL082C	ESR	83.58	64.2881	59.0883	24.3672	27.7376	25.1884	6.90177	11.9302	17.2349	68.6884	102.724	118.448	51.9408	7.15901	12.4306	27.8991	45.283	45.9897	35.0783	7.09634	21.2442	43.1569	36.0612	32.0786
Afu1g06610		ferredoxin-like iron-sulfur subunit ofmitochondrial complex I			350.443	322.262	423.072	301.716	172.801	151.994	139.175	202.726	177.413	174.058	271.678	303.58	274.596	273.196	185.608	224.441	209.165	207.412	238.807	257.304	282.045	206.245	210.321	195.6
Afu1g06620		acyl carrier protein, putative	YKL192C		437.997	405.965	478.607	384.731	229.204	198.609	293.828	644.78	520.846	327.286	490.267	644.988	499.176	505.769	348.931	343.342	392.2	391.753	459.025	442.927	387.941	349.282	401.519	367.515
Afu1g06630		Golgi phosphoprotein 3 (GPP34) domain containingprotein	YDR372C		55.5866	43.8566	58.7593	55.8269	56.3541	59.0135	69.029	61.3532	42.6554	38.6006	85.9049	103.796	80.4419	54.298	63.3493	63.595	67.4064	65.7734	65.4961	53.9953	65.5419	64.9609	65.0483	61.1921
Afu1g06640		zinc-binding oxidoreductase, putative			2.90418	2.65012	1.93756	1.71193	5.31201	3.87758	0	0.189551	1.11372	2.00715	2.39899	1.42795	1.20973	1.74064	1.13987	1.37918	0.84891	1.40128	0.644905	0.662074	0.946976	0.859547	1.56017	1.53093
Afu1g06650		conserved hypothetical protein	YNL094W		3.10875	3.36048	3.57468	3.16178	5.67466	4.88145	2.22307	2.07736	1.86474	4.12445	6.15551	7.17267	2.59634	2.94093	2.99293	3.92408	3.48882	2.77282	3.32352	2.60003	2.01799	2.41109	4.14509	3.49541
Afu1g06660		CBS domain protein	YBR214W		51.6355	44.4923	52.6352	54.3441	57.4383	55.3826	48.0288	39.0628	21.6789	10.2675	14.9813	18.9731	36.6962	31.847	63.1563	67.8313	31.6726	35.3136	30.1867	44.3366	38.0408	41.5552	34.6002	36.0041
Afu1g06670		hypothetical protein			1.48789	2.12983	1.72541	1.20132	6.66421	5.93307	1.20514	4.17091	6.12659	7.72899	2.63938	2.44385	5.14638	7.91562	15.5368	33.2659	7.72088	10.5064	2.39889	2.18526	2.54679	3.96285	3.58908	1.64925
Afu1g06680		VHS domain protein	YHR108W		73.5306	78.8428	78.5982	96.3818	71.4526	61.371	66.6339	74.2508	46.0449	39.3958	44.2719	43.8634	68.0503	71.6009	106.312	87.5021	48.8521	54.2277	51.1708	76.6429	74.5677	52.2538	47.4444	48.1497
Afu1g06690		RLI and DUF367 domain protein	YOR006C		51.4865	47.5798	43.7791	43.5743	36.2812	23.9916	33.2874	28.314	34.5607	60.3503	73.3035	52.7406	32.9592	34.7896	40.7681	35.1541	27.6828	33.248	27.1358	48.1947	29.1097	29.838	27.0051	29.1889
Afu1g06700	casA	metacaspase, putative	YOR197W		141.607	137.456	109.395	138.067	172.597	161.502	140.807	144.259	113.208	77.4792	85.2313	85.9619	79.122	78.9365	158.232	144.969	107.106	100.319	67.3578	110.684	92.0463	74.8901	75.2527	81.9851
Afu1g06710		t-complex protein 1, eta subunit, putative	YJL111W		198.756	141.081	194.368	127.857	79.944	62.3512	87.4789	107.518	63.4768	71.2423	177.318	253.989	183.563	106.486	70.5598	114.055	131.593	123.865	126.353	118.629	78.1591	109.38	99.7661	97.1343
Afu1g06720		histone acetyltransferase Spt10, putative	YJL127C		32.3136	66.5577	48.1324	17.7758	16.3811	24.5108	4.52393	7.37085	11.7823	24.7732	37.8895	62.332	27.7407	41.5077	29.1153	21.1126	29.8066	31.1626	26.869	29.2285	27.5578	13.9736	23.5213	25.2789
Afu1g06730		Lanthionine synthetase C-like proteinsuperfamily			3.32531	1.46653	3.5391	5.3743	6.53209	6.57235	8.88563	4.89036	2.95486	2.11175	2.06937	3.22248	3.3203	1.81543	2.50283	3.55243	4.19393	3.93149	2.68034	15.0461	12.649	6.1338	6.22855	5.35736
Afu1g06740		hypothetical protein			82.13	11.7126	8.07293	12.482	19.2677	9.77902	71.0353	47.1388	35.5628	31.197	28.2644	7.04589	23.6378	68.244	15.7885	24.0951	7.53974	9.08735	54.1222	156.081	49.3963	25.8628	31.1331	15.4182
Afu1g06762					20.0422	11.6331	9.6264	13.8225	13.473	12.2364	23.5864	19.0994	23.2824	32.9614	23.0214	7.40397	10.2118	35.3883	20.3847	24.4385	11.9096	9.90353	12.4048	82.6905	29.6794	14.5626	13.3639	13.9355
Afu1g06770		Ribosomal protein S26e	YGL189C	ESR	4098.95	3144.85	3531.03	1787.2	785.605	572.614	1156.55	1728.36	1439.72	778.401	2635.67	6066.02	2704.08	2676.55	881.753	721.206	2086.87	1931.33	2399.97	1793.98	1503.62	1545.7	2283.23	2038.29
Afu1g06780		CBS and PB1 domain protein			148.11	123.068	149.819	170.497	95.7381	84.6934	120.983	161.002	88.8144	55.0774	59.415	91.6744	422.531	345.41	154.358	129.244	401.286	407.781	414.353	470.733	412.604	482.475	517.954	407.503
Afu1g06790		importin beta-3 subunit, putative	YMR308C	ESR	96.1992	65.9702	91.8747	41.8863	34.6086	31.203	24.4787	25.6794	22.6166	66.8163	91.9044	126.496	113.881	46.4363	40.7727	63.3932	90.5878	87.9242	83.2678	62.9518	39.6611	61.8955	72.7957	64.5203
Afu1g06800		Fe-containing alcohol dehydrogenase, putative	YGL256W		6.2703	8.47422	7.62086	18.0667	24.8456	23.9771	15.867	6.35958	5.69387	6.89448	10.9507	10.3423	2.89911	7.84228	2.82274	1.83057	1.13926	1.34326	1.76629	3.93489	2.31984	1.88333	1.63153	2.2013
Afu1g06810		aconitate hydratase, mitochondrial	YJL200C		58.3971	60.3898	117.109	46.5597	23.5814	36.4992	6.94665	9.80232	17.4915	58.4336	113.338	158.568	159.828	145.157	55.1259	49.377	99.5067	120.835	108.944	72.6354	73.3965	67.4982	93.0693	90.1284
Afu1g06820		conserved hypothetical protein	YPL260W		97.9376	66.7202	48.9848	83.3063	84.0322	64.0525	106.973	120.846	93.1628	64.3613	55.6979	42.2811	60.4278	123.453	110.618	70.1725	38.2449	45.1196	79.2685	234.744	111.718	82.7601	77.1191	71.4635
Afu1g06830	rpp1	60s Acidic ribosomal protein superfamily	YDL081C	ESR	4520.69	3625.81	4606	2068.2	817.864	580.919	1654.22	2390.18	1840.35	1112.66	3819.18	7940.96	4205.85	3034.37	1113.14	787.156	3161.03	2705.7	3468.08	2025.13	1661.64	1729.25	2995.08	2678.25
Afu1g06840	gprJ	vacuolar membrane PQ loop repeat protein	YBR147W		28.3547	23.9578	23.1106	20.5128	14.0862	15.81	7.56851	10.026	12.0736	18.0529	37.4793	46.9508	18.3315	9.08247	10.0486	6.67318	11.0434	15.6918	15.7386	10.7898	13.9136	12.1999	11.5573	12.3106
Afu1g06850		Nulp1-pending protein	YDR333C		38.5177	38.2939	23.4569	23.1453	18.2367	18.1409	32.6487	24.6816	22.2615	29.3121	40.3748	31.1445	30.1421	45.9265	39.8492	38.794	27.011	28.5049	36.3495	68.1895	37.2392	30.4751	32.9791	29.0865
Afu1g06860	ptcF	protein phophatase 2C family protein	YOR090C		72.9272	78.8586	72.4075	71.2478	64.8039	76.9487	82.8096	61.5986	38.1329	34.894	55.7118	48.3154	66.1996	68.2747	85.6985	104.539	61.5791	67.7226	63.8149	82.5714	90.8634	78.2453	62.0146	60.1879
Afu1g06870		hypothetical protein			21.3629	21.4344	21.6105	11.4978	7.21522	14.0055	0.303175	0	1.38713	0	0.284565	0	0	0	0	0.264273	0	0	0	0	0.262102	0	0	0
Afu1g06880		60Kd inner membrane protein family	YGR062C		15.2747	18.0904	16.5503	12.2374	8.73646	9.57058	6.42898	7.78759	10.6765	28.0766	29.6353	35.0138	23.5726	7.35566	5.79811	10.3363	18.136	16.0833	20.5476	3.41955	13.3392	18.0173	17.315	15.7243
Afu1g06890		alpha-1,2-mannosyltransferase (Alg11), putative	YNL048W		32.7845	25.6532	32.6148	45.6102	42.3392	44.8681	50.6949	28.9703	21.3075	20.1877	35.4438	40.797	35.6293	30.9421	40.0641	46.2777	35.972	36.869	35.1111	37.0881	49.0033	33.9097	36.6562	36.2143
Afu1g06900	crzA	C2H2 transcription factor (Crz1), putative	YNL027W		35.8208	29.3396	29.6049	36.7484	39.89	36.2442	25.3406	8.05293	9.84107	10.7471	8.54339	11.4758	31.304	27.1354	45.8584	31.9229	25.9313	27.3882	26.3632	35.334	31.8823	26.946	27.4892	26.5402
Afu1g06910		arabinogalactan endo-1,4-beta-galactosidase,putative			9.32815	8.17327	7.56906	10.9499	17.5758	13.7285	3.88072	78.5708	82.4777	55.2248	16.0975	3.59025	2.48857	1.61132	2.44255	2.83715	1.57168	1.60145	1.23189	3.67731	2.48917	2.52599	1.31296	1.67307
Afu1g06920		serine/threonine protein kinase, putative	YER129W		55.6795	41.796	37.2296	39.7722	37.3134	46.9055	53.0996	153.048	214.939	207.793	96.6588	61.4471	50.354	62.7114	74.1045	41.0283	39.9439	46.9476	49.1469	62.1211	72.9747	62.8034	59.6688	57.5161
Afu1g06930		conserved hypothetical protein			7.38279	21.5626	12.5425	14.0588	25.8112	44.0071	14.7567	42.5598	47.1645	32.4229	8.93465	8.19358	11.5892	9.37984	6.68274	13.0219	12.2623	18.2951	10.3774	6.7886	13.8993	11.3499	11.9953	13.8928
Afu1g06940		chorismate synthase	YGL148W	ESR	107.418	131.797	96.4644	89.8477	89.5535	126.815	72.2369	80.8288	47.7487	39.4315	47.3669	67.7669	249.038	355.073	124.612	137.852	235.09	281.226	231.947	210.251	165.829	288.797	330.237	321.369
Afu1g06950		lipoate-protein ligase A	YJL046W		59.2046	51.9235	61.8295	59.9197	31.9376	38.3813	42.3909	22.6945	22.5346	28.8486	50.9794	54.7303	69.9886	89.1908	43.5031	30.2895	56.8605	66.8743	68.8824	48.6699	57.7028	68.0594	74.5759	68.4149
Afu1g06960		pyruvate dehydrogenase complex alpha subunit,putative	YER178W		809.998	550.584	703.518	635.909	339.916	314.516	292.372	503.022	345.405	257.411	507.577	716.797	1090.23	910.306	400.389	451.594	632.955	745.723	871.126	708.72	503.73	558.02	687.483	635.511
Afu1g06970		hypothetical protein			12.5002	13.8241	13.662	10.7613	9.19272	9.70849	6.53644	7.89235	7.1686	7.87272	11.3743	11.4891	7.88398	8.19287	13.0116	8.38652	6.96678	8.92561	7.22724	10.4674	8.76207	5.11272	5.90555	5.48516
Afu1g06980		mitochondrial small ribosomal subunit proteinS4, putative	YNL137C		121.076	107.707	120.746	68.4271	40.1493	37.1568	39.6038	46.4244	47.8259	93.4557	165.293	237.288	128.04	87.4802	47.079	37.4705	90.833	91.682	107.166	99.2089	68.4767	67.2578	89.9237	73.3503
Afu1g07000		DNA repair protein Rad26, putative			30.9626	20.803	17.6299	16.0949	17.2781	12.3703	17.6984	11.0949	13.4112	34.0365	42.7314	41.3554	16.0979	30.9632	18.0264	13.5839	15.3724	13.3141	26.4572	49.107	17.4658	11.4548	15.0471	12.6887
Afu1g07010	cds1	phosphatidate cytidylyltransferase	YBR029C		90.8876	74.8374	82.5073	71.5654	87.947	69.22	67.1258	30.5407	28.5926	45.9031	78.9843	103.519	79.572	110.025	88.4649	55.1314	73.0482	66.7129	83.3547	109.605	70.9795	67.9412	76.2167	68.8662
Afu1g07020		cyclin, putative	YJL006C		26.1701	34.8968	35.5242	30.897	26.242	22.0188	16.9614	15.1892	16.1676	18.5022	18.9053	21.6967	17.702	18.6482	22.3388	18.8509	18.4852	15.1888	20.2218	13.1481	16.6798	16.043	21.6192	14.0012
Afu1g07030		conserved hypothetical protein			4.1328	2.25971	2.97146	1.9388	1.2672	3.27886	8.01032	14.9705	13.194	9.24715	3.90968	1.67079	4.4587	5.04072	1.50043	2.23439	4.46974	3.68906	4.85085	15.687	11.6342	7.43514	6.34774	6.80124
Afu1g07040		Fructosamine-3-kinase, putative			33.4967	27.1117	5.45524	12.8501	23.5472	16.4872	47.4005	77.888	57.4139	56.0788	34.4321	4.4777	55.1715	127.722	71.0936	32.5755	28.9409	49.2135	85.4896	258.3	284.951	158.023	176.123	122.379
Afu1g07050		armadillo repeat protein			21.349	34.0568	24.6793	32.6826	26.7736	26.9139	26.8056	25.3799	30.6937	25.4362	25.28	17.3058	26.7706	28.1136	39.9821	25.9251	23.0891	20.194	20.9996	39.1163	22.8798	20.0472	18.7429	21.0736
Afu1g07070	phoB	nuc-1 negative regulatory protein preg	YOL001W		100.818	125.552	168.917	267.195	316.556	341.299	179.57	100.574	100.98	111.954	89.4716	107.302	60.2172	45.4429	44.0709	37.6681	61.7171	63.8754	63.0853	49.0557	49.7592	73.2128	68.344	69.4202
Afu1g07080		adenosine deaminase, putative	YLR316C		19.0823	26.9601	32.0849	15.4977	11.1208	7.94438	6.3265	29.6639	27.3036	24.511	21.9207	29.129	13.5801	10.2031	20.696	7.62673	12.1115	9.4709	10.7497	8.05462	13.6735	7.5372	8.54914	7.56634
Afu1g07090		conserved hypothetical protein			68.5451	80.4085	74.2213	51.0568	54.604	58.8058	43.864	34.7797	46.3193	86.1585	84.439	70.7574	67.9923	44.2764	69.0374	62.6604	63.2886	64.7145	58.2399	50.6382	57.1463	46.5552	52.8432	54.8682
Afu1g07100		hypothetical protein			90.0985	65.4736	66.0575	59.6068	60.9783	67.038	35.9925	60.0738	63.1562	97.6873	111.4	87.7869	68.9859	68.2652	53.1613	60.1618	60.4671	71.4593	86.8135	82.9491	74.7238	82.6481	78.0253	80.1215
Afu1g07110		related to export control protein CHS7	YHR142W		84.8816	72.552	48.6829	58.3475	42.917	41.919	50.0729	79.0022	74.5552	61.2231	49.5081	40.4201	37.077	41.116	28.0932	32.9818	38.4472	36.8536	46.4016	45.6243	35.1757	31.1024	37.1022	35.303
Afu1g07130		dienelactone hydrolase family protein	YDL086W		100.574	98.3176	94.1214	109.867	131.906	126.559	118.841	151.903	108.748	42.0811	30.0471	48.7101	56.1884	46.0892	43.7017	74.2873	52.4229	53.6898	52.5975	54.1641	51.2777	72.2637	59.639	67.1675
Afu1g07140	erg4	c-24(28) sterol reductase	YGL012W		51.4107	44.7375	71.1311	53.4716	34.0839	27.2871	12.5276	10.8293	9.72829	34.749	58.5233	81.731	66.1438	35.0115	9.6428	15.8792	31.5047	36.6838	44.4569	8.2528	16.3946	28.6411	28.7295	28.1006
Afu1g07150		RING finger domain protein (Rnf10), putative	YLR427W		51.2951	46.4538	45.3547	45.1448	39.6666	43.31	47.1083	21.8925	31.4791	47.8065	46.8471	48.4797	62.034	90.7853	75.5812	64.8331	51.3812	56.85	58.153	90.8411	74.7224	66.2429	66.3547	61.0954
Afu1g07160		ubiquitin C-terminal hydrolase, putative	YER151C		56.7987	53.2769	50.9349	34.505	26.0244	26.602	24.0001	14.0005	27.9942	60.7945	50.862	49.9829	51.4091	18.6571	41.1499	45.3398	46.3702	43.1655	44.1839	35.0274	39.0753	46.1919	39.3218	37.1444
Afu1g07170		Na/H antiporter, putative	YLR138W		52.3842	62.699	75.0833	64.8575	61.947	62.9989	34.9125	17.621	19.3508	29.21	43.7684	53.4141	51.1689	32.7094	54.4329	64.7398	55.6923	59.1365	54.9964	25.3224	39.5448	41.6648	41.2507	53.4326
Afu1g07180		ribonuclease h1	YMR234W	ESR	81.1532	77.6675	75.8162	88.7886	103.007	83.5043	98.3564	29.4581	25.5253	26.6245	39.058	43.0387	42.0448	39.3475	75.2429	64.4517	44.2963	48.1008	43.908	46.6448	56.9849	53.8955	56.3752	50.1077
Afu1g07190		ankyrin repeat protein			2.24436	2.10345	1.6287	2.34715	2.60805	3.02451	0.879443	0.421435	0.825386	0.37188	0.698466	1.41103	0.268964	0.774006	0.316789	0.353814	0.566223	0.605795	0.409668	0.441603	0.409391	0.750773	0.236508	0.372286
Afu1g07195		conserved hypothetical protein			51.9474	39.5428	59.2992	60.7845	47.6884	39.6844	49.7032	71.6821	47.7637	36.0701	35.3462	36.5294	22.5591	14.1443	15.3385	26.3048	26.8852	18.9779	20.7315	20.5542	18.5251	24.5613	18.0268	19.7368
Afu1g07200		mitochondrial cytochrome b2, putative	YML054C		23.2915	24.9381	31.5779	31.2269	45.0109	111.144	25.3189	16.0829	13.4723	8.37829	10.2766	10.7858	54.3513	109.076	58.8447	32.7527	62.9159	64.1429	50.2921	56.7167	27.482	37.8459	55.3865	58.4919
Afu1g07210		conserved hypothetical protein			41.499	40.1944	40.2342	35.9731	38.4139	35.7766	28.1265	42.0526	38.6065	71.1233	57.0239	21.9998	65.9777	78.8426	53.5623	82.3785	73.7641	88.5143	89.4216	61.8135	65.6531	104.427	96.3657	87.1215
Afu1g07220		6-phosphofructo-2-kinase 1	YIL107C	ESR	69.9425	53.3092	54.3818	42.1893	31.8391	40.9184	29.5495	30.1385	38.789	60.4502	33.329	33.2357	136.17	146.464	116.655	96.4983	162.315	234.828	223.495	173.444	122.951	344.799	400.702	323.493
Afu1g07230		DSBA-like thioredoxin domain protein			16.3339	8.64066	11.2554	50.0433	49.1727	37.7628	44.3054	62.9137	43.5015	14.9237	18.7544	19.0637	8.7788	7.04051	5.98915	7.82503	7.06928	10.0021	9.75446	11.3419	8.26144	13.001	22.61	24.5869
Afu1g07240		hypothetical protein			72.4088	48.4487	38.284	41.6964	57.0442	89.0676	44.6512	38.0423	29.2216	30.1044	38.0191	24.9047	38.5903	36.3765	44.7743	45.5634	34.2311	34.4733	43.3839	102.156	53.8103	47.0838	40.6093	34.839
Afu1g07250		SPX domain protein	YFL004W		81.5782	64.2426	82.3231	70.7972	59.1697	50.3756	60.8471	54.4804	40.8335	29.7229	37.6327	32.7547	47.2404	46.4695	29.533	38.6728	42.511	39.716	46.925	63.0892	36.494	34.0711	39.6289	41.0135
Afu1g07260		NUDIX family hydrolase, putative			65.8764	50.4259	60.3924	62.4797	52.0429	58.9346	59.9627	58.5835	39.7877	28.4878	36.2558	37.9639	46.9368	49.314	53.1912	49.0072	56.9875	53.0363	48.8343	57.7567	54.8987	46.6223	58.5656	56.998
Afu1g07270		conserved hypothetical protein			93.4437	59.2455	63.022	50.6076	34.105	53.8505	31.1684	67.1612	61.2099	42.2476	66.5254	63.7306	53.4727	25.036	38.988	48.9414	48.2445	48.0659	43.147	56.2073	51.3077	37.2614	38.5614	34.4056
Afu1g07280		conserved hypothetical protein			86.623	228.797	100.958	70.4592	43.763	40.7344	34.5604	58.3524	65.5985	84.5607	127.28	105.125	118.84	40.0348	52.728	45.0948	61.0529	69.0729	80.9284	65.7719	56.2661	67.0752	52.1321	57.4722
Afu1g07300		tetracycline transporter-like protein, putative	YCR023C		85.9126	41.3764	48.5969	52.7298	34.2792	26.8939	45.9121	21.5888	19.7945	13.226	22.7071	23.7106	42.8266	124.506	48.3054	33.402	29.437	27.3339	54.0692	120.17	80.9107	55.0508	55.6648	43.8687
Afu1g07310		conserved hypothetical protein	YGR053C		69.9041	48.8154	36.8405	51.6739	26.2815	17.9633	54.1985	45.9289	47.9284	80.1178	87.9567	74.6621	42.2143	39.4081	31.8139	22.828	37.6444	40.7851	48.439	78.9108	45.8715	38.8283	46.4418	42.609
Afu1g07320		chromosome segregation protein (SepB), putative	YPR135W		32.1229	36.8393	41.1948	28.2087	31.8655	26.7382	14.8416	6.11237	5.36638	7.68749	31.0368	60.3369	27.0378	26.3875	30.7716	33.7782	49.5257	27.5274	24.1083	9.17788	15.1709	29.4014	20.1346	19.1156
Afu1g07330	ilv3C	dihydroxy-acid dehydratase, putative	YJR016C		1.89767	2.18029	3.40144	2.92448	2.46205	2.25038	1.58907	0.82495	0.605879	0.636954	0.621469	0.604201	0.197434	0.0946938	0.0516756	0.461722	0.646549	0.338809	0.200479	0.216107	0.228964	0.066801	0.462959	0.156159
Afu1g07340		cytochrome P450, putative			8.6585	8.95117	12.7312	9.40596	10.227	10.5683	8.03046	3.67332	4.79618	8.10349	17.7632	24.3049	8.3727	6.90705	6.66195	9.00702	10.8107	8.62082	8.50182	4.76558	3.88392	7.30879	5.759	7.19624
Afu1g07350		RNA12 protein, putative	YMR302C	ESR	45.1283	21.8959	8.25596	17.6296	23.1525	22.3838	72.6399	31.3793	23.1137	21.678	18.9115	4.32002	17.0402	44.4241	42.2093	26.3829	15.7792	16.4486	33.2124	293.814	146.607	46.8519	47.166	39.7039
Afu1g07360		conserved hypothetical protein	YDR512C	ESR	66.6132	58.1617	52.6463	50.9811	27.802	27.8215	40.3567	51.0107	44.1545	40.3907	47.4866	79.6773	43.7465	58.7629	37.203	28.9329	36.1037	35.9146	47.3728	70.6328	38.5552	30.8322	34.9318	25.2897
Afu1g07370		hypothetical protein			1.11007	0.453599	0	0.779339	1.01922	0.879931	1.52916	5.55693	4.66428	4.90352	3.1098	1.32896	0.759963	0.364494	0.198909	1.5551	1.42211	0.326035	0.192921	2.21823	0	0.514259	0.594006	0.200362
Afu1g07380		NADH-dependent glutamate synthase (GLT1),putative	YDL171C		183.872	73.4085	343.08	119.12	41.3967	237.709	38.1439	48.1378	67.5233	67.5022	64.0041	47.8704	421.413	35.5241	197.25	331.624	392.575	512.943	297.904	122.637	231.619	388.914	443.826	492.222
Afu1g07400		hypothetical protein	YLR106C		18.0728	8.67599	15.8275	14.4375	10.0396	29.1287	10.8891	17.8515	16.71	9.49778	5.72739	6.72408	19.6362	13.693	14.787	15.0165	35.2244	37.6933	26.0041	25.4546	27.4547	28.0945	37.8728	38.6952
Afu1g07420		ER-Golgi SNARE complex subunit (Bet1), putative	YIL004C		107.776	91.581	106.043	120.305	76.8517	79.9859	93.3447	288.966	274.221	218.712	150.812	103.234	110.273	111.067	105.994	83.0344	86.988	87.6023	109.174	88.6535	91.282	78.3515	82.0309	88.1214
Afu1g07430		hypothetical protein	YER030W		351.624	504.978	285.04	232.911	398.762	412.504	289.153	1530.02	1479.77	910.539	682.194	819.042	383.919	152.142	265.236	562.6	497.982	423.792	385.336	521.985	415.397	306.855	558.283	548.379
Afu1g07440	hsp70	Hsp70 chaperone (Hsp70), putative	YER103W	ESR	1616.66	6166.88	1369.41	678.248	1018.35	517.529	699.009	13139.5	15556.2	14083.7	4227.4	2016.82	1524.92	2082.91	1287.48	793.844	1199.77	843.795	1182.43	1046.05	636.932	957.389	802.313	932.649
Afu1g07450		iron homoeostasis protein (Yhm1), putative	YDL198C		168.188	124.09	159.236	100.31	58.5696	72.1012	53.1022	66.0362	54.8125	72.423	135.188	219.959	311.472	392.434	92.8167	46.9924	248.238	277.842	259.572	148.937	123.993	130.781	245.964	222.493
Afu1g07470	atg8	autophagic death protein (Idi-7), putative	YBL078C	ESR	866.674	1301.75	611.883	812.196	1254.61	1673.98	1610.71	2212.61	1935.55	1184.52	981.707	668.464	1703.68	3390.7	2362.37	2271.7	2338.45	2266.98	2205.06	2533.44	2414.71	2878.09	2726.84	2343.46
Afu1g07480	hem13	coproporphyrinogen III oxidase, putative	YDR044W		143.261	147.291	174.667	145.412	87.9759	69.4544	115.459	148.453	129.132	167.804	97.782	164.948	2117.18	2050.44	435.746	436.859	2529.67	2624.13	2440.07	2519.32	2424.87	3143.14	3585.95	3012.07
Afu1g07490		microtubule binding protein HOOK3, putative			29.7391	30.6022	35.7852	26.0392	19.0315	17.3015	16.1313	18.6124	11.019	9.30478	18.8091	25.3534	22.6281	13.3225	15.7108	15.3289	20.3478	19.0087	21.3261	18.2425	20.4278	16.4125	15.4097	16.8973
Afu1g07500		conserved hypothetical protein	YHR138C	ESR	54.778	76.1975	63.0227	101.186	127.477	126.882	69.6926	157.706	184.062	170.531	198.751	203.865	125.51	356.669	133.044	130.39	184.279	204.717	155.508	301.973	175.714	187.176	246.764	236.15
Afu1g07510		conserved hypothetical protein	YDR228C		25.433	35.3618	22.4252	12.5309	15.0671	17.1962	8.57329	41.9272	43.8369	54.4144	45.0556	28.2918	25.6469	72.6794	16.2915	17.1486	16.6395	19.8688	15.1113	51.0983	18.3684	16.6307	18.2926	22.1086
Afu1g07520		dimeric dihydrodiol dehydrogenase, putative	YMR315W	ESR	105.457	192.256	152.199	189.27	264.48	202.35	199.508	233.95	235.487	285.698	315.418	210.444	33.4384	695.969	392.783	69.6061	47.1016	28.8488	28.3573	41.5615	36.9674	41.1522	36.0452	48.7299
Afu1g07530		adenylate kinase, putative	YDR226W		373.098	353.663	422.766	298.06	219.452	239.461	221.475	129.228	87.1983	127.365	308.817	409.535	451.97	326.195	221.987	217.166	416.068	358.846	423.89	264.762	264.454	264.056	413.727	380.686
Afu1g07540		proteasome regulatory particle subunit (RpnH),putative	YOR261C		227.432	253.439	239.752	211.199	197.428	163.026	177.512	194.394	121.633	76.0518	103.407	118.423	138.826	140.103	177.445	176.193	124.736	111.005	116.968	187.815	147.747	99.1426	106.337	101.166
Afu1g07550		ubiquitin C-terminal hydrolase family protein			9.66762	6.95519	9.54935	12.4906	16.5724	14.1307	9.0601	4.96477	5.37355	3.45867	2.04725	6.99908	6.83744	8.63837	7.20204	7.02004	9.5961	7.51225	6.98522	7.11902	7.54256	10.6643	12.1225	7.38654
Afu1g07555			YER098W		0.732658	0.445739	1.1732	1.15173	4.18795	1.73909	0	0	0.56206	0.675301	0	0.480431	0.610518	0	0	0.321247	0.514105	0.62861	0.0929901	0.133652	0.212405	0.371819	0.572636	0.579461
Afu1g07560		MYB DNA-binding domain protein			8.19233	7.85514	10.3324	10.874	9.48129	9.73951	12.7317	3.81321	1.86706	7.06614	8.73285	11.1713	7.54425	5.25249	5.54161	10.8846	11.9543	10.9626	6.11612	3.99569	6.98513	10.6219	6.56254	8.85434
Afu1g07570		hypothetical protein	YML014W		30.7166	21.8819	31.7842	25.3512	22.404	19.03	20.7114	29.7388	22.3422	15.4119	25.9833	35.8242	17.5737	14.8827	9.30446	11.6249	25.5097	14.9926	13.6895	11.8712	8.9964	12.1298	11.656	11.5964
Afu1g07580		cell polarity protein (Alp11), putative	YNL148C		38.5512	30.5178	42.3593	34.129	24.9908	22.8779	27.6282	40.8773	25.0902	20.0201	45.6173	81.6926	54.9229	41.1297	19.7987	32.7311	64.4689	53.8193	45.725	40.8525	34.4165	44.5989	40.5388	40.084
Afu1g07590		conserved hypothetical protein	YKL089W		42.8517	56.394	55.8663	48.6342	36.665	30.7625	33.6963	13.189	11.1994	15.9516	35.5744	53.6545	40.7918	32.4383	52.3664	37.2705	43.7015	41.5915	31.7829	25.8363	36.4012	37.163	33.0571	29.4705
Afu1g07600		ribonuclease HI large subunit	YNL072W		27.2632	37.5215	35.872	33.5532	27.1107	21.3399	18.5876	10.5456	7.28954	8.39327	30.2823	50.0201	22.3024	18.7984	31.7081	23.0307	34.264	25.1373	19.5978	18.2004	22.4971	19.021	19.8045	20.7712
Afu1g07610	pex16	peroxisomal membrane protein pex16 (peroxin-16)			41.6613	60.8828	53.8118	49.5119	37.5944	37.9679	29.9492	18.4631	12.5609	15.2631	33.3816	33.3487	28.528	26.0565	54.8323	39.1594	32.3787	30.8102	30.7943	37.7429	36.0327	27.4462	25.8854	23.4469
Afu1g07620		hypothetical protein			15.7526	16.6549	22.1566	14.7295	13.1002	12.9709	11.1778	10.1023	15.1042	26.6638	28.7025	28.2372	19.1696	13.3356	12.0688	18.7297	17.2895	15.1885	16.6594	10.1447	10.5647	15.835	13.0936	15.0254
Afu1g07625					39.6418	37.4458	42.6126	35.2052	45.0132	61.8922	30.9004	19.3322	20.6431	26.8589	40.4068	44.9304	19.3602	23.0408	28.3423	32.403	21.7371	21.4543	20.8417	20.9758	23.2892	29.3104	22.8526	27.5111
Afu1g07630		zinc knuckle domain protein (Byr3), putative	YNL255C	ESR	335.581	102.588	140.276	67.8421	80.9322	60.1371	36.4571	87.8026	77.2686	80.784	125.517	117.199	132.769	65.9008	19.6534	38.0693	100.876	85.0071	96.0485	52.0132	29.2435	57.4858	81.9053	65.2414
Afu1g07640		YdiU domain protein	YPL222W		36.5088	41.8703	41.8997	34.8073	30.3208	32.4409	27.4885	21.5665	19.8583	13.2078	28.2745	38.2595	30.9689	23.4993	25.6478	44.2743	31.5707	24.5231	24.4845	23.2732	20.9502	25.7524	21.6169	22.301
Afu1g07650		ketoreductase, putative	YDL124W	ESR	89.1538	52.9902	72.4008	76.8393	113.14	119.215	68.6675	59.1053	35.8139	22.0246	33.3231	46.2816	28.6508	30.7194	30.6616	40.26	28.1007	21.9255	23.6728	18.1624	21.7446	27.285	22.178	22.9235
Afu1g07660		hypothetical protein			20.4204	26.2079	29.4492	24.9883	21.8741	25.1051	20.7278	7.78597	8.26962	11.4684	26.5662	24.7151	17.4683	19.1396	29.4433	20.9844	15.289	16.7757	19.7657	15.8988	17.9861	16.179	14.789	17.9582
Afu1g07670		conserved hypothetical protein			53.9909	67.3181	40.4308	41.2766	53.163	60.2263	36.3531	38.3072	55.6079	78.1783	59.6492	40.5398	34.3565	127.77	47.8651	49.2091	36.5793	40.0598	43.4713	63.9536	43.3716	41.5416	44.006	44.3813
Afu1g07680		Ras-related GTPase (Rab2), putative	YER031C		81.9632	226.919	103.187	69.6797	85.7436	77.9004	40.4582	93.0522	160.067	271.754	270.652	144.3	46.7033	96.909	50.4912	47.7697	48.7114	46.3157	47.5483	45.8469	49.6007	45.7089	45.6498	46.7382
Afu1g07690	pmt2	protein O-mannosyl transferase	YAL023C		76.2139	76.234	76.7964	76.2263	77.0589	78.6492	106.554	39.9536	49.1386	101.707	134.085	120.565	109.78	64.4579	70.351	66.4317	83.1535	82.8552	87.9361	51.2797	76.8331	84.2711	76.2425	73.7407
Afu1g07700		MFS monosaccharide transporter, putative	YDR536W		31.294	35.9139	40.8098	42.4821	43.1924	56.7153	28.3619	13.196	14.9445	28.4887	28.9583	21.501	31.4694	44.124	48.4356	49.6426	34.2413	33.5521	30.1351	41.7993	29.4682	38.305	29.2077	33.1534
Afu1g07710		mitochondrial carrier protein, putative			31.937	32.6321	36.5099	23.6788	21.5928	19.9355	8.48308	5.21515	10.7814	36.3041	55.3174	71.3967	14.0531	19.4755	7.02729	12.3243	21.1763	16.8494	20.7288	8.90549	8.81344	13.6638	17.8639	16.1463
Afu1g07720		transcription elongation complex subunit(Cdc68)	YGL207W		119.573	111.564	109.252	98.4353	93.734	70.0448	70.019	20.4764	19.1774	47.2728	76.3396	106.873	103.445	90.1912	86.8035	112.874	143.635	102.921	85.1449	75.6379	80.5895	97.6735	90.5944	74.4871
Afu1g07730	mep1	metalloprotease MEP1			17.5714	16.9717	18.0441	17.0296	15.6137	15.3943	10.3256	7.86954	15.7477	31.7018	33.1994	29.9284	18.5611	31.4199	18.4322	14.8414	19.1543	15.8791	15.0502	17.3289	15.2893	18.1753	13.1851	12.8673
Afu1g07740		LEM3/CDC50 family protein	YCR094W		45.4152	61.0105	60.2807	38.031	36.5922	39.346	41.638	36.2806	36.7869	83.6914	101.063	109.756	76.2098	116.214	69.5036	59.8791	74.0772	60.5406	68.9384	65.357	69.2982	61.8105	65.0896	62.6568
Afu1g07750		FUN19 protein	YOR338W		52.3252	56.0956	19.1613	40.391	70.3231	82.5077	58.5788	151.461	358.131	487.905	144.36	62.3148	28.9865	207.269	66.9947	90.6298	60.8455	59.3666	54.996	96.7014	68.9486	77.5215	71.0728	59.6092
Afu1g08760		porphobilinogen synthase	YGL040C		257.484	182.312	211.628	204.329	185.483	147.358	127.289	166.436	128.702	154.103	238.469	274.943	162.651	140.714	125.61	123.048	153.737	135.561	135.44	138.347	125.146	125.054	112.264	110.168
Afu1g08767			YJL218W		41.5738	50.5184	49.7465	43.7551	42.0791	38.0273	29.827	34.8127	40.4293	45.5029	40.5846	38.5189	36.9719	73.4775	41.188	37.7209	40.293	40.7483	36.0351	37.6947	45.2314	37.4926	44.1613	44.4267
Afu1g08780		transposase			0	0	0	0	0	0	0	0	0	0	0	0	0	0	0	0	0	0	0	0	0	0	0	0
Afu1g08790		exportin KapK	YGR218W		93.4027	97.7887	111.522	95.6382	97.9109	95.5052	92.99	51.1173	42.5279	74.3828	109.748	153.246	136.978	137.656	114.561	148.893	124.587	126.347	110.5	106.769	107.008	124.91	124.824	120.784
Afu1g08795					53.9436	55.3892	53.6304	52.5602	57.3859	49.6967	16.5884	11.6796	18.1838	23.1772	16.4784	20.6788	23.2552	14.3334	18.2602	17.412	21.5979	18.7452	17.9459	14.5133	23.334	18.0611	20.741	15.8124
Afu1g08800		cytochrome P450 phenylacetate hydroxylase,putative	YMR015C		14.2898	18.2457	16.769	17.2942	51.6757	42.5414	10.0241	5.38109	8.00179	15.183	18.4573	16.7378	7.8013	6.6496	10.2205	8.88661	10.7703	6.38452	7.84627	6.86843	12.9438	8.65021	7.8541	7.31054
Afu1g08810		glycerol-3-phosphate dehydrogenase,mitochondrial	YIL155C		113.821	66.2958	53.2944	59.206	50.4791	35.6291	72.4103	68.2858	51.0011	99.9876	88.002	63.5644	208.058	175.107	82.1037	127.208	267.044	180.255	166.035	300.668	193.676	174.62	207.873	185.75
Afu1g08820		DUF814 domain protein, putative	YMR132C		70.7853	51.0484	67.1888	67.8735	65.436	63.9642	29.1169	56.8276	41.8772	49.8923	94.5294	146.905	45.4266	30.0458	21.718	37.027	41.2606	40.1953	36.3391	36.0892	29.4738	37.1852	38.6564	41.7973
Afu1g08830		Golgi matrix protein, putative	YOR216C		68.3793	57.4287	49.7077	65.7759	55.1871	50.466	59.9691	28.6453	17.3526	27.0406	39.1848	41.4862	41.0702	31.8107	49.0739	41.5359	41.7685	41.5869	41.1855	53.3311	53.7676	40.9972	37.3853	40.2857
Afu1g08840		guanylate kinase	YDR454C	ESR	508.13	460.695	489.964	504.694	546.663	412.965	436.049	590.054	411.558	219.706	409.054	541.48	343.927	304.853	177.187	291.648	295.996	265.216	285.869	338.068	297.035	293.125	288.956	302.825
Afu1g08850	aspD	septin	YCR002C		316.947	229.847	363.265	434.401	267.057	198.189	241.235	336.006	196.735	110.122	176.33	230.214	421.187	172.404	164.095	226.73	267.174	308.605	355.834	196.114	158.515	207.295	189.551	201.054
Afu1g08860		meiotic recombination protein, putative	YGL213C	ESR	80.1068	44.5094	65.1866	66.7819	46.1337	54.0367	39.6915	58.8115	39.9358	39.7744	120.303	233.561	60.5477	28.7772	25.1695	41.0857	50.7553	60.2968	45.0679	35.0863	29.3101	41.7136	40.4731	48.7564
Afu1g08870		hypothetical protein	YBL014C		22.217	28.2087	28.6315	14.8766	17.9795	18.9074	10.7743	5.32051	14.2563	43.2343	47.7104	40.0323	21.1572	9.07366	11.8077	21.6305	21.3143	19.9304	19.4091	6.04483	13.1767	19.2407	20.0807	18.8001
Afu1g08880		heavy metal ion transporter, putative	YNL259C		490.239	408.229	586.663	785.43	1391.22	1656.6	1218.73	1577.95	1446.48	707.324	335.732	622.424	718.297	559.01	377.06	775.245	659.276	769.191	664.645	639.198	618.459	826.255	712.959	813.705
Afu1g08890		hypothetical protein			19.8502	18.0417	20.911	19.0121	23.1394	31.755	14.8427	8.9313	12.1759	26.7855	21.7066	26.4831	20.9375	22.2998	24.6311	27.2158	26.8752	29.3449	25.5351	19.3699	18.6645	31.8784	29.3963	26.9326
Afu1g08900		CHY and RING finger domain protein, putative			49.1693	58.3658	40.4251	40.5534	44.0864	41.0721	55.2538	40.2832	48.8836	85.2052	102.192	68.4454	48.4289	110.976	59.5885	45.3175	54.2427	52.7112	58.2824	83.3001	58.2801	53.8387	56.83	50.9036
Afu1g08910		conserved hypothetical protein			13.2756	14.6338	14.8838	17.8879	18.6112	18.3002	11.6315	22.0675	22.1742	22.0158	18.3613	11.1655	4.25665	5.67106	5.73563	5.11558	2.95015	3.11124	3.64193	4.54419	4.47935	4.05394	3.57356	3.28363
Afu1g08920		IQ calmodulin-binding motif domain protein			24.1796	31.6553	21.719	18.5884	19.9715	21.772	21.7321	19.637	28.2974	36.1118	30.084	22.8069	20.7518	85.814	36.5624	34.7595	22.8324	24.4791	21.158	52.4922	34.6512	25.0283	25.1266	26.702
Afu1g08930		WD repeat protein	YDR267C		80.9647	76.34	75.6152	83.2076	70.7084	71.1559	71.0648	73.1097	56.9387	55.572	57.9655	57.2812	70.9342	68.8543	68.4312	76.4292	56.1298	63.5098	67.0528	60.7641	76.58	68.9713	62.5203	72.2358
Afu1g08940	kexA	pheromone processing carboxypeptidase (Kex1),putative	YGL203C		43.9353	44.0342	42.598	47.5164	42.1048	42.9772	55.8918	18.2799	18.3269	29.1116	52.4085	52.4605	55.0544	138.128	74.2877	61.6308	59.2562	54.2691	56.2278	72.7878	59.9648	48.2696	47.8084	53.8707
Afu1g08950		DUF431 domain protein	YOR021C	ESR	60.9333	38.9619	56.8001	49.2181	57.8876	43.9567	34.4621	55.3644	42.852	45.0143	131.718	256.197	33.9455	18.2051	13.9329	27.6044	47.4248	31.9726	33.7248	26.5158	14.6282	31.1669	30.9347	33.317
Afu1g08960		Arpp19 family protein	YHR132W-A		133.481	124.21	125.319	154.303	232.023	228.743	140.943	204.991	174.263	121.537	118.868	125.397	112.087	95.4444	112	172.658	127.04	123.145	107.712	113.632	117.235	127.842	111.683	117.237
Afu1g08970		conserved hypothetical protein	YIL090W		19.5528	22.6994	26.8257	19.087	20.1853	23.2599	9.28754	6.3978	11.032	32.9526	32.8999	36.4969	16.377	3.70386	12.7199	11.8323	14.7624	18.336	14.6354	3.88637	10.5384	16.9386	14.9861	12.9532
Afu1g08980	myg1	MYG1	YER156C		115.054	84.1663	104.432	77.6398	62.4542	74.3448	63.935	95.5008	60.3753	35.0717	61.5339	80.2905	87.9288	51.4582	56.4443	76.0112	67.4262	67.6009	70.5132	57.2956	67.5128	65.3233	63.7883	65.3638
Afu1g08990		lactonohydrolase, putative			28.8525	28.0301	23.3177	24.6828	25.7566	28.1611	16.4595	9.79093	10.8081	27.4898	29.9328	22.9471	13.6335	12.5874	15.8792	22.3184	14.0317	9.35833	11.5076	8.95374	13.3403	13.4925	14.386	12.4906
Afu1g09000		conserved hypothetical protein	YNL260C		27.2099	27.0691	29.2164	31.1375	23.7189	29.1092	24.0257	19.6172	20.2776	30.4537	29.557	27.0632	21.794	15.0121	29.1281	32.5325	22.4522	16.7105	19.0695	14.2116	26.2155	20.945	17.9408	16.5042
Afu1g09010		methionyl-tRNA synthetase	YGR264C	ESR	177.644	169.801	171.328	168.828	164.55	163.598	169.903	119.143	67.2388	87.6509	170.596	235.422	188.507	151.693	157.583	276.659	177.942	153.075	155.169	138.842	126.949	203.942	140.528	153.299
Afu1g09020		nuclear pore complex protein (SonA), putative	YER107C		47.8822	53.9912	56.8744	47.1468	29.1488	23.5953	33.844	41.1188	28.9698	39.5957	69.587	91.9816	64.4614	49.8727	43.0923	32.992	52.1064	54.1309	56.9785	55.9066	43.8118	42.5835	49.8478	42.8498
Afu1g09030		hypothetical protein			2.32836	3.25713	17.4955	24.146	46.0791	111.488	16.1787	44.7159	37.5329	51.9843	6.41645	15.1498	790.689	1064.69	356.044	199.822	818.848	1647.6	1313.34	961.661	611.088	1829.08	2829.16	2438.85
Afu1g09040	rgsC	intermediate filament protein (Mdm1), putative	YML104C		19.3133	22.7422	21.422	27.6522	25.6198	28.3468	24.0473	13.6188	15.9083	16.2235	14.3049	14.575	27.2857	35.2405	26.5434	25.6168	27.4901	28.1262	28.4629	40.5692	31.4271	33.2414	35.6666	31.3776
Afu1g09050		phospholipid methyltransferase	YJR073C		130.867	147.913	118.317	78.7605	83.1806	66.3592	46.134	94.6898	90.8619	160.393	216.797	186.398	252.964	153.807	96.0955	133.426	173.038	205.586	220.633	226.697	158.479	183.097	189.416	202.242
Afu1g09060		conserved hypothetical protein			35.4511	46.4358	36.2185	28.3492	31.9035	31.3435	25.4662	12.8074	9.44002	20.6585	22.5751	24.4377	26.9824	32.7538	44.7199	21.4277	20.2296	19.004	21.0844	38.9622	28.2082	20.1619	18.3422	19.117
Afu1g09070		hypothetical protein			26.2323	31.9658	34.4892	28.7729	24.2967	22.1851	31.2835	7.4669	10.0997	16.184	30.1507	33.9067	33.3582	24.8561	47.9894	42.8891	37.5791	33.1967	28.0584	27.1566	43.547	30.0808	35.5835	32.9569
Afu1g09080		conserved hypothetical protein			10.3797	10.2235	15.4051	12.435	9.23495	14.3536	7.03551	2.34798	3.88323	9.48467	11.5407	12.7093	11.3887	15.4284	14.6688	10.3089	8.92651	10.2004	8.21674	5.10295	12.6861	12.9795	15.2656	12.3001
Afu1g09090		Glutaredoxin domain protein	YBR014C		52.9404	24.0295	22.718	31.9384	26.4783	24.1302	48.5685	23.864	21.2445	30.7573	42.1006	27.723	21.3224	52.5942	41.9648	21.7753	19.9501	20.0772	36.2728	172.668	64.9498	29.1383	25.9731	27.6698
Afu1g09100		60S ribosomal protein L9 b	YNL067W	ESR	3199.6	2399.51	2920.86	1333.42	591.063	455.308	885.738	1173.3	870.616	644.224	2414.49	5660.4	2480.39	1959.93	593.056	497.735	1834.59	1687.64	2007.41	1246.59	980.09	1089.07	1751.11	1543.06
Afu1g09110		Patatin-like serine hydrolase, putative	YKR089C		8.84487	12.5759	13.2979	13.9577	16.2232	14.9242	14.066	6.13385	7.03633	10.2839	16.5296	14.8894	7.88531	6.19598	10.3632	7.06238	8.47666	8.63721	8.30504	11.8754	16.9272	10.6151	14.1626	10.3947
Afu1g09120		amino acid permease, putative	YGL077C		5.20474	2.98893	5.44028	7.63732	10.8357	17.7569	6.10652	11.1112	12.1716	8.89068	3.57521	3.07389	1.3822	0.605286	2.35937	3.10945	1.77118	1.85629	1.5103	0.723572	1.14993	1.28098	1.40917	2.23401
Afu1g09130		conserved hypothetical protein	YGR266W		33.9906	18.784	22.4299	22.6573	19.8341	22.7098	22.5606	15.2673	15.4807	11.4178	13.1818	19.9846	65.2346	37.3367	37.1147	46.4523	60.5191	45.8488	52.6013	145.267	130.398	101.182	80.4536	71.2461
Afu1g09140		hypothetical protein			37.7287	24.3693	23.6973	28.9189	35.8277	44.4747	0.408976	0.796185	1.61132	2.29505	1.34355	1.15516	0.406507	0.146227	0.265993	0.207957	0.380346	0.523192	0.361179	3.26299	1.1491	0.653314	0.556038	0.589459
Afu1g09150		rhomboid family protein, putative	YGR101W		63.8749	76.4388	91.5883	67.1662	44.9034	32.7558	64.1743	62.1825	45.2293	35.0772	69.989	96.0969	78.465	59.7964	79.8243	41.8488	59.597	59.9397	69.8767	64.9931	57.5291	47.7624	60.0555	55.1814
Afu1g09160		hypothetical protein	YDL110C	ESR	45.6869	20.2282	27.6476	51.2336	53.0434	39.6887	46.4284	75.9606	63.6564	36.0924	28.6122	40.3501	17.7134	26.1579	35.1378	40.4709	22.2433	24.5978	24.4949	22.9603	37.3004	20.8187	24.5936	30.2327
Afu1g09170		protein kinase activator (Mob2), putative	YFL034C-B		93.198	71.5573	111.267	89.1315	86.8878	83.7617	82.8711	70.674	65.137	54.3599	65.1428	59.3151	78.3909	48.2411	68.1818	71.8143	71.0891	77.2991	63.0982	69.304	58.5319	64.8798	66.7397	70.6829
Afu1g09180		hypothetical protein	YOR123C		87.1127	101.21	87.5541	72.0139	54.28	52.3717	55.5825	49.9885	28.9531	27.3001	67.3259	79.73	74.9919	79.073	82.9418	58.4305	64.4323	58.837	66.4447	82.1909	78.9311	47.587	59.2998	56.8524
Afu1g09190		C6 finger domain protein, putative	YPL248C		32.8067	43.3932	28.1487	38.0291	53.8337	44.7179	36.4806	32.6928	46.4679	54.6163	32.0414	21.3873	19.5482	38.9117	32.0507	34.0202	25.8715	26.2022	21.5981	33.5922	26.8692	23.646	28.1441	28.119
Afu1g09200		eukaryotic ribosome biogenesis protein 1,putative	YMR049C	ESR	60.4631	61.8722	49.2515	19.3274	19.1903	21.9237	3.78722	16.5995	41.4218	111.01	116.799	134.924	53.669	2.55344	7.00946	26.3158	42.6425	39.6588	32.9273	7.94644	13.424	34.2248	34.0468	24.2444
Afu1g09210		AAA family ATPase, putative	YLL034C	ESR	44.0199	36.0365	41.7841	19.6208	22.1346	23.1422	10.2723	5.30423	12.818	48.5416	90.7971	136.991	36.9098	17.7551	11.6613	16.9028	38.7746	27.9686	33.4733	17.75	15.1018	25.5492	29.4471	24.1839
Afu1g09220		SNF7 family protein	YMR077C		71.0256	70.3938	56.2855	75.4463	72.6169	67.9415	53.3342	85.9529	71.0848	88.5933	105.78	72.5505	32.9597	41.7867	41.0825	51.746	34.289	25.8083	46.1648	67.3605	41.4977	31.3497	33.7791	29.1683
Afu1g09230		DUF1000 domain protein			38.1388	78.8952	48.5686	57.3328	86.4103	105.354	50.374	99.8014	114.978	128.567	170.794	117.489	35.7642	23.5245	32.6289	40.027	35.8527	37.7008	36.3158	39.8924	33.7731	35.2648	32.7464	37.7165
Afu1g09240		ATP dependent RNA helicase, putative	YER013W		28.9082	24.1494	22.1643	21.7844	25.9634	31.2969	21.7147	13.4649	15.1021	19.8258	33.6393	23.5242	15.9379	28.9711	22.1652	19.8923	19.5635	17.6191	18.1496	59.281	29.6367	27.7401	23.6067	21.4577
Afu1g09250		CUE domain protein, putative	YOR042W		91.2907	67.6338	64.196	94.0179	66.7027	60.1678	58.9385	82.413	46.007	27.8169	42.4456	32.0563	69.3348	84.7709	92.9998	63.527	53.3605	55.8533	64.7903	181.935	94.7728	62.7826	65.1756	59.048
Afu1g09260		acetyltransferase, GNAT family family			1.3839	4.23711	5.20197	3.27704	3.17499	1.23382	3.08713	5.1778	2.5352	11.4224	9.80736	8.35847	4.48472	2.37738	2.4094	5.589	3.31271	4.25307	3.95469	3.87542	3.90069	3.35421	2.49066	3.92053
Afu1g09270		transmembrane glycoprotein, putative	YIL140W		5.14604	8.07808	7.01237	5.07464	6.54742	7.73351	5.2653	5.06927	7.81119	16.5114	20.5771	16.2239	6.42295	4.72356	6.35087	8.47005	7.34506	6.61329	9.31197	9.37389	7.57283	7.29221	9.20396	13.5095
Afu1g09280	ptcB	protein phosphatase 2C, putative	YER089C		191.366	150.299	144.175	148.546	114.5	117.2	151.982	73.4295	55.3381	52.5528	59.9571	81.7151	160.351	132.685	173.22	161.079	146.243	138.697	131.739	175.516	128.387	149.609	139.64	138.785
Afu1g09290		cholinephosphate cytidylyltransferase	YGR202C		109.657	173.188	85.3756	67.6727	56.4396	44.6417	61.0374	135.99	130.583	149.493	190.173	160.128	74.4169	49.9645	61.8801	52.6997	60.7479	56.4506	62.6515	46.6983	55.9312	53.2532	52.5159	50.7916
Afu1g09300		hypothetical protein			3.33408	1.35238	2.96624	2.13539	1.35529	2.41822	1.98823	2.90297	2.46373	3.4155	1.98282	1.13395	8.15193	4.62072	7.07983	27.5131	5.20043	5.4049	8.18358	323.253	36.8482	7.3969	6.08213	7.42461
Afu1g09310		DUF6 domain protein, putative	YMR253C	ESR	34.3235	15.1336	22.5369	14.8299	17.7816	19.061	10.7109	6.92616	9.1707	12.3096	13.6397	12.8198	11.4556	14.8705	8.9461	8.08071	10.3106	8.97449	13.8449	6.33765	3.46565	7.96252	11.4601	10.1933
Afu1g09320		DUF1253 domain protein	YIL091C		22.7122	14.7752	20.4247	8.32935	15.1273	17.6687	1.4751	3.93831	6.50806	32.2183	63.5411	74.4465	18.0132	2.10965	4.85176	11.6642	19.1077	14.0181	13.0403	3.09509	7.15055	12.65	13.5066	10.8926
Afu1g09330		eukaryotic translation initiation factor 3subunit EifCf, putative	YOR261C		296.648	176.778	214.446	116.31	86.4893	71.6911	78.1415	89.9249	65.8345	110.204	259.813	367.83	213.827	103.532	70.0242	93.7264	173.4	153.171	170.535	96.4995	97.1105	129.462	146.876	137.727
Afu1g09340		hypothetical protein			2.29893	2.85297	2.38177	1.80109	2.62132	3.40636	0.606039	1.23881	2.83061	2.23835	1.45765	2.12325	0.489434	0.704229	2.24672	1.71689	0.84542	0.4361	0.774145	0.535723	0.491189	0.382148	0.176563	0.476447
Afu1g09350		FUN81 peptide	YML098W		86.5769	132.096	135.815	93.3703	121.72	100.481	41.1426	22.8629	27.544	64.6382	135.885	111.172	25.4389	22.6525	37.5375	38.9782	41.9	29.5286	35.7494	31.1021	37.2386	23.97	30.6133	33.8634
Afu1g09360		DUF1242 domain protein, putative	YNL024C-A		180.058	191.13	174.66	204.624	191.141	169.738	176.681	244.965	231.121	160.887	219.091	250.923	122.073	109.907	154.149	121.455	122.232	132.306	131.567	138.307	157.712	92.0256	140.612	124.784
Afu1g09370		pentatricopeptide repeat protein			27.026	28.3942	25.7493	15.7559	13.1158	10.5573	9.29249	3.53768	7.32227	23.4837	33.1924	43.8119	28.1197	9.8936	12.6918	11.5652	23.9095	24.2376	23.7988	10.7839	16.692	20.6256	23.1622	16.1937
Afu1g09380		conserved hypothetical protein			58.9186	65.1793	54.4466	47.1436	34.9481	29.8248	39.4143	19.4084	12.3759	32.6593	71.2696	85.0059	43.2092	21.1385	35.2852	25.0097	41.237	41.5237	37.0749	24.2785	33.824	31.286	36.4753	30.9862
Afu1g09390		conserved hypothetical protein			67.0669	53.2458	55.5785	35.3262	34.8394	36.2022	26.3957	32.1165	21.1346	38.0891	84.2364	104.95	47.3893	29.4926	31.1589	29.7675	35.9012	28.069	35.9653	29.2561	35.3705	29.1274	31.3372	30.6083
Afu1g09400		R3H domain protein, putative	YDL189W		53.3491	51.7434	59.1405	42.1126	40.4048	42.4554	32.6137	15.0367	17.1596	49.94	66.5038	69.2246	54.4436	31.911	52.569	47.8452	57.8507	46.1468	46.6128	40.4866	49.4567	54.3034	46.6888	44.6753
Afu1g09410		ribosomal protein L17	YJL063C		183.141	173.49	188.811	137.686	105.762	60.5314	124.703	190.378	141.348	138.795	296.522	388.952	238.412	260.255	135.536	91.2555	195.436	187.102	231.911	217.076	186.069	172.1	194.124	171.867
Afu1g09420		conserved hypothetical protein			42.0791	41.7564	46.4875	48.7603	45.3203	37.3018	39.5932	51.7971	50.3202	27.9318	63.6723	100.476	72.1493	74.7454	37.9054	30.1412	63.3329	70.573	72.929	64.3271	61.1562	71.1037	78.131	82.3823
Afu1g09430		conserved hypothetical protein			10.2424	9.10979	10.6527	11.0959	18.2156	16.5972	9.96177	13.204	8.40456	10.195	8.9524	10.4996	6.53086	9.39702	14.3917	10.9006	9.75718	4.33832	6.41766	6.68734	13.7428	5.55985	8.39803	11.9973
Afu1g09440	rps23	ribosomal protein S23 (S12)	YPR132W	ESR	4710.94	3393.28	3867.03	1755.71	907.902	669.785	1604.54	1640.07	1225.83	1116.26	4400.2	8263.49	3421.15	2552.92	950.695	783.644	2681.39	2417.5	3062.13	1459.26	1353.97	1551.42	2629.9	2288.45
Afu1g09450		translation regulator GCD7	YLR291C	ESR	100.491	86.8819	68.7037	61.9277	49.6164	45.3853	43.6907	31.3465	20.8136	29.6845	51.6066	71.1632	60.4073	38.0529	49.1946	60.0793	44.1018	47.8538	45.3353	36.7455	45.7503	46.9525	37.6431	36.0462
Afu1g09460	nemA	NIF domain protein	YHR004C		49.7947	55.1438	54.2185	46.5026	39.0648	39.1607	37.4532	18.4886	16.2351	18.9189	27.0457	24.4124	35.0112	50.2169	42.4544	32.6959	29.6221	36.3624	33.5823	34.9874	37.9202	30.7018	28.578	30.0578
Afu1g09470		aminotransferase, class V, putative	YFL030W		93.1332	80.0068	110.06	203.374	249.902	241.558	208.433	171.523	119.81	42.0691	56.7547	54.792	115.758	151.409	200.149	143.611	114.002	109.385	97.2701	95.0484	87.5404	113.751	115.277	129.522
Afu1g09480		vacuolar protein sorting 29, putative	YHR012W		98.4333	133.328	118.181	135.893	116.258	124.801	82.8781	113.861	106.915	67.2769	71.3418	76.5529	100.091	146.781	86.7195	104.341	89.2567	93.9381	97.111	93.6728	73.3206	89.1403	80.5691	89.8004
Afu1g09490		RNP domain protein	YIR001C		124.704	122.697	120.04	95.4338	77.2246	66.9922	71.976	92.302	71.7654	88.4159	151.737	169.507	90.8463	82.8205	80.9184	69.9604	70.7224	75.9999	86.7521	117.928	101.177	61.4508	73.0603	73.8749
Afu1g09500		ubiquitin-protein ligase (Rsp5), putative	YER125W		70.1752	70.6732	67.0856	67.1382	56.2603	50.3447	58.8085	50.0135	53.7052	80.5261	62.525	46.9742	79.2842	104.7	113.883	79.3481	66.2266	66.2499	65.857	79.9579	81.7467	64.6184	58.3154	59.2066
Afu1g09510		GPI anchored protein, putative			262.02	254.128	261.977	730.703	544.646	444.596	364.554	662.121	513.771	150.373	67.8961	106.725	331.725	158.916	66.4429	95.2646	182.146	239.028	331.701	137.085	87.0317	91.687	212.419	252.418
Afu1g09520		hypothetical protein			6.17139	6.18362	8.52527	8.55966	14.276	16.8028	8.27616	10.6149	7.23915	3.51251	5.14068	6.98111	6.16965	5.04787	6.64924	6.78983	7.13085	5.76082	7.46248	6.88557	6.31317	5.15728	10.212	11.769
Afu1g09530		conserved hypothetical protein	YOR023C		21.6378	15.5854	19.0711	21.4862	19.7513	26.3013	29.6703	18.0169	22.671	22.2413	15.0216	12.2678	27.5251	129.445	39.4365	34.7454	35.3695	39.49	32.4869	23.2158	29.8998	23.222	39.4662	38.782
Afu1g09540		negative regulator of cdc42p	YER072W		112.908	118.393	144.726	210.061	177.517	139.079	126.864	225.337	210.937	81.9309	49.0629	37.7826	46.6358	63.6009	31.4637	35.8855	36.3003	38.388	45.1281	46.8959	30.225	26.3111	31.7847	29.9476
Afu1g09550		dynein light chain (Tctex1), putative			179.547	194.571	214.68	193.67	181.568	217.644	140.86	282.271	209.866	73.1196	85.5077	81.5849	152.565	143.427	70.9509	107.104	91.3078	104.3	128.213	126.391	95.7999	104.462	99.0269	100.508
Afu1g09560		protein transport protein (LST8), putative	YNL006W		32.7021	54.8385	39.7556	41.0575	40.9758	31.4251	36.5393	38.6045	27.1103	14.929	23.1732	25.619	23.0673	17.9371	37.4583	25.8249	20.1133	19.7081	17.8663	24.9266	24.2467	16.4397	17.8382	14.9064
Afu1g09570		hypothetical protein			14.3502	18.6579	14.7247	10.689	18.0042	12.488	13.6258	8.53111	11.487	27.8535	33.291	32.3124	12.3866	11.3595	18.0092	16.7119	15.1872	13.3142	13.1132	11.2487	13.7925	12.6419	15.1608	13.1883
Afu1g09580		conserved hypothetical protein			181.783	19.19	17.2702	16.6805	27.3935	23.0705	55.2419	86.175	154.23	194.989	86.8124	55.8289	68.2331	105.255	37.2863	71.1323	37.4015	35.68	140.16	321.944	68.2144	36.0365	59.8683	34.4464
Afu1g09590		conserved hypothetical protein			270.119	97.549	66.3795	88.0883	72.7032	68.6207	132.613	107.5	165.343	244.567	194.991	186.272	166.079	344.071	174.107	137.47	118.205	141.738	236.502	795.518	240.044	122.451	169.033	147.164
Afu1g09600		N-acetyltransferase complex ARD1 subunit,putative	YHR013C	ESR	236.556	186.328	192.41	187.339	169.021	147.484	185.793	172.113	141.358	106.341	181.081	265.441	169.248	142.156	137.477	166.889	155.04	140.301	142.386	209.666	132.523	135.191	140.516	131.227
Afu1g09610		hypothetical protein			65.0261	67.1425	62.6723	61.2957	61.3072	73.0371	48.4711	17.7004	19.2071	38.5834	42.3243	42.2855	53.9184	70.9916	69.427	50.7125	62.0463	62.0863	55.2924	64.1643	70.531	67.3112	78.3935	68.0021
Afu1g09620		protein kinase family protein	YOR112W		25.7569	29.7085	32.9724	33.2666	26.1809	24.7033	24.5311	9.97271	10.8662	13.2621	22.7714	23.4554	24.0245	16.4456	37.3412	27.0437	19.8153	20.1906	17.6135	17.0241	20.2721	15.5595	15.8703	18.8956
Afu1g09630		PAB1 binding protein (Pbp1), putative	YGR178C		50.0182	45.1016	51.1114	50.527	50.006	51.3321	41.3878	31.7377	28.7018	37.2136	31.5133	34.1144	49.0704	50.8042	51.1324	44.2632	39.7677	41.5498	38.7893	26.4316	39.1502	41.7378	41.3106	37.4256
Afu1g09640		actin-interacting protein (Bud6/Aip3), putative	YLR319C		19.904	23.5153	24.0115	19.9449	21.4371	23.8722	13.9103	10.8807	11.6063	14.3591	16.628	19.5162	19.9645	11.5083	20.9341	21.7496	19.5788	19.83	16.1251	12.5551	22.5147	20.5794	17.0102	17.5317
Afu1g09650		GPI anchored protein, putative			34.6546	47.3735	63.0374	34.6545	52.529	40.0414	12.8137	18.3598	16.155	13.9704	25.1768	27.1721	8.83051	7.4525	7.26712	11.5418	10.2483	14.8622	12.2861	6.22692	10.93	15.1686	12.6429	16.6551
Afu1g09660		mitochondrial 2-oxodicarboxylate carrierprotein, putative	YOR222W		211.766	223.817	234.888	224.804	142.026	154.918	114.616	114.829	79.1911	41.3923	84.4268	114.238	306.145	193.158	135.51	143.151	214.642	238.679	248.211	227.897	136.202	125.674	157.551	177.642
Afu1g09670		HLH transcription factor (GlcD gamma), putative	YBL103C		29.0773	50.3054	34.9122	50.2756	69.6712	88.0302	53.1147	77.2727	87.1136	58.3381	23.3445	16.3761	30.9222	42.9856	66.1293	61.9527	31.4608	34.6212	24.9852	27.3342	29.8108	26.5812	29.7207	30.7543
Afu1g09680		sft2 protein	YBL102W		127.644	139.945	141.026	140.103	120.477	133.332	106.516	54.7358	61.4567	54.4655	60.8286	50.5817	112.479	130.234	158.936	119.862	122.51	125.527	126.604	123.027	126.348	128.002	140.105	131.748
Afu1g09690		tRNA ligase	YJL087C		18.6498	15.5361	9.17228	9.6646	9.85699	8.84454	10.1172	11.4376	10.5737	20.9617	25.789	22.6957	19.959	21.1531	12.0245	30.5754	17.4089	19.5781	15.1224	30.116	15.0955	24.0933	20.528	23.0134
Afu1g09700		ankyrin repeat protein	YCR051W		80.3769	69.2115	45.4166	33.861	35.3573	36.0066	31.4313	59.7854	45.186	88.87	137.837	116.206	51.9839	53.0585	22.1182	68.4954	56.4253	41.5275	51.4855	35.8781	30.514	47.5669	35.4279	35.8501
Afu1g09710		hypothetical protein			38.5708	47.2759	34.4186	16.4605	39.6809	39.6997	2.53264	0	0	6.96116	9.5087	3.3016	2.51735	7.24424	3.95327	0	3.53301	9.71979	3.83425	2.75543	2.18952	2.5552	2.95143	0
Afu1g09720		hypothetical protein			36.5981	48.3788	42.9804	43.7621	47.4886	46.4847	26.6869	19.5747	14.9673	10.8844	15.9989	22.6694	18.8247	18.9604	38.0283	30.6165	14.651	13.4357	19.6798	21.9164	26.6438	24.1453	18.058	20.1682
Afu1g09730		PAP2 domain protein	YDR284C		91.7074	74.122	66.1175	79.0279	86.3399	75.1624	18.6854	17.7602	15.0869	29.0779	41.009	43.8815	62.9556	55.0188	32.8125	33.8929	41.0156	42.5345	72.3853	40.2098	31.0013	25.7827	33.1432	29.4876
Afu1g09750		aldehyde reductase (AKR1), putative	YOR120W		34.901	19.8229	9.46152	19.3181	25.1715	21.0061	0.323188	0.503339	0.739349	2.22077	1.97177	1.26394	1.7668	6.00881	1.00895	0.845153	1.57796	1.8605	1.7125	32.1731	40.6532	4.4019	7.90923	4.44639
Afu1g09754					32.6251	30.4154	22.9354	44.8384	55.9403	32.7322	52.8055	58.8335	60.0911	39.0762	43.4639	38.1259	48.853	97.5966	44.7001	51.6949	96.8955	78.4649	64.2628	284.16	287.956	96.3063	112.187	125.18
Afu1g09757			YLL018C-A		146.165	85.7747	120.732	96.3549	47.9216	29.8492	252.168	398.237	321.686	145.746	293.096	513.067	197.94	143.247	106.681	73.955	231.775	215.563	221.21	307.683	168.088	190.216	262.283	202.878
Afu1g09760		UPF0171 domain protein	YHL023C		16.6693	20.9421	20.9927	23.3622	17.5249	19.8541	28.0203	8.7753	5.88369	3.13924	8.19502	9.33048	15.2374	11.6882	24.4044	24.3806	11.4007	13.9616	13.026	14.5246	16.1056	16.7468	15.2621	14.7655
Afu1g09770		La domain family	YCL037C	ESR	54.159	43.2016	51.9294	24.3805	21.9324	22.7275	15.4283	14.1162	23.8646	74.1952	63.4043	89.0906	65.4851	10.8286	24.8361	45.4535	61.4442	54.2415	47.3295	11.8191	20.434	56.3952	47.0331	38.4924
Afu1g09780		stomatin family protein			96.8126	105.568	109.497	114.316	60.2991	52.3684	105.725	126.622	81.1049	51.2896	85.0443	100.061	132.409	109.019	95.9643	72.4366	95.4228	101.438	113.483	126.988	100.998	85.6531	91.0502	81.2054
Afu1g09790		histone transcription regulator 1, putative	YBL008W		9.24506	15.5691	13.1436	13.6879	12.3436	10.8867	13.2014	7.79651	9.54349	9.98674	17.4688	22.0515	18.6994	14.1458	21.5833	17.4899	15.0368	17.6112	15.3716	9.97046	18.149	12.3822	13.973	12.505
Afu1g09800		GTP-binding protein YchF	YBR025C	ESR	403.365	380.538	440.879	247.708	230.939	210.939	161.462	150.728	165.021	345.647	508.027	637.096	373.672	189.824	101.994	220.285	307.417	287.913	293.404	193.192	147.175	265.273	277.968	268.332
Afu1g09810		PUA RNA binding domain protein, putative	YER007C-A		221.898	198.023	225.004	225.348	190.469	161.703	146.402	263.507	224.533	75.9084	130.285	208.52	112.66	81.0509	64.5829	102.201	100.253	91.1488	95.279	92.0391	84.8522	94.0515	83.9897	85.8785
Afu1g09820		DUF1339 domain protein			25.5248	37.2464	36.0422	37.0799	23.437	19.8367	31.1139	15.6128	22.7069	18.4203	23.6281	21.0064	36.8308	45.1356	44.3649	31.782	35.0648	36.7158	36.4245	37.8501	36.5925	25.4725	28.0812	30.6196
Afu1g09830		Hsc70 cochaperone (SGT), putative	YOR007C		264.067	328.594	287.672	282.036	258.852	236.902	266.721	491.921	497.534	504.649	306.864	183.368	223.578	236.161	220.268	223.193	173.606	179.556	176.519	182.721	147.892	148.922	128.132	150.794
Afu1g09840	tim44	mitochondrial inner membrane translocase subunitTIM44, putative	YIL022W		90.3129	96.6236	85.8285	43.6048	31.619	25.2524	28.3084	40.6266	58.5163	154.973	162.334	193.819	104.353	34.2124	18.8527	24.7779	78.0825	77.9652	80.7113	26.0261	27.1026	38.5922	69.5233	54.5342
Afu1g09850		conserved hypothetical protein	YNL306W		136.728	108.404	105.798	76.9491	42.4319	32.0931	49.9356	110.132	93.8766	92.7296	123.1	172.427	91.2735	64.2272	31.3877	23.9551	76.6725	78.8869	87.1845	55.6653	40.3697	43.2798	62.6193	53.6609
Afu1g09870		VPS9 domain protein, putative	YML002W		26.5954	30.314	31.8692	26.2061	17.6618	14.5485	24.5577	10.2954	12.5453	19.4029	27.6267	30.7662	32.2288	31.0151	39.5936	22.4235	28.4578	26.0589	24.5897	23.659	27.6956	21.8794	25.1328	23.7509
Afu1g09880		hypothetical protein			15.5575	3.91585	2.86299	4.49718	7.03184	5.30557	7.91071	2.42673	2.74199	9.55384	8.66264	5.15629	7.50554	7.37106	3.55475	4.91053	7.52412	5.36664	12.067	42.9026	18.7554	10.5206	8.10139	8.85754
Afu1g09890		hypothetical protein			1200.23	1722.28	478.452	311.583	540.06	534.822	3102.52	3556.75	4958.19	6357.03	8105.22	3063.47	1727.4	7089.11	4048.74	2127.15	2676.3	1951.11	3036.66	17693.8	12328.4	5798.68	4796.57	3324.17
Afu1g09900		alpha-L-arabinofuranosidase			18.6097	10.8089	13.7955	14.6795	26.6133	30.3948	12.8463	6.57574	9.04248	13.0865	17.6228	12.0623	11.5186	13.6187	15.3546	19.5767	17.1685	13.1011	11.0162	13.9763	11.5719	10.4229	7.01416	7.83931
Afu1g09910		glucose transporter, putative	YDR345C		7.41712	5.51685	5.78851	6.20494	9.57058	13.1348	3.60531	16.4366	17.5952	25.044	18.1506	11.4508	3.38808	5.24998	4.34863	5.08544	5.57804	4.19288	5.01163	6.13331	4.70364	5.42307	5.34734	4.58652
Afu1g09920		hypothetical protein			33.9591	37.4317	35.8209	46.6178	48.5519	34.7997	34.8738	29.3585	23.958	20.0774	31.4061	30.1034	23.7334	22.9159	21.3329	26.0171	24.1052	19.4931	21.6419	28.7126	22.1366	20.1281	17.7574	20.0067
Afu1g09930	gcy1	glycerol dehydrogenase (GCY1), putative	YOR120W		510.994	637.238	237.3	506.662	813.64	511.378	705.993	939.543	638.93	204.984	72.5273	17.0469	42.6071	120.011	144.355	174.636	56.7735	31.0416	48.7516	251.138	299.188	122.194	55.4141	54.5352
Afu1g09940		protein required for survival at hightemperature during stationary phase, putative			154.084	159.043	119.445	163.147	166.176	184.883	143.58	220.824	213.381	183.427	93.848	67.6183	175.021	328.149	229.711	228.635	176.669	197.374	179.592	290.098	283.142	269.964	258.44	236.184
Afu1g09950	cbkA	casein kinase II beta subunit CKB2	YOR039W		83.6105	108.232	99.2186	97.4522	91.8506	85.9734	68.9153	50.9533	51.1543	64.861	101.328	105.37	46.3645	32.111	57.8629	68.54	47.9403	38.5706	47.0333	44.7673	52.2899	41.0518	40.3692	47.1903
Afu1g09960		conserved hypothetical protein	YDR428C		37.1064	41.5561	45.1566	63.2415	76.587	59.1624	59.7442	71.8632	48.053	25.0813	42.9869	46.9098	41.4144	48.509	53.7502	48.326	38.6691	38.1044	43.6605	41.9595	47.0359	44.469	37.5204	36.9524
Afu1g09970		eukaryotic translation initiation factor 3subunit EifCh, putative	YFR004W		457.123	251.848	340.228	206.793	134.309	111.828	105.109	147.473	115.853	158.587	313.796	502.014	290.352	139.762	108.898	115.993	229.782	199.585	229.109	150.369	145.368	165.255	186.885	165.992
Afu1g09980		mitochondrial carrier protein, putative	YNL003C		15.5289	7.8174	4.64579	9.55344	13.0727	9.83178	19.9247	15.1901	16.3625	24.7016	17.7862	2.54294	11.9104	47.4267	37.1909	16.5179	10.6903	8.37755	20.4614	180.999	108.291	39.9233	32.1501	26.0704
Afu1g10012					10.7974	12.3277	13.9636	12.2272	17.44	16.5217	14.0676	9.80287	25.0217	38.2168	19.1604	16.2314	16.2903	12.3715	18.6164	20.3425	17.0092	21.4063	17.1056	14.407	14.1243	24.5339	21.9853	19.0093
Afu1g10020		ribonuclease H1			5.94016	4.13494	2.94731	9.7899	27.5684	30.7266	2.57159	7.12009	4.79352	1.76706	0.268193	0.372487	1.84605	1.02162	1.44953	1.61894	0.597892	1.64488	0.973307	5.44019	5.31097	2.30622	0.332981	1.01085
Afu1g10030		hypothetical protein			43.6807	16.3854	16.455	18.7764	19.9573	18.1918	18.5219	6.71007	6.77411	5.55481	3.00172	2.95305	3.00212	6.0348	4.64524	27.8767	5.82437	3.69339	3.79932	5.12238	2.95676	3.27132	2.69161	3.00304
Afu1g10040		HMG box protein, putative	YDL002C		182.735	208.961	212.569	142.586	101.328	101.93	104.091	144.962	113.239	77.4659	93.2556	100.498	183.267	199.339	137.063	102.812	134.303	150.431	166.641	186.041	154.794	137.874	142.28	140.112
Afu1g10050		DEAD/DEAH box RNA helicase	YBR237W		54.715	69.8996	53.2367	48.9586	42.5238	38.3006	31.4971	30.0756	42.6542	76.5059	77.1595	58.1616	61.6873	64.4746	64.6263	48.7293	47.8862	52.6455	52.7002	84.5106	65.1678	52.4702	57.4639	49.4192
Afu1g10060		hypothetical protein			18.9665	21.928	24.7027	43.5696	52.527	70.8448	45.2824	69.8185	52.4863	14.3132	13.6009	14.1675	38.7077	36.2666	72.0964	55.2607	37.9011	31.8607	34.2774	43.3539	25.446	38.376	26.3851	26.3436
Afu1g10080	zafA	C2H2 transcription factor, putative	YJL056C		18.1154	13.3663	23.2738	31.5633	61.4271	52.7139	21.1972	12.1769	12.366	7.32259	15.2754	16.1571	20.839	14.0811	26.6236	17.6191	20.2789	23.0421	18.1938	23.377	26.2866	20.3343	21.1928	18.4858
Afu1g10090		hypothetical protein			71.8531	85.6439	43.8388	104.099	89.9354	69.523	135.388	215.074	184.458	72.3578	14.1197	7.45201	105.862	227.622	161.317	161.813	121.294	130.091	139.379	262.518	290.014	254.976	213.524	162.731
Afu1g10100		3-oxoacyl-(acyl-carrier-protein) reductase	YMR226C		23.3788	18.0826	24.0345	29.9516	33.3351	27.7582	17.2886	46.5293	42.3261	19.1743	2.70456	3.95399	13.4157	19.9541	44.5037	23.0018	10.3663	7.76027	14.2349	15.6745	12.1931	9.02729	7.59946	9.53802
Afu1g10110		hypothetical protein			10.9009	17.3044	9.63226	51.2413	78.9076	76.3987	55.1597	85.3303	65.7756	25.6925	3.47475	3.3782	6.99132	6.08868	15.891	12.7465	5.42247	8.76134	5.7447	23.5618	27.684	14.1929	10.5697	20.2271
Afu1g10120		ABC transporter permease protein			4.36266	2.94656	1.89589	7.44657	11.8169	9.01123	11.8845	6.56236	3.13073	2.37568	0.304228	0.985914	0.9665	2.62681	3.62587	2.07191	1.05502	1.24393	1.39032	9.40364	4.6702	2.50708	1.8886	2.8879
Afu1g10130		adenosylhomocysteinase	YER043C	ESR	1584	584.915	1096.49	1287.43	2895.55	2114.24	1329.39	356.707	238.834	147.47	206.212	282.75	1432.56	294.912	373.873	716.363	726.306	933.302	1047.39	850.528	541.18	1002.1	989.034	1071.88
Afu1g10140		integral membrane protein			3.25556	3.64392	1.4528	3.98955	11.9318	25.4588	2.57929	2.86932	3.37176	9.11494	1.90219	1.20087	1.83123	1.05396	2.732	7.54796	6.68217	9.19179	1.25514	9.22034	4.14116	1.67289	1.5029	3.62098
Afu1g10150		hypothetical protein			0.168972	0	0.180287	1.0621	1.08144	3.0077	0.452403	2.46604	1.03495	1.24347	2.33548	3.83346	2.02352	0.808771	2.64814	4.53505	15.1464	20.6902	0.428069	2.83015	1.46667	1.02697	0.395409	7.91352
Afu1g10160		conserved hypothetical protein			0	0	0	0	0	0.543968	0	2.88982	2.12241	1.70001	0.145135	0.604723	0	0.663429	0	0	0.215703	0.197809	0.117047	0.168229	0.133678	0.156004	0.180195	0.243124
Afu1g10170		conserved hypothetical protein			3.91161	2.25655	4.17925	6.69235	16.7656	27.3721	8.17258	4.74609	5.91518	2.6651	1.43017	0.722302	1.78987	2.37727	7.3514	11.35	2.51202	2.30363	1.15339	0.602815	1.31727	1.39752	1.29139	0.762289
Afu1g10180		conserved hypothetical protein			0.499454	1.0122	1.42094	3.13919	8.82819	6.71696	1.22537	5.55176	13.9313	16.9932	5.01885	2.61396	0.22145	158.681	0.95636	0.29131	0.310797	0.142507	0.337297	0.727181	0.963055	1.1239	0.259636	0.175153
Afu1g10190		pre-mRNA splicing factor (Prp31), putative	YGR091W		45.3742	60.6526	46.9514	39.0026	30.343	35.9861	29.2516	40.4048	113.522	168.697	93.7264	64.69	44.997	94.5022	52.7261	36.3501	36.9195	38.6458	38.42	58.4403	53.5879	37.9442	40.5817	37.6433
Afu1g10200		cell cycle control protein (Cwf4), putative	YLR117C		54.766	56.9023	53.6584	40.3172	32.0834	28.3661	26.7425	20.0286	31.2661	55.8306	59.3939	49.1718	45.5676	73.5689	51.1502	33.9113	40.7585	39.1671	38.4907	52.8629	42.5176	35.0153	35.366	35.3644
Afu1g10210		hypothetical protein			17.3622	11.0789	21.1172	20.4575	14.7991	16.7718	20.6646	7.49477	7.77104	10.2444	9.78663	13.6539	68.3723	51.2135	38.4789	30.9264	45.3465	70.5553	64.4269	50.2005	57.1843	57.2624	59.6544	61.5337
Afu1g10220		hypothetical protein			134.823	18.2196	27.8152	59.2248	83.2875	96.6991	125.739	112.675	108.722	79.6864	32.7652	11.0505	75.2455	326.656	90.6923	72.9672	43.2764	52.5639	123.877	870.565	223.159	124.246	129.175	117.271
Afu1g10230	zfpB	C2H2 transcription factor (Egr2), putative	YPL230W	ESR	20.4679	15.0782	17.627	16.3982	12.4133	18.503	21.8342	37.9797	41.949	47.1532	28.7448	35.1174	29.876	109.091	17.7048	21.9986	24.1295	24.6671	34.1289	27.457	25.2499	24.3174	26.1056	26.0823
Afu1g10240		hypothetical protein			0	2.60373	0	0	0	0	0	15.7465	20.5599	4.63166	1.58167	0	0	0	0	0	0	0	0	0	1.45681	0	0	0
Afu1g10250		hypothetical protein			0	0	0	0	0	0	0	4.89102	4.78957	21.5795	8.84306	4.09397	3.1215	76.3541	7.35306	0	8.76184	4.0175	2.37723	3.41672	2.715	0	3.65977	9.87569
Afu1g10260		hypothetical protein			0.362611	0	0.779352	1.90894	0.665762	3.88008	0.249487	3.88556	4.94645	1.37147	0.234172	1.30094	0.24798	2.14086	0.778863	1.95726	2.08819	0.957484	0.566561	0.542867	0.64706	0.251709	1.45371	4.31503
Afu1g10270		pyridoxal reductase (AKR8), putative	YPR127W		17.8706	22.8352	21.316	20.6583	16.9363	12.8144	24.6039	39.0102	27.9057	14.0378	18.5916	26.7477	28.8696	97.6876	48.1795	19.2015	23.2945	31.5887	32.4749	72.3805	69.4174	29.3933	34.3654	33.1689
Afu1g10280		C2H2 finger domain protein (Gli3), putative	YHL027W		43.0237	53.9123	49.7801	51.4678	42.8046	35.16	30.3058	15.733	15.6842	23.7637	35.8772	50.4222	38.7164	59.222	44.5351	33.2395	33.0086	28.2912	33.2052	41.289	35.7989	28.2803	35.7414	27.045
Afu1g10295			YER164W		22.4926	41.8915	37.4845	20.7705	23.6127	25.2173	18.1423	18.2158	26.3853	47.704	39.2137	44.8756	42.3406	21.5747	34.7848	32.5748	41.9024	45.9077	37.5607	26.1248	34.6436	39.4014	40.3742	36.3275
Afu1g10310		RNase L inhibitor of the ABC superfamily,putative	YDR091C	ESR	148.316	107.957	144.951	74.3603	58.5507	52.1148	31.9209	34.4835	37.384	115.199	141.622	155.745	120.517	85.6138	69.6182	104.362	89.5904	84.8665	88.9294	75.4457	83.7407	113.445	87.8675	83.6727
Afu1g10320		formin binding protein (FNB3), putative	YKL012W		42.3946	45.4331	39.0585	27.9918	28.4916	25.3129	23.8167	15.7506	12.262	22.2376	41.0548	45.3524	32.2675	21.6232	33.427	28.6505	26.6639	26.328	26.2197	21.6207	28.1528	21.478	23.5711	25.2831
Afu1g10330		hypothetical protein			49.5007	47.0208	57.0772	42.2953	36.3875	41.4287	18.9155	15.0345	12.6336	25.1887	52.8959	50.1676	34.2314	23.6943	29.5258	28.485	33.3932	25.1994	31.0068	20.5795	28.4766	30.7318	27.5922	28.562
Afu1g10340		integral membrane protein, Mpv17/PMP22 family,putative	YOR292C		121.568	82.4072	45.5209	43.6422	58.534	73.0613	51.9358	51.0064	65.3171	127.836	198.811	84.1255	50.1776	53.2136	58.5324	56.2516	40.4152	42.8885	67.8456	252.373	77.1503	60.4146	58.943	51.3424
Afu1g10350	pgkA	phosphoglycerate kinase	YCR012W		1129.12	1147.48	854.53	862.954	660.754	556.592	754.2	1110.22	669.275	408.389	566.07	591.701	1757.59	1701.75	722.609	851.135	1415.86	1656.29	1640.85	1980.9	1699.65	1558.11	1971.5	1871.17
Afu1g10355			YDR363W-A		761.827	520.985	604.006	750.313	618.726	512.565	1555.73	2367.66	1709	867.528	1672.34	1867.39	974.58	787.953	1355.58	1566.11	950.939	867.277	1051.81	877.786	992.978	900.674	779.168	838.375
Afu1g10360		conserved hypothetical protein	YKR018C		39.596	31.6279	38.9715	26.9449	23.3503	22.4661	26.5957	9.56893	9.56703	16.9466	30.5688	30.806	24.8977	207.204	72.4988	41.4599	30.4479	22.4806	27.4825	53.1961	40.3764	21.6742	23.9837	24.4216
Afu1g10370		MSF membrane transporter	YLL028W		22.1406	6.42615	4.22919	5.16187	4.94578	5.99436	5.43976	18.1899	28.6709	53.43	15.7681	9.8028	21.7072	82.4889	25.6606	11.2965	15.8464	37.2507	31.0646	25.936	43.5008	50.6045	56.028	48.803
Afu1g10380	nrps1	nonribosomal peptide synthase (NRPS), putative	YBR115C		32.491	46.0724	40.2881	17.5048	7.67981	6.72114	23.7233	40.4314	50.7489	40.3583	24.1664	37.4391	29.2705	31.1154	15.4253	9.97533	40.5629	38.7095	26.725	13.5102	8.46994	7.21525	19.3853	17.8847
Afu1g10390	abcB	ABC multidrug transporter, putative	YDR135C		29.8186	59.7285	46.988	22.2875	8.06147	6.16615	15.3582	24.5805	30.3042	35.2588	38.945	42.8336	11.924	27.355	7.42945	6.10766	20.1164	19.5115	10.7953	4.04256	9.05563	10.1217	14.7018	16.887
Afu1g10400		hypothetical protein	YKL057C		27.2794	25.3838	31.4014	26.7276	21.3734	20.0539	25.3529	9.10854	6.23507	9.5982	20.5989	31.9773	37.8703	19.4898	26.3901	23.0154	28.3966	27.4212	27.3579	21.2202	28.3733	23.0581	22.6635	23.1456
Afu1g10410		uvsC	YER095W		57.0036	66.7164	65.6184	67.7807	66.624	46.4506	31.6294	56.5847	46.9728	39.2859	86.7267	118.89	49.1283	85.196	163.228	168.078	99.1797	72.9035	43.8363	43.3408	34.4395	43.7266	32.7761	30.0131
Afu1g10420		hypothetical protein			3.42021	3.43654	4.05565	7.35726	14.6311	16.3392	6.21714	5.43785	6.6564	6.82868	4.28499	3.96797	2.63921	6.66871	4.75117	7.11294	3.25232	3.89386	2.84332	3.17065	3.24731	3.13626	3.84902	4.68405
Afu1g10430		hypothetical protein			50.72	30.8477	44.0339	43.8724	48.1423	55.8504	46.8591	32.1255	20.7749	25.4597	49.6085	74.2781	52.3016	37.6274	24.6648	45.1888	53.098	60.1447	55.2097	88.5821	64.8711	88.5061	90.3477	88.426
Afu1g10440		conserved hypothetical protein	YDR496C	ESR	37.0524	30.8503	28.0163	10.0274	13.2682	11.3758	1.75514	7.13743	13.9044	56.2146	87.724	106.711	34.1154	2.3707	3.19625	14.7893	29.5168	23.5756	22.1061	5.41034	7.88181	23.8562	20.7377	16.7112
Afu1g10450		hypothetical protein			13.6102	12.684	23.412	12.9184	11.3797	10.6271	7.32891	4.15565	4.28649	7.87185	13.5911	16.511	17.363	9.7693	14.9385	11.4745	13.8468	16.8853	14.7312	8.51553	16.1476	13.3167	14.0136	13.817
Afu1g10460		hypothetical protein			26.3738	21.4976	24.6166	29.7011	21.4533	22.9413	26.7375	51.7917	39.6309	17.9132	16.8616	14.7047	12.7067	12.4278	10.8903	17.8442	14.9194	15.392	15.6223	12.7267	11.1242	15.9325	14.3136	12.4807
Afu1g10470		conserved hypothetical protein			30.5051	43.9	30.7444	30.1198	26.8677	20.5182	23.0858	36.5979	38.18	52.0121	40.2339	31.3266	39.0265	22.0393	37.602	30.211	37.8876	35.1223	27.6653	40.2122	28.4314	20.0151	28.6234	27.3399
Afu1g10480		DNA polymerase lambda, putative	YCR014C		3.37053	9.30845	8.16874	7.63559	8.88872	7.10533	2.97663	6.47088	9.17398	14.4881	23.8064	21.3422	3.94487	15.6981	32.0886	31.8929	27.2499	14.7557	4.17783	2.36139	2.78781	4.31701	3.03524	2.77889
Afu1g10490		ATP10 protein, putative	YLR393W		63.0483	78.2227	70.543	43.3011	29.2062	24.6309	27.2269	47.6259	30.0692	21.1972	50.1041	67.1406	50.9255	73.2749	51.397	32.6186	40.6007	43.9243	45.89	50.3428	48.8158	27.3341	29.6972	27.3096
Afu1g10497			YHL031C		100.801	117.391	87.6344	94.4909	89.9087	79.1865	72.473	17.5407	22.0313	31.9659	83.4217	120.65	62.0576	81.9389	97.2649	66.3749	67.2856	61.3908	75.4322	118.539	90.3834	61.7555	54.783	53.3185
Afu1g10510		ribosomal protein L35, putative	YDL191W	ESR	3264.1	2496.25	2892	1235.94	575.908	400.459	694.599	851.616	672.671	548.828	2253.97	5255.29	1859.04	1598.36	549.8	435.138	1526.51	1294.85	1595.52	809.656	818.549	869.77	1433.68	1266.93
Afu1g10525			YNL236W		21.3239	38.9196	25.7097	25.0726	27.0134	29.2653	26.2744	14.107	14.2553	17.3039	25.355	20.9363	28.0313	26.6898	43.6197	37.5183	30.4691	28.3525	26.7941	18.5563	32.8781	24.5316	24.4055	24.5953
Afu1g10540		SIR2 family histone deacetylase (Hst4),putative	YDR191W		29.8369	38.3447	25.8563	28.5244	28.3515	22.1189	24.6432	21.3553	21.8629	25.3014	30.2857	30.1879	27.7826	18.5135	31.5065	26.12	24.3448	25.024	26.4206	21.8035	40.1637	31.0542	31.3442	22.5397
Afu1g10550		CBF/NF-Y family transcription factor, putative	YDR121W		28.1385	27.9367	24.8173	23.1778	20.2312	14.4036	14.2886	16.4675	14.9637	16.233	29.5053	29.1822	16.7587	14.8496	20.2962	17.2711	18.7365	15.8418	13.3397	11.1928	15.6469	14.1275	11.6559	11.6076
Afu1g10560		GTP binding protein, putative	YER006W	ESR	78.9809	61.8884	63.692	20.2807	31.4318	31.4749	3.50353	16.5609	37.2156	133.972	188.885	228.925	66.5318	5.71392	9.35448	33.7009	64.7366	50.717	43.224	10.9671	17.5888	43.4711	46.8456	33.7288
Afu1g10570		glycerol-3-phosphate phosphatase (GppA),putative	YIL053W		43.1679	47.0306	58.7722	46.8266	54.8304	50.7885	46.3073	75.4698	54.6082	45.3824	52.3716	53.7697	42.3808	16.6474	40.5849	51.9456	44.3011	40.3024	30.5518	25.7411	36.5335	34.2101	29.194	31.5313
Afu1g10575					0.554461	0.134545	0.944524	0.463989	0.607602	0.657588	0.0736259	3.784	7.07415	6.67811	0.483746	0.863823	0	0.105298	0.22985	0.128357	0.308123	0	0.0557325	0	0.0636513	0.0742818	0.171601	0.0578822
Afu1g10580		homeobox transcription factor, putative			82.7236	68.7841	95.6035	83.8097	102.641	119.911	76.6063	69.9188	63.1658	47.6776	34.894	52.0995	70.4473	65.4631	66.9751	100.448	82.9338	68.7224	59.1165	48.5107	87.2358	81.8373	88.517	64.5807
Afu1g10590		GPI anchored protein, putative	YKL128C		26.1975	10.5514	24.9716	152.341	229.732	92.5756	255.969	196.476	144.249	41.5277	4.45155	4.06288	0.538747	1.93796	1.79787	2.59858	0.378056	1.21343	0.923156	1.47425	2.10865	1.50383	1.42121	1.59794
Afu1g10600		nuclear localization protein, putative	YMR091C		15.966	21.8811	16.2365	16.088	18.7255	24.2375	17.4434	48.7331	63.0074	55.7512	16.8753	13.4891	14.6575	12.2274	19.167	13.1044	14.5413	16.9563	12.4802	9.01031	16.2211	15.3024	17.8983	14.6306
Afu1g10610		hypothetical protein			39.3942	134.87	49.8625	24.6586	77.8149	126.531	47.7977	386.98	538.102	759.172	234.25	156.013	170.09	413.286	90.5558	120.223	233.625	310.399	260.727	118.692	144.154	262.468	380.556	359.419
Afu1g10620		hypothetical protein			16.2545	20.0436	22.5021	16.7643	16.8173	13.7273	8.32796	26.4091	33.0535	23.1199	16.1044	25.4191	11.735	10.6668	13.3648	14.5479	16.6563	15.6169	12.4814	4.87597	11.8839	14.8472	10.7574	10.833
Afu1g10630		S-adenosylmethionine synthetase	YDR502C		1222.31	711.004	1245.22	1086.5	2111.63	1523.77	907.342	418.615	332.533	279.996	262.858	325.672	1626.18	799.13	325.828	402.852	799.727	1145.29	1409.21	1120.4	714.347	1091.38	1434.42	1307.24
Afu1g10640		ATP binding protein, putative	YLR243W	ESR	40.7538	53.173	59.262	40.6378	22.0689	27.3978	16.3268	18.9355	18.8077	30.7923	67.9827	81.7396	34.5282	55.3947	23.1806	22.7104	23.0181	32.2185	26.427	16.0624	21.773	28.5636	31.9809	35.9123
Afu1g10645					60.867	91.9076	67.4633	117.278	108.341	83.353	56.8667	113.618	107.46	66.3196	76.3425	58.7745	35.8056	29.1619	55.3455	47.3974	34.1334	34.7799	32.2418	24.6491	26.6379	31.3153	27.9866	24.4016
Afu1g10650		hypothetical protein			20.0462	28.5176	48.4111	36.3699	18.4722	18.6168	11.7718	12.1871	11.0003	16.3182	18.9369	25.5027	31.2471	6.90948	17.6049	16.163	25.1544	32.4255	20.8092	2.66512	27.6485	15.5838	22.7583	23.9656
Afu1g10660		C6 finger domain protein, putative	YBR240C		21.2367	32.3548	29.093	23.745	21.2095	23.7835	14.2291	14.0898	10.7165	17.02	31.1631	27.366	22.3497	15.451	33.453	25.0362	18.2566	18.4276	17.1537	12.3273	14.5034	18.698	17.0938	20.0941
Afu1g10670		Vacuolar ATP synthase subunit H, putative	YPR036W		73.4483	90.0978	81.1921	109.12	73.5291	68.7923	92.2412	51.0091	40.922	31.7572	53.5966	46.8045	100.037	132.331	151.807	99.7158	75.9267	77.2019	87.8218	154.273	125.808	79.0938	78.7846	82.1257
Afu1g10690		conserved hypothetical protein	YJR134C		55.3754	46.4176	47.3827	52.0281	35.4311	30.1663	52.7024	18.4585	11.3343	15.8875	28.3127	27.2283	52.0946	51.3376	56.7135	35.1006	47.703	44.3672	47.9465	53.8507	52.1973	35.5296	41.0392	42.9603
Afu1g10700		proteasome regulatory particle subunit (Nas6),putative	YGR232W		89.823	94.7816	111.412	118.787	118.218	111.009	93.989	125.568	94.0909	44.3825	66.6874	92.9108	58.8866	44.2761	50.2362	62.1261	49.7115	61.5434	63.0542	50.1593	46.7894	49.8849	46.979	50.2529
Afu1g10710		mRNA splicing protein (Prp5), putative	YPL151C		66.0711	75.6599	70.9412	59.1208	43.3738	36.933	49.2182	19.0443	30.7714	68.7605	133.139	111.586	61.278	56.983	72.7703	53.2065	56.7184	63.3546	56.3864	52.3284	52.7694	51.61	52.7257	44.5418
Afu1g10720		origin recognition complex subunit Orc1,putative	YML065W		15.6648	25.9202	28.9205	18.6998	16.618	15.9329	7.20142	3.68397	3.04638	7.36846	27.5309	46.5285	14.9951	9.69789	14.4409	15.533	21.7051	17.551	11.0219	4.00325	8.63431	13.7887	10.5975	11.571
Afu1g10730		hypothetical protein			2.05658	1.08396	1.71226	2.15006	2.12209	1.90845	0.887858	0.921845	0.722179	0.97614	1.5556	1.54324	0.529498	0.338612	0.369569	0.412763	0.577992	0.378604	0.492859	1.09476	0.972259	0.716613	0.482848	0.418802
Afu1g10740		EIG-1	YML094W		104.594	79.6185	84.4827	81.8267	68.9322	56.1699	41.4798	61.5563	47.4994	39.1552	71.7061	75.5579	51.0856	24.7681	32.4826	41.7574	50.2657	50.7413	49.9	29.63	37.1884	51.431	37.4342	38.6489
Afu1g10750		prolyl-tRNA synthetase	YER087W		42.8517	35.0293	46.0635	36.2886	11.024	12.305	31.3867	42.1494	23.5729	25.5551	52.1943	75.2706	48.856	34.2169	14.3742	11.6664	32.962	50.8341	53.4796	41.6216	28.1072	31.1883	46.3076	37.1058
Afu1g10760		CCAAT-box-binding transcription factor	YDR060W		22.7645	19.3937	16.6208	6.74315	7.22122	8.54699	1.30273	3.81627	8.94068	46.1224	60.4687	65.4238	21.6119	1.64134	4.23641	11.4909	24.0143	18.1336	17.3511	3.07089	6.73063	18.0878	18.9046	13.9481
Afu1g10770		neutral amino acid permease, putative			30.7723	28.1411	18.8246	10.6931	8.52152	9.72296	19.1122	12.2909	13.1822	11.1408	6.14764	1.67967	2.88154	32.4781	4.1062	11.5121	4.49348	1.71697	2.68214	34.169	21.0249	9.09957	3.31586	2.74339
Afu1g10780		glycine cleavage system T protein	YDR019C		537.129	263.704	688.428	121.909	48.3384	96.7999	42.3294	70.2924	54.5329	21.0772	12.5034	13.0242	127.267	91.8733	46.3745	79.9072	61.1276	66.8197	92.3448	104.692	96.0707	111.143	78.4362	82.3336
Afu1g10790		alpha-1,2-mannosidase family protein, putative			3.70084	7.01078	6.08953	21.5753	21.7807	31.9117	7.71281	4.16746	4.80119	4.38046	4.91243	4.15521	2.26858	9.45487	4.20756	5.69408	3.34856	3.62453	3.18726	3.33939	3.09581	3.13642	3.85208	3.89799
Afu1g10800		thioesterase family protein	YBL095W		78.9552	94.7363	86.5969	97.9787	85.4019	70.006	73.2101	81.7839	61.2029	37.2637	55.8213	50.1935	55.7889	66.3122	76.6778	80.7549	43.877	42.8966	50.3549	49.1669	49.4614	38.4813	38.2343	37.5886
Afu1g10810		vacuolar ATP synthase subunit c	YKL080W	ESR	98.627	101.721	105.471	120.991	112.706	98.7958	118.301	94.106	55.6995	27.5134	52.1598	56.4679	104.2	117.653	134.091	97.0921	75.3206	81.1796	88.0803	121.315	128.707	102.461	102.089	94.4347
Afu1g10820		adenylylsulfate kinase	YKL001C		176.612	155.409	215.402	324.952	230.165	104.788	397.969	612.608	378.929	83.6826	83.4342	120.487	287.488	954.053	272.413	115.397	156.993	216.303	227.995	227.136	140.535	180.188	174.867	206.87
Afu1g10830		succinyl-CoA synthetase, putative	YOR142W		4.25245	5.41349	6.36015	6.10075	5.8532	8.97209	2.28465	2.891	3.1214	1.83153	2.05506	4.21928	3.87938	10.2789	3.49189	2.32341	3.31986	3.53158	3.60293	3.52131	2.09858	2.92927	3.32805	3.36771
Afu1g10840		hypothetical protein			77.3581	62.8434	53.7075	93.8305	55.3118	52.1528	77.9308	130.206	110.201	58.2687	63.8987	52.937	76.2732	492.793	204.838	74.6981	51.2325	57.2958	74.1345	127.017	95.2514	63.2615	58.4572	62.675
Afu1g10850		ubiquitin-like modifier SUMO, putative	YDR510W		378.127	671.676	506.029	551.719	580.131	506.638	1061.92	1674.95	1669.13	1545.01	2017.62	2062.38	954.533	734.182	895.389	1099.22	774.694	713.896	821.269	918.077	800.953	829.497	702.417	749.655
Afu1g10860		hypothetical protein	YDL116W		38.6633	42.2963	39.2547	29.9609	25.1168	22.9832	18.2597	12.5999	12.9728	33.3031	43.6811	55.9857	39.1172	15.2471	24.3419	23.1336	32.3808	30.9521	27.7586	23.6089	29.5129	23.2282	27.6233	24.5792
Afu1g10870		cyanamide hydratase	YNL335W		1.66638	1.21576	0.177782	2.09473	3.65642	5.14124	2.00704	7.11989	5.10162	3.06473	1.04658	0.145357	2.88156	1.27574	0.609166	1.16634	2.02208	4.27925	5.48624	2.54753	1.73513	0.899964	1.9491	1.9285
Afu1g10880	pmcA	P-type calcium ATPase, putative	YGL006W	ESR	18.5233	12.1691	13.1635	12.6551	11.5294	11.4497	12.4053	18.3448	25.452	29.1546	10.8853	5.71544	31.4887	2.97622	18.5596	12.7508	22.604	34.7118	55.7613	19.9591	16.2093	10.6608	21.2611	18.2981
Afu1g10890		purine-cytosine permease, putative	YER056C		9.17002	11.9553	13.077	15.6675	19.2207	21.4364	0.179668	1.11927	1.78109	0.61729	0.590238	0.351329	0.53575	0.256957	0.280449	0.156614	0.125318	0	0.136003	0.195473	0.155327	0.271903	0.104689	0.423746
Afu1g10900		conserved hypothetical protein			65.3587	78.8958	85.0741	101.685	88.3697	95.4226	55.0244	45.583	41.0665	21.0166	31.5238	35.007	43.0555	37.7776	65.7304	68.374	35.0109	45.1177	45.7504	44.5006	56.4259	38.3139	33.4259	41.9352
Afu1g10910	tubA	tubulin beta, putative	YFL037W		719.749	587.873	743.722	870.539	690.993	586.461	531.106	965.808	628.963	220.039	383.017	557.668	1144.88	678.218	395.504	599.085	699.766	832.039	958.47	657.416	513.447	631.028	647.768	597.589
Afu1g10920		nuclear mRNA splicing factor, putative	YNL286W		86.7219	62.3738	64.4733	80.2149	61.7898	50.72	76.3964	79.7858	38.9289	16.2471	36.0636	40.2805	48.3386	92.4807	91.639	36.5367	39.1057	42.3925	44.3384	110.498	92.9141	47.71	48.533	45.1332
Afu1g10930		ammonium transporter	YNL142W		609.007	445.598	739.925	550.042	165.401	622.838	70.7421	295.051	296.614	114.828	112.602	33.1196	492.804	88.253	846.937	1024.77	364.492	466.641	385.623	58.7962	865.256	523.581	434.214	381.084
Afu1g10940	sskB	MAP kinase kinase kinase, putative	YNR031C		24.1433	28.9457	31.2459	23.9043	19.4079	32.5895	12.9127	21.8513	17.585	12.7737	10.1047	7.43885	20.7578	5.38458	49.9993	30.0753	19.4082	19.8301	14.5393	5.72825	38.4486	21.2183	17.1389	17.0194
Afu1g10950		conserved hypothetical protein	YBR105C		77.8355	116.204	92.5121	93.0501	83.6333	122.813	75.272	58.7074	58.7552	60.7641	61.528	54.858	87.5424	108.161	116.847	94.0287	91.2789	102.056	92.3322	77.3798	78.0892	71.0391	94.2116	101.951
Afu1g10960		Mago nashi domain protein			152.023	169.78	153.168	146.921	156.745	129.389	116.732	120.5	120.355	84.3222	215.693	264.86	85.7263	160.877	102.249	88.467	88.8223	79.7263	89.0931	68.2238	84.7376	84.0952	94.2129	87.0687
Afu1g10970		Coatomer subunit beta, putative	YDR238C		101.786	97.5408	110.075	130.946	81.4634	61.9544	114.021	56.9559	29.2126	26.3236	63.4518	87.0883	132.695	146.085	101.395	105.734	89.9091	93.0582	100.892	85.4452	92.313	82.2316	77.1766	77.342
Afu1g10980		Diacylglycerol kinase catalytic domain(presumed) protein	YOR171C		21.6643	22.8078	26.0052	15.9044	16.5078	20.7272	20.3689	14.1266	9.70781	9.2945	12.696	16.5959	14.3936	22.076	39.3705	11.86	11.8764	16.0823	15.6596	7.01181	17.403	11.8004	15.7629	13.0734
Afu1g10990		ribosomal RNA processing protein, putative	YDR087C	ESR	50.0455	42.1671	39.3453	15.5313	17.5821	15.6831	1.74954	9.64151	16.6253	80.6392	133.519	162.108	33.4419	3.07958	4.30645	20.6468	34.9193	27.7185	26.1814	4.09974	7.91164	24.3044	21.8	16.611
Afu1g10995					0.610871	0.742394	0.162847	0.159921	0.837502	0.905985	0.101989	1.74724	2.48872	0.840975	0.287186	0.398865	0.30412	0.145862	0.159198	0.177804	0.142274	0.260943	0	0.221922	0.176343	0.41159	0.118854	0.320721
Afu1g11000		C6 transcription factor, putative	YPL248C		6.74893	7.57275	8.09381	8.40909	10.5062	10.7895	7.06376	4.83291	6.2272	12.4572	14.1418	8.25036	5.76299	7.64981	11.6952	9.60976	6.15156	6.42477	5.53249	10.0396	10.4486	8.60969	8.46973	8.15337
Afu1g11010		oxidoreductase, short chaindehydrogenase/reductase family superfamily	YMR226C		2.72645	2.90132	3.27284	12.1395	33.1866	42.0608	10.2674	13.8585	8.8734	3.76276	0.535396	1.93336	2.49465	1.95789	1.24652	2.58553	3.50116	4.5242	1.81349	1.86177	2.46566	3.91334	4.25429	5.11218
Afu1g11020		L-arabinitol 4-dehydrogenase	YJR159W		0	0	0.20714	0	0.177432	0.230224	0	0.811625	1.58958	0.537143	0.244573	0.169841	0	0.186329	0.101682	0	0	0	0	0	0	0	0	0
Afu1g11030		xylitol dehydrogenase	YLR070C		0.249627	0.403386	0.531009	0.521865	0.835373	0.78927	0.220136	0.599978	0.7554	0.907594	0.154968	0.0717436	0.109404	0.157417	0.214761	0.0479723	0.153544	0.140807	0.249954	0.0598754	0.142735	0.166573	0.256538	0.216329
Afu1g11040		hypothetical protein			0.327211	2.00215	3.86289	5.50719	8.10434	9.7224	4.47975	3.48843	4.44089	4.30954	2.94334	4.37992	1.33581	3.52376	1.74815	4.68591	4.37445	3.43849	1.86507	2.43691	0.580927	2.48581	3.65436	5.28274
Afu1g11050		MFS sugar transporter, putative	YDR536W		2.18222	1.96665	2.21925	1.8425	2.28654	3.24684	0.611059	1.85577	3.35497	5.66847	1.97875	1.3542	1.27548	0.873923	1.69303	1.54469	1.36388	1.56342	1.31828	1.42935	1.39993	1.29466	1.56663	2.18579
Afu1g11060		ubiquitin domain protein, putative			26.2815	27.5816	22.5505	29.4633	34.7346	44.5845	16.345	18.3466	23.8051	29.6468	27.0898	22.9393	22.0276	34.1166	26.3178	22.655	22.5957	26.4667	25.9714	22.4288	23.9329	22.0617	27.1988	25.4682
Afu1g11070		G-patch domain protein, putative			26.5955	33.7415	35.0543	31.2614	28.0256	28.6908	17.1107	9.08784	11.0405	21.7665	34.1798	34.7171	29.087	31.1225	28.9344	27.0384	29.6836	28.905	28.5614	35.8476	35.616	34.0393	33.9493	30.4564
Afu1g11080	kin1	serine/threonine protein kinase, putative	YDR122W		36.1971	39.1663	42.5828	43.6398	31.8916	34.0673	40.9565	22.5271	19.2925	12.611	14.8904	16.3217	41.4564	51.6795	49.1414	35.1137	34.9675	40.3902	30.8458	30.5429	41.9516	35.8554	38.7874	39.1478
Afu1g11090	clrD	clr4 protein	YJL168C		19.6969	14.2867	13.3813	13.5589	13.8889	12.5451	9.85933	6.44367	6.57852	16.695	16.1947	18.3612	23.0995	20.8991	9.68729	12.5844	18.4201	26.3517	36.1832	29.1152	28.0062	41.9201	42.2656	34.4646
Afu1g11100		hypothetical protein			11.5703	12.977	5.69188	13.1121	18.8549	22.5313	12.032	9.49112	10.4858	8.58985	6.45339	4.27777	5.43607	2.68175	5.36603	8.17255	6.10347	7.39625	7.80672	14.4505	5.80887	5.99076	19.1204	15.7243
Afu1g11110	cch1	calcium channel pore-forming subunit (Cch1),putative	YGR217W		24.1264	27.976	27.6004	21.9423	16.2395	17.2777	17.338	8.26335	9.60592	17.3354	24.6274	35.8332	33.2587	23.8417	27.8782	25.8998	36.6734	32.9962	26.5984	15.0831	27.2999	19.2019	24.6528	24.7179
Afu1g11120		hypothetical protein	YLR421C		205.554	234.097	159.014	163.664	163.461	140.796	130.772	216.074	153.685	127.072	160.371	142.635	119.789	207.996	136.921	121.084	101.321	95.8435	107.522	168.462	140.678	83.5398	98.8648	96.4784
Afu1g11130		60S ribosomal protein yl16a	YLR448W	ESR	3060.87	2598.98	3025.74	1300.92	586.683	441.642	821.622	862.346	688.091	544.809	1877.67	4051.19	2162.01	1896.62	778.024	598.514	1714.87	1484.18	1889.88	1004.82	899.219	1041.68	1580.72	1467.29
Afu1g11140		Sterol desaturase family			27.9096	17.7764	14.7986	22.1331	15.3197	13.6578	22.4804	5.05721	3.30154	4.92026	10.7847	11.3968	10.3448	10.9551	10.917	11.1769	9.6403	9.58619	12.7942	25.0921	17.9232	12.8524	13.2929	12.3713
Afu1g11150	ksrA	3-ketosphinganine reductase (Tsc10), putative	YBR265W		66.2937	57.3785	63.7409	50.3532	41.3118	41.8095	29.5773	39.9124	43.4925	63.0239	86.1789	91.0562	31.3139	18.7391	42.0325	33.2563	29.9707	35.9887	32.3074	27.7768	35.3985	31.2988	30.6509	32.4174
Afu1g11160		Sas10/Utp3 family protein	YDL153C	ESR	45.7669	40.9216	36.097	12.3704	15.0099	13.8246	2.41827	7.08416	14.1379	60.0586	95.3327	115.517	39.2599	2.63509	4.04438	19.3732	36.7065	27.4743	28.3736	2.94421	10.4532	28.4644	31.3352	21.9086
Afu1g11170		DNA mismatch repair protein Msh5, putative	YDL154W		0.390213	1.22935	0.829905	1.54975	1.35318	1.29539	1.34108	57.8388	51.6045	32.1113	2.808	1.34482	0.205074	0.147537	0	0.224807	0.359768	0.197954	0.117133	0.0561174	0.133776	0.156118	0.120218	0.121651
Afu1g11180	hsp78	ATP-dependent Clp protease, putative	YDR258C	ESR	78.169	142.098	42.0886	45.7143	28.4469	16.0596	67.2281	3262.83	4011.29	3151.97	466.677	164.167	81.7848	70.5292	48.8478	36.4026	50.6547	68.6092	77.9681	76.1946	65.5835	76.8088	98.277	79.1514
Afu1g11190		eukaryotic translation elongation factor 1 betasubunit (EF-1-beta), putative	YAL003W	ESR	3359.21	2352.18	2672.27	2209.29	1917.84	1430.86	1989.33	3194.32	3465.63	3454.67	3799.02	5526.61	1894.34	1177.96	449.253	909.827	2186.95	1597.1	1717.33	1524.49	880.127	1350.22	1583.57	1485.22
Afu1g11200		hypothetical protein			107.299	97.7204	96.3174	107.069	125.517	119.667	53.1745	111.557	118.784	85.5433	102.17	92.9695	71.1967	154.335	84.2223	62.438	44.9431	47.2171	67.9538	70.4435	92.2115	51.1235	52.1255	53.1156
Afu1g11210		hypothetical protein			6.0093	1.63465	1.79193	2.45871	7.96363	7.14263	3.66	12.1128	19.1879	17.919	7.5148	2.08742	0.454738	6.54306	1.60678	1.19639	0.957314	0.877901	0.51947	2.23986	1.58208	1.15394	1.0663	1.07901
Afu1g11220		GPI anchored protein, putative			180.923	414.397	216.992	270.255	378.776	324.65	208.39	1493.14	2252.1	2588.36	1404.44	931.77	372.216	894.441	373.016	241.097	636.224	681.817	410.177	395.59	446.719	329.15	409.125	419.005
Afu1g11230	hmg2	HMG-CoA reductase	YML075C		0.119975	0.435817	0	0.689335	0.547229	0.995534	0.47458	0.36956	0.301579	0.271754	0.148483	0.412448	0.393096	0.113122	0.0617322	0.241315	0.606865	0.303558	0.179621	0.129082	0.205142	0.0798012	0.23044	0.435281
Afu1g11240		hypothetical protein			0	0	0	0	6.19024	7.8258	4.88548	7.60875	0	0	0	6.36882	0	0	3.81295	0	0	0	0	0	0	0	0	0
Afu1g11250		amidohydrolase, putative			30.9907	14.9157	15.6978	27.4108	31.478	33.5096	35.6958	42.7346	26.5771	13.0849	4.8806	3.43507	10.4415	8.74303	12.1199	21.1009	13.086	11.6858	9.01573	8.29467	9.08177	16.8017	9.17131	9.22536
Afu1g11260		conserved hypothetical protein			0	0	0	0.368379	2.24846	2.91243	0	0.7487	1.09976	3.63365	4.061	0.626691	0	0	0.187597	0.628568	0.670616	0.307493	0	0	0	0	0	0.755868
Afu1g11270		conserved hypothetical protein			0.44423	0.215404	0.378065	0.743065	1.70304	2.423	0.470465	1.09907	3.58757	5.73818	1.93194	0.229991	0.116906	1.26159	1.05565	0.871456	0.164074	0.150463	0.178064	0.319907	0.355887	0.118664	0.205598	0.369863
Afu1g11280		oxidoreductase, putative			0.620825	0.377282	0.496547	0.975225	0.709327	1.84154	0.933181	0.645936	0.474403	0.569983	0.583933	0	0.206122	0.889743	0.566468	0.271146	0.433927	0.530574	0.235463	0	0.268919	0.313831	0.120832	0.48909
Afu1g11290		C6 finger domain protein, putative			2.15295	0.615007	2.42846	3.84331	5.4374	7.96178	6.06735	4.19974	3.47003	4.16915	1.50282	0.329564	1.59144	1.92831	2.03883	2.86477	1.5282	1.94045	0.701676	1.65027	0.801374	0.765174	0.58922	0.529993
Afu1g11300		methyltransferase, putative			1.04599	0	0.559928	2.74605	3.83281	2.79534	0.354667	0.552365	2.43409	1.21854	0.83224	0.231176	0	0	0.276805	0	0	0	0	0	0	0	0	0
Afu1g11310		AMP-binding enzyme domain protein	YAL054C		0	0	0	0	0.174463	0	0.18992	1.28174	3.18616	4.00209	1.01015	0.0825281	0	0	1.63049	0.717386	0	0.161973	0.0958425	0.206628	0.10946	0.191612	0.221326	0.0995393
Afu1g11320		class II DAHP synthetase family protein			0	0	0	0	0.273156	0	0.199507	0.466076	0.76068	0.411272	0.0936305	0	0.198303	0	0.233563	0.69563	0.139156	0.255224	0	0.434116	0.172479	0	0	0.156846
Afu1g11330		lactonohydrolase, putative			0.469152	0.711702	0.749426	0.490831	0.642731	1.39112	0.311767	0.485552	0.35661	0.96403	0.292629	0	0	0	0.729969	0.339702	0	0.199417	0	0.169596	0.202147	0.157272	0	0
Afu1g11340		glycosyl hydrolase family 88, putative			0.131617	0	0	0	0.120245	0.936773	0.262916	2.04735	3.60879	3.85411	0.904849	0	0	0	0.136798	0.0763932	0.24451	0	0.0663397	0.0953481	0.151531	0	0.10213	0.0688984
Afu1g11350		MFS transporter of unkown specificity	YOR378W		0	0	0	0.104503	0.0912377	0.592533	0.264993	0.412706	0.80829	2.73133	1.05709	0.172725	0	0.189494	0.155114	0.173243	0.369663	0.593247	0.100296	0.0720761	0.171819	0.133677	1.08084	0.312493
Afu1g11360		aldehyde reductase II	YDR541C		2.86919	2.24625	2.18957	2.79369	5.62561	5.59555	6.34215	4.29452	6.30816	9.28439	3.62347	1.61761	2.19265	3.54929	5.38025	2.88436	3.0773	2.46928	1.04365	2.85003	3.09905	2.64292	1.76739	2.70977
Afu1g11370		oxidoreductase, GMC family, putative			1.92099	1.59409	2.15212	3.80637	6.18478	6.3546	2.81553	3.34092	3.4761	5.89616	2.20225	1.22346	0.266527	0.191748	0.994072	0.701214	0.374061	0.943335	0.304466	0.510534	0.637499	0.608701	0.468729	0.421613
Afu1g11380		integral membrane protein, putative			13.7774	15.5105	9.83124	23.9908	40.423	34.5821	17.5806	18.2093	37.3552	60.6953	19.225	3.00387	7.97377	30.8799	11.2233	6.17452	8.63129	9.93505	8.17211	23.2589	15.9366	10.031	8.30448	9.86273
Afu1g11390		cytochrome P450, putative			39.7411	28.6467	27.0909	52.8422	48.5864	40.176	44.6423	33.307	47.6221	44.3653	14.7306	4.02818	43.5645	121.064	84.7245	51.8144	35.9588	38.9053	37.9784	75.7294	64.6753	40.2816	33.1667	38.9958
Afu1g11400		alpha/beta hydrolase, putative			14.6722	28.5859	23.6967	20.0007	26.1719	26.2921	12.7354	11.6833	22.0837	36.9224	42.7385	44.5757	19.4213	29.6912	34.1757	23.115	38.452	35.0391	20.6012	13.8557	17.4954	26.0497	20.3306	21.1215
Afu1g11410		ubiquitin conjugating enzyme, putative	YDR177W		16.333	31.7726	26.3089	23.7802	27.4741	23.8384	12.2346	8.33634	9.99603	12.6105	11.4836	25.3481	23.2358	8.12394	11.6801	16.378	26.9723	23.6169	19.2667	7.84394	15.0157	22.483	19.859	17.8629
Afu1g11420		cell wall biogenesis protein phosphatase Ssd1,putative	YDR293C		84.3926	80.7855	116.959	105.068	87.9637	86.5946	100.384	43.8256	35.9014	52.7614	79.0402	89.3579	137.609	62.6464	141.112	156.897	107.867	111.457	99.655	73.2674	72.9827	95.5451	80.1609	86.5996
Afu1g11430		hypothetical protein			0	0	0	1.61807	2.80458	0	0	9.42549	7.38399	11.6441	4.5444	0	0	0	0	0	0	0	0	0	0	0	0	0
Afu1g11440		RNA export mediator (Gle1), putative			26.1418	36.1057	41.4602	26.267	23.7222	20.5195	17.5473	5.83502	6.36495	16.6851	36.9022	45.6265	31.5359	13.4975	24.7252	20.7939	29.2417	26.3307	28.6836	18.6266	25.9531	22.9669	25.1467	27.7766
Afu1g11450		myosin class II heavy chain (MHC), putative			15.3671	14.4475	20.9603	17.4506	15.0455	14.3128	16.1664	7.13409	8.10389	11.622	13.1235	19.66	32.5999	13.9289	20.9005	19.9278	25.5012	28.2	27.4195	21.7595	21.0922	24.1314	25.6397	23.9673
Afu1g11460	bgt1	1,3-beta-glucanosyltransferase Bgt1	YGR282C		145.904	110.247	119.217	138.114	109.565	92.5597	104.92	239.238	279.315	284.093	241.711	158.216	185.219	301.208	223.843	188.634	178.969	193.039	175.033	318.648	294.565	193.194	206.866	210.128
Afu1g11470		endosomal cargo receptor (P24), putative	YGL200C		204.26	171.769	201.382	268.866	199.085	172.454	168.864	154.69	131.699	109.762	240.115	313.763	121.884	89.3193	80.2379	104.691	116.442	110.009	136.098	78.1394	82.2344	97.1802	95.7345	98.9526
Afu1g11480		hypothetical protein			299.444	243.522	272.008	406.621	497.127	599.697	306.523	457.203	389.015	132.6	84.1807	87.1438	247.411	361.679	302.719	397.935	220.511	186.954	236.205	222.232	172.486	231.714	155.354	169.461
Afu1g11490		vacuolar endopolyphosphatase, putative	YDR452W		56.6479	44.4438	61.7526	54.6009	63.5902	56.5447	39.1134	7.01704	12.4484	38.1388	68.8896	63.7577	40.6946	37.355	53.5618	62.1557	47.0024	38.5926	56.9416	70.7579	49.3386	51.0566	40.1784	33.5731
Afu1g11500	erg27	hypothetical protein	YDR099W		23.8318	21.0569	20.0448	42.0416	52.955	51.8527	27.9966	12.6123	12.4918	11.2565	13.3345	15.2021	10.8091	9.5964	13.5436	14.1988	8.90843	12.787	14.2919	30.2077	13.7221	20.4959	15.7468	14.9159
Afu1g11510		hypothetical protein			45.3368	24.0197	25.3926	26.9762	19.431	17.3734	27.8259	8.36322	11.447	23.5651	20.963	23.8648	27.9005	46.7778	17.7643	16.3299	20.43	25.5267	41.6648	74.8877	36.9283	34.2303	29.0138	26.6251
Afu1g11520		fungal specific transcription factor, putative			6.6494	8.0533	7.69761	7.42893	9.0698	10.7704	9.0787	3.99149	2.45122	2.3879	4.19955	7.758	4.27448	5.21851	7.11952	6.58849	4.90834	5.0013	5.16244	4.53696	5.21998	5.25909	5.26467	5.87381
Afu1g11530		2,4-dihydroxyhept-2-ene-1,7-dioic acid aldolase			39.1619	53.7519	35.8666	81.9845	223.456	273.978	91.1392	98.8169	73.2746	28.7298	2.92608	3.8249	10.5718	3.6717	18.1763	42.0401	9.20923	9.61824	7.91228	13.5667	9.5121	14.431	8.12069	8.5058
Afu1g11535		AAL086Wp	YDR286C	ESR	70.7095	186.177	97.4631	53.6008	75.8682	50.2675	89.2554	290.947	307.072	302.378	183.14	169.121	63.9585	141.01	74.5209	63.3277	63.7031	45.1417	73.0629	38.3912	74.4716	55.4962	61.6831	58.7466
Afu1g11540		CORD and CS domain protein			130.602	789.611	332.737	83.9616	106.648	65.386	111.769	743.085	973.058	1281.27	1122.95	566.652	111.094	104.823	97.6551	72.7587	96.9214	76.678	89.7808	91.5037	66.9379	53.4149	62.9949	74.7449
Afu1g11550		ethanolamine kinase, putative	YDR147W		93.1714	69.2649	112.656	43.1987	28.7811	41.2915	13.403	16.0197	24.3393	39.6665	85.4291	113.124	169.842	59.7351	54.8817	99.0084	104.965	109.416	120.663	111.231	72.9726	123.589	136.143	130.022
Afu1g11560		4-hydroxyphenylpyruvate dioxygenase, putative			3.80709	5.28423	6.08565	3.41566	3.60269	6.12927	2.71771	2.2574	6.63172	13.9437	7.48261	2.7162	1.98096	6.08934	5.51481	4.26418	2.52746	3.82436	1.78293	2.66111	3.6026	3.2903	2.32255	2.9912
Afu1g11570		quinate utilisation oxidoreductase QutH,putative			0.424817	1.54816	1.6603	1.0377	2.32915	5.54381	0.944212	4.1175	8.35219	13.625	7.53315	1.35398	2.06473	10.1279	6.77971	5.59677	2.23919	2.41581	1.71537	2.15727	1.55096	2.28629	1.98062	2.00423
Afu1g11580		MFS quinate transporter, putative	YLR081W		2.48654	5.37735	4.02821	2.82698	6.61429	8.59038	1.57852	2.12319	1.86029	4.53592	4.37754	1.96426	2.13954	20.0103	6.99991	5.44135	4.00369	2.38652	2.60704	3.66896	2.60528	2.38888	1.50509	2.25633
Afu1g11590		quinate 5-dehydrogenase	YDR127W		6.12258	5.881	10.624	8.1984	5.59482	8.9528	6.83651	9.90792	6.80617	3.26227	3.20843	1.48537	1.88757	1.35797	6.44726	4.30392	2.25176	1.57909	1.00625	1.96278	2.54472	3.73609	2.21305	1.4183
Afu1g11600		qutg protein	YDR287W	ESR	2.65794	0.809759	1.42072	3.02063	11.3532	1.84084	25.2414	36.5201	22.5509	5.13151	0.981325	0.389411	0.445367	0.213607	1.28225	1.17173	0.625057	1.14641	0.339176	0.162496	0.774736	0.452063	0.174055	0.352259
Afu1g11610		3-dehydroquinate dehydratase, type II			9.79006	6.47303	8.50695	8.30815	14.4664	14.786	0	0	0.71524	0	0	0	0	0	0.366018	0.408797	0.654215	0	0	0	0	0	0	0
Afu1g11620		C6 transcription factor (QutA), putative	YJL089W		5.95223	5.99391	7.70292	6.34102	6.98874	7.12557	4.2732	4.53762	3.85103	6.40649	6.89145	5.01357	4.71075	4.44468	13.3707	9.61696	6.06946	5.16841	4.46974	4.26873	3.2241	7.13318	4.88927	6.10808
Afu1g11630		repressor protein	YDR127W		8.88529	10.6837	13.7968	12.9696	11.2104	11.6535	10.3906	3.62488	5.19776	7.88238	11.3132	10.1319	7.51867	6.77633	20.4359	17.1726	6.60962	9.25149	8.11703	8.04889	8.12053	13.8377	10.4135	10.6193
Afu1g11640		cytosolic Cu/Zn superoxide dismutase, putative			2.21562	2.71596	5.16008	4.27753	5.08561	10.5376	1.01725	6.7332	5.04212	5.59198	2.38701	1.65763	0	0.363711	0	0.22168	0.354763	0	0	0	0	0.513154	0.296365	0
Afu1g11650		flavin-containing monooxygenase			1.38966	1.55612	1.25175	2.34794	3.02592	4.69065	2.12802	5.0818	2.59638	3.41194	1.39818	0.092471	0.211517	1.31883	0.498254	0.989312	0.0989523	0.635207	0.10739	0.540218	0.30662	0.572526	0.165327	0.836487
Afu1g11660		conserved hypothetical protein			36.7767	46.7511	41.8907	41.247	33.3695	32.2388	28.4572	9.15528	11.1388	11.8733	24.3278	31.4661	41.5207	30.6993	41.813	36.801	38.2066	42.0447	42.1386	28.1988	49.3578	42.819	37.8337	33.0855
Afu1g11670		small nuclear ribonucleoprotein (LSM8),putative	YJL124C		50.1338	64.6431	58.0229	40.6545	42.6091	37.1768	29.2961	32.9082	30.3574	25.9524	55.7621	57.4861	26.4812	40.7307	37.0454	27.8504	29.4761	26.1168	28.2032	29.43	33.5342	21.9361	29.858	29.1305
Afu1g11690		verprolin	YLR337C		87.1453	82.4724	74.1436	86.3254	61.4713	58.5427	64.8815	54.4711	44.5283	36.5024	37.6812	28.6782	65.699	71.4789	111.482	71.7557	53.7398	59.1383	55.2524	95.7364	69.238	49.7083	53.6361	56.5069
Afu1g11700		hypothetical protein			53.0427	56.5057	52.2052	42.66	29.5759	26.8913	32.9539	35.4129	110.736	213.76	114.96	75.3222	57.5395	43.6737	45.5233	43.5668	38.9216	45.389	47.8945	71.4666	49.0967	44.2191	46.8518	41.1061
Afu1g11710		60S ribosomal protein L1	YPL220W	ESR	4009.09	2868.25	3265.61	1427.03	658.386	541.051	1522.14	2916.62	1995.78	1259.57	3431.26	6504.19	3282	3400.74	990.97	881.519	2644.12	2238.44	2865.82	1850.88	1248.68	1333.44	2349.11	2045.05
Afu1g11715					0.479404	0.145466	0.382937	0.250795	1.86097	0.852931	0.23902	0.24817	0.850577	1.64241	0.822609	1.24637	0.475154	1.59526	0.310911	0.4167	0.555718	0.713467	0.603102	1.04018	0.895431	0.80383	1.57842	0.626364
Afu1g11720		hypothetical protein			2.86504	0.869324	1.39852	3.49719	8.06853	5.38049	2.77735	1.35944	1.0892	0.981484	0.0744818	0.103446	0	0.113488	0.123864	0.207512	0.110696	0	0.120135	1.72667	0.823227	0.160119	0.277424	0.249538
Afu1g11730		ADP-ribosylation factor, putative	YDL192W		882.463	826.872	791.373	865.591	584.447	498.513	533.154	876.77	774.267	534.258	648.551	651.735	566.638	483.554	287.871	429.677	496.118	450.345	528.114	510.592	410.631	439.459	420.101	438.122
Afu1g11740		hypothetical protein			3.87764	2.20843	2.76735	6.78616	12.5503	9.51811	1.75233	5.73113	5.34501	6.02052	5.09877	4.11187	21.5977	35.8378	14.0866	4.73518	16.1336	45.5066	52.9256	31.4569	20.7545	52.5077	81.2753	64.0593
Afu1g11760		hypothetical protein			102.856	101.794	123.121	120.609	86.4752	85.8178	73.0595	8.94088	17.05	24.25	39.0236	42.3823	99.5275	91.0058	104.797	68.4256	87.671	96.4007	87.2784	76.528	86.4097	81.4533	79.5773	85.1339
Afu1g11770		SURF-4 protein	YGR284C		104.834	81.3862	80.9289	169.632	121.271	98.1833	133.587	192.78	138.199	61.0449	61.1491	51.2145	83.0693	94.6792	91.5226	80.7087	63.6168	61.6227	79.0038	117.273	56.7772	56.3671	59.7399	67.3067
Afu1g11780		conserved hypothetical protein			71.488	55.1448	83.3741	134.318	66.0301	49.4679	113.46	45.2453	41.0003	27.6761	39.5682	46.2881	99.7493	27.4924	36.7366	64.968	65.3936	66.9951	95.0027	36.7963	35.3202	62.266	67.7669	64.5786
Afu1g11790		PUTATIVE NUCLEOSIDE HYDROLASE PROTEIN			47.2896	31.5491	42.4941	56.2892	54.1212	52.3971	98.0748	126.882	66.2142	13.6685	13.1507	22.3234	31.4627	17.0692	24.0972	41.9912	28.8346	18.8086	20.753	26.8167	18.8418	25.7406	18.5448	21.8255
Afu1g11800		HLH transcription factor, putative			24.8369	58.0009	62.6323	109.848	145.53	109.766	50.1103	11.0083	13.8475	9.63494	11.3271	11.4618	10.2814	4.93119	13.7242	18.1334	13.3073	12.9386	12.093	5.81447	5.41519	6.0297	7.09866	9.12591
Afu1g11810		hypothetical protein	YHR176W		11.8598	7.69921	13.6124	13.3765	15.9413	18.9355	12.865	6.26132	4.33918	2.38003	4.58629	6.69231	4.30343	1.23841	4.9238	8.57241	3.19242	5.06395	4.26055	3.90293	2.56664	2.12167	2.3786	4.86251
Afu1g11820		MFS transporter, putative	YGR260W		0.591036	0.430384	0.755325	0.989379	1.72742	4.4865	0	0	0.359451	0.107968	0	0	0.0780882	0	0.0613154	0.136963	0	0.100503	0.0594694	0.0854736	0.135838	0	0	0.0617632
Afu1g11830	qutD	MFS quinate transporter (QutD), putative	YDR536W		2.80776	3.01364	2.04755	4.86321	6.29622	7.60912	1.80323	0.991197	1.69862	2.33239	4.18158	4.49405	2.47766	0.834364	3.06308	2.5427	2.44151	2.51037	2.85042	1.32714	2.01745	2.62193	2.22503	2.71019
Afu1g11840		hypothetical protein			0	0	0	0	0	0	12.9237	10.0638	9.85507	8.88046	42.4564	16.8476	25.6913	46.2079	25.2163	5.63269	27.0427	24.7994	34.2399	21.0909	27.9321	6.51941	7.53038	25.4004
Afu1g11850		hypothetical protein			6.52072	11.4116	9.3312	7.82647	8.58972	5.83162	3.05016	1.98853	3.6782	5.06916	12.8499	15.1652	6.06349	14.1013	18.7676	19.5389	17.3167	12.0689	5.96012	4.16739	4.78327	5.36743	4.46383	4.74009
Afu1g11860		mitochondrial import receptor subunit tom22	YNL131W		215.477	124.745	173.555	121.192	67.0335	47.9002	72.9831	164.911	143.379	160.14	302.807	447.653	196.725	156.037	52.3267	56.7173	180.153	174.387	185.776	134.044	98.814	94.3504	168.085	143.345
Afu1g11870		mitochondrial processing peptidase alphasubunit, putative	YHR024C		95.704	81.5051	80.7741	70.3842	40.9965	33.2106	64.7593	44.5487	28.4976	35.353	62.0455	68.9889	83.5135	80.8114	70.3199	40.7196	57.4883	60.4145	65.684	62.8675	59.0286	48.6148	59.5093	50.2073
Afu1g11880		acetoacetyl-CoA synthase	YLR153C		14.7818	12.1856	17.6183	26.396	52.7701	23.3615	115.434	31.032	18.5204	9.7831	12.217	12.5098	13.4577	6.73738	19.5545	10.707	14.9931	11.8744	9.43005	5.12528	8.83917	10.2802	9.2311	7.79112
Afu1g11890	lcb2	serine palmitoyltransferase 2, putative	YDR062W		51.7008	56.9309	71.8526	55.5155	41.2474	32.0312	42.1612	10.2964	12.196	37.1589	56.6287	62.5486	60.8336	40.0854	35.0064	34.0941	59.0355	59.861	54.8993	13.2657	46.0665	49.8459	48.6255	51.3836
Afu1g11900	gprG	PQ loop repeat protein	YBR147W		63.6811	70.611	63.8613	31.6581	34.0634	116.696	16.0946	13.3135	18.2523	20.1742	14.2213	12.143	33.1083	75.2095	103.481	94.9683	46.3841	44.4218	43.5558	56.7005	125.788	69.6508	60.0467	51.4
Afu1g11910		conserved histidine-rich protein	YNL208W	ESR	5.10365	5.69624	4.85118	18.7704	26.8454	28.7998	12.8698	14.7465	16.4034	13.5178	5.69479	2.03726	2.83255	2.36651	3.94604	13.9429	6.79662	2.352	2.29634	9.20131	9.77522	3.98809	2.35683	2.52946
Afu1g11920		SH3 domain protein, putative	YAR014C		28.9617	22.3163	25.9445	25.5618	15.9862	17.3545	19.2172	8.33195	6.81717	8.85171	12.0581	15.2331	24.1039	13.0373	21.591	20.8318	20.8669	22.738	19.5556	23.3584	30.5802	24.8924	25.8813	25.4012
Afu1g11930		protein kinase, putative	YDR477W		88.4824	69.0098	77.5328	64.7756	53.3582	78.4545	44.5572	52.7099	52.7613	67.8925	47.4582	43.3197	72.9093	63.0415	62.6808	57.5757	103.563	115.573	84.0369	83.294	90.7271	129.355	156.73	161.467
Afu1g11940		mitochondrial large ribosomal subunit proteinL15, putative	YNL284C		26.7499	23.0972	20.9948	18.2793	17.1272	16.2863	13.8387	43.6268	44.9062	35.3527	30.2384	48.617	26.4195	37.9343	15.4461	10.5551	22.2629	19.5357	21.486	18.0309	12.4463	14.281	18.4898	16.1584
Afu1g11950		mucin, putative	YGL215W		82.3806	73.0787	41.4493	62.8223	109.418	100.527	64.4906	226.978	236.741	150.679	57.0174	73.4558	65.4743	58.9584	31.6069	64.3277	81.3427	54.2721	65.1632	15.1481	15.2741	52.118	46.0503	37.1821
Afu1g11960		alternative NADH-dehydrogenase	YMR145C		116.892	70.4976	88.8383	50.0979	27.2795	34.4269	16.2441	52.4234	50.7742	79.3541	109.181	136.881	131.498	16.6216	19.0823	48.6685	71.0181	79.6518	91.4487	27.1837	24.8438	57.2087	69.8661	68.1447
Afu1g11970		mitochondrial dynamin GTPase (Msp1), putative	YOR211C		70.8934	73.9897	76.6417	69.8338	45.4825	36.8786	68.7034	24.5998	26.8578	40.5484	55.134	60.0612	104.141	149.292	92.3818	58.6757	95.3558	108.442	106.819	121.679	116.02	103.096	125.699	114.248
Afu1g11980		glutamine amidotransferase, putative	YNL191W		37.9871	62.0474	37.7613	31.4272	34.9725	33.0824	23.8137	25.2671	22.2832	23.5999	40.4294	47.8648	31.1199	27.4091	24.0653	34.073	26.073	24.8811	30.3789	27.8698	17.3886	21.7286	20.0121	22.3763
Afu1g11990		conserved hypothetical protein			26.0937	26.7297	32.2699	30.3006	25.4123	26.2913	15.2441	15.1082	18.2533	21.9886	35.4752	22.5003	19.1592	11.3513	19.3703	14.8255	20.0351	19.6625	19.55	7.53867	11.654	16.1425	12.9199	17.1347
Afu1g12000		nuclear and cytoplasmic polyadenylatedRNA-binding protein pub1	YNL016W		96.3583	82.1912	88.4558	72.7952	63.871	65.5817	46.5077	30.1858	28.9523	49.3807	52.3337	68.8199	80.4463	17.4038	38.6116	61.9479	65.8656	67.7609	60.6623	41.0665	30.6812	48.5739	41.6671	46.5123
Afu1g12010		hypothetical protein			57.3296	61.117	53.0693	45.2295	41.8419	45.4925	35.9649	46.1067	32.4518	32.58	65.6692	58.1912	26.3223	24.3123	23.1053	29.3339	26.9406	28.1083	30.9009	27.0504	18.7954	19.601	21.1582	23.0013
Afu1g12020		arrestin domain protein	YJL084C		28.6633	19.0258	17.0378	22.7041	29.4971	30.3126	32.5302	8.96308	10.8109	20.5445	16.963	15.2336	18.2423	48.8327	27.7989	20.6171	16.7909	17.4182	24.5447	143.629	42.3819	24.4999	21.1426	15.9459
Afu1g12025		Antibiotic biosynthesis monooxygenase domainprotein			26.8182	24.1458	20.5986	21.9095	25.565	24.4553	23.3615	20.627	16.2715	24.0159	23.3088	18.4646	8.95908	32.8849	14.6437	13.6293	12.5738	6.8243	14.3421	86.0562	59.7945	23.1984	18.4355	11.5691
Afu1g12030		hypothetical protein			77.9104	17.9123	11.8647	20.5812	22.4557	20.9215	65.3737	31.5354	26.7638	42.1385	28.7799	7.16473	23.9598	114.181	45.2274	30.0895	17.3514	21.4628	57.3686	253.762	89.1102	43.9707	42.1371	35.7791
Afu1g12040		chitin biosynthesis protein (Chs7), putative	YHR142W		19.3173	18.3	19.706	18.4203	15.0744	18.5074	9.1199	7.55874	10.8852	11.7051	13.3537	14.2874	15.9541	11.9769	9.7792	11.6411	16.8375	17.4495	16.6764	6.91964	12.4916	14.4018	12.7166	12.918
Afu1g12050		acetyltransferase, GNAT family family			19.7421	16.8027	24.5708	23.2646	21.508	32.2112	16.3975	21.4244	15.4413	6.95711	9.50317	11.3337	4.48484	2.36088	3.09207	5.46797	3.53095	4.36433	3.99863	3.95115	4.47164	5.88464	4.4887	4.06635
Afu1g12060		acyl-CoA thioesterase			10.9681	17.3803	18.9564	14.5597	19.1862	26.1807	9.79991	7.49254	6.65776	6.97883	10.2018	10.1042	6.1101	5.98848	8.41334	8.46476	10.8124	6.9522	9.23906	9.11116	8.85734	8.17941	9.13633	7.84443
Afu1g12065		40S ribosomal protein Mrp17	YKL003C		302.376	188.591	267.316	149.415	103.712	89.0256	79.5214	138.622	144.058	151.169	391.955	520.96	132.204	84.5757	59.7009	59.4653	97.9803	116.447	128.946	80.588	83.5795	76.7681	100.198	91.2368
Afu1g12070		glycine cleavage system H protein	YAL044C		1425.38	979.579	1304.4	632.626	291.149	279.493	273.92	473.862	338.187	106.387	153.838	228.448	590.756	605.07	205.818	285.982	280.852	327.928	512.577	492.992	446.164	410.535	382.332	405.057
Afu1g12080	dscA	RING finger ubiquitin ligase (Tul1), putative	YKL034W		19.3705	29.5639	31.8925	29.3957	29.291	34.4979	35.1542	12.6025	23.6197	33.2145	35.7627	25.0795	21.5724	64.8385	50.5235	31.8111	28.1082	25.5708	27.6247	36.9057	29.743	26.1679	27.478	31.3865
Afu1g12090		cation efflux family protein family	YNR039C		33.7746	43.9208	49.5906	60.818	57.7054	49.3716	34.6257	7.30976	7.69838	6.45024	17.4554	15.7004	31.1598	40.9085	38.0826	28.4072	22.9777	24.3569	28.2216	31.3128	28.9394	30.0201	20.2273	25.3418
Afu1g12100		hypothetical protein			1.48733	1.512	0.53052	0.260221	1.58913	0.294389	0.16778	11.236	6.90885	8.76196	6.61419	3.28082	0.5003	0.719864	0.130946	0.146251	0.936205	0.429272	0.508016	0.547617	0	0.507822	0.195524	0.395708
Afu1g12110		NADH:ubiquinone oxidoreductase (NADHdehydrogenase),14 kDa			348.81	345.934	396.099	337.046	216.26	209.318	218.706	354.902	318.358	183.86	279.497	467.556	267.685	278.185	165.756	186.232	206.043	220.712	254.735	213.859	206.713	177.576	212.301	192.95
Afu1g12120		hypothetical protein			11.4469	19.7605	15.6714	11.3372	12.0157	10.2893	6.67247	1.15465	2.48754	7.87934	16.701	19.5875	10.415	9.61351	7.79217	5.17003	9.65279	11.0018	8.82964	6.99058	9.82782	8.02842	10.9438	9.7142
Afu1g12130		possible translation initiation factor	YOL139C		27.9236	32.4392	38.6376	51.5396	74.2908	74.5268	40.2573	32.7117	37.5945	26.8608	27.1074	34.2262	15.6577	12.3077	19.2387	31.1502	20.7542	19.4058	15.8992	18.4081	13.7448	29.2846	22.6072	22.934
Afu1g12140		conserved hypothetical protein			43.3175	37.5661	40.8541	30.3618	39.4382	47.0927	32.9228	35.5983	30.3825	49.2801	77.1562	73.2627	34.5999	26.9916	39.2791	27.7843	31.008	31.1184	31.1122	39.013	40.4276	39.9862	39.8331	32.9716
Afu1g12150		nucleoside diphosphatase Gda1	YEL042W	ESR	115.747	96.2931	136.761	115.807	79.6215	87.8072	82.7241	21.8472	27.8734	70.3934	107.29	110.662	116.246	81.0516	88.8997	77.9087	96.0544	100.699	110.676	73.9545	90.7127	95.8345	103.876	106.186
Afu1g12160		possible translation initiation factor			55.5152	62.3922	66.6932	54.6169	44.3083	43.6833	35.2268	51.2506	37.1432	28.0908	43.9499	48.7571	48.5587	40.2215	43.7856	43.4695	43.681	41.5411	44.7718	52.5204	52.1359	50.4589	43.417	40.3445
Afu1g12170		translation elongation factor EF-Tu, putative	YOR187W		624.459	388.224	553.725	386.077	174.115	137.51	184.951	330.363	242.066	292.378	617.662	1041.29	521.071	364.181	104.991	108.184	367.237	461.986	442.707	362.743	207.483	240.318	394.477	333.218
Afu1g12180		CaNAG6	YOR165W		62.3661	57.6281	59.3281	72.49	51.2592	45.4343	58.0863	30.8389	22.8929	25.1827	26.3049	26.8542	85.671	88.1552	72.2234	64.7614	66.0492	80.3857	85.8841	115.664	98.2595	92.3965	93.1863	83.1394
Afu1g12190		conserved hypothetical protein			46.6857	47.9392	59.6601	77.7615	82.6483	74.7781	73.0573	61.1874	44.0971	15.6215	11.6014	15.8252	11.1886	6.47112	11.8	16.4498	8.00536	6.35303	8.27026	8.16453	12.6892	9.24135	4.37265	6.59376
Afu1g12200		conserved hypothetical protein	YBR096W		19.1495	11.7921	19.4291	29.0519	39.4955	38.1222	15.982	5.42884	6.72052	5.87513	7.77829	9.517	22.8804	23.6096	31.2605	59.3942	32.0201	17.0799	32.0121	22.1106	24.1084	35.6993	23.3002	18.2522
Afu1g12210		NADH oxidase	YPL171C		3.62465	6.12995	7.58559	3.79334	2.24697	2.91759	0	1.61045	3.28551	1.42109	0.647051	0.898674	5.82424	6.65494	2.08486	0.826251	4.6881	10.8031	7.30561	6.93759	6.25772	11.4759	15.3643	16.6652
Afu1g12220		hypothetical protein			26.8728	24.5854	43.1184	23.7643	19.076	20.0211	20.9415	10.7437	10.8966	4.4016	12.4874	21.1975	20.815	11.2753	18.0747	17.6101	19.9337	17.3346	12.3086	9.11347	17.2524	15.6596	9.47463	14.1392
Afu1g12230		ankyrin repeat protein	YDR264C		18.5149	18.6	27.8934	20.8387	11.3209	18.0011	17.8161	9.39359	6.93444	8.41657	8.62255	16.6933	13.3737	8.22799	17.2363	15.8536	16.5689	13.0577	13.978	8.27833	16.7662	11.9832	9.73229	16.3408
Afu1g12240		MFS peptide transporter, putative	YKR093W		31.7567	14.71	44.6521	82.0312	44.9169	156.822	10.0619	9.93326	13.333	3.24919	4.23185	4.659	1.25697	2.28042	0.94407	1.00648	1.15051	1.19575	0.707546	1.07676	1.56862	2.32985	2.11447	2.07483
Afu1g12250	rcfB	mitochondrial hypoxia responsive domain protein	YNR018W		331.215	129.085	89.0103	134.746	72.6628	43.6571	213.723	177.892	132.707	157.336	165.566	127.827	336.81	776.187	150.185	91.6602	277.606	325.032	377.292	994.736	925.207	745.147	790.39	522.873
Afu1g12260		IWS1 C-terminus family	YPR133C		68.5521	77.4769	72.8533	68.5044	59.0661	52.5105	46.6003	37.4418	27.3192	47.6616	63.9032	64.0851	50.1343	34.3828	70.6902	70.6754	51.9493	45.2278	41.2391	45.3513	54.7252	42.8031	37.669	36.212
Afu1g12270		hypothetical protein			15.2265	10.0074	11.6627	2.79708	7.23663	12.3056	36.7601	97.6633	75.8505	56.4625	170.489	233.968	73.0763	64.9437	52.317	50.8921	48.2636	55.3249	58.9261	39.9938	41.127	47.9956	80.6376	49.2992
Afu1g12280		nucleoporin, putative	YGR119C		101.465	106.557	98.6625	72.7873	63.1159	49.4116	36.6045	27.4019	24.2119	50.4442	119.492	155.942	81.6117	54.0864	43.0107	37.108	51.3452	55.106	66.7453	45.7653	58.92	50.601	58.8013	46.1867
Afu1g12290		possible NADH-ubiquinone oxidoreductase			499.627	540.57	677.55	563.677	330.321	282.677	321.654	505.49	394.72	211.897	350.251	514.748	455.581	641.158	478.821	281.227	312.24	363.414	399.918	402.812	474.943	397.723	432.597	416.871
Afu1g12300		possible endozepine	YGR037C		18.6406	37.3133	29.0602	28.8055	18.493	19.0354	19.7874	16.6235	11.6455	3.61078	6.47351	8.88386	19.0151	17.4964	39.0891	18.1072	14.2025	12.6042	14.2948	37.3392	20.5138	16.4017	14.448	12.6515
Afu1g12310		GABA permease GabA	YKL174C		12.7475	19.3408	25.9208	22.1193	17.9672	35.4736	8.7795	13.4053	12.6021	6.86083	7.48655	4.78751	9.23982	10.8328	35.5145	41.9662	7.92475	9.76322	8.33984	11.9242	14.8329	12.0419	8.49263	10.1051
Afu1g12320		hypothetical protein			1.52879	0.628188	3.30371	1.0772	0.938498	4.24727	0.358241	1.11586	2.18543	0.984654	2.0175	0.46701	0.356078	0.512348	2.51635	2.18591	0.499743	0.458287	0.542354	0.389755	0.619414	0.361432	0	0.281637
Afu1g12332			YER169W		24.7729	25.4944	26.684	25.7883	25.9592	29.4866	18.1653	24.6904	23.8184	25.6453	18.5339	16.884	38.4562	22.9768	31.8531	22.1682	38.9322	40.4408	38.7516	49.8702	47.6228	47.4839	53.3352	49.4454
Afu1g12340		carnitine acetyl transferase	YAR035W		49.0251	44.1454	44.6304	42.3993	40.7464	47.3881	45.6066	20.255	21.7916	21.1995	26.0017	30.6392	36.8099	40.4948	61.6529	94.3788	76.0683	40.8104	41.7407	64.5295	43.9152	39.0403	38.7396	36.4045
Afu1g12350		extracellular fruiting body protein, putative	YJL078C		119.59	87.5727	129.724	139.462	94.8273	61.0618	113.679	80.798	61.2638	56.3227	57.0142	55.5465	164.397	108.388	57.435	93.2092	161.077	120.773	119.906	96.608	77.2588	124.865	89.6448	79.8455
Afu1g12360		hypothetical protein			0	0	0	0	0	0	0	18.9925	27.8978	8.37964	11.4463	0	0	0	4.75883	5.31503	0	0	0	0	0	0	0	0
Afu1g12370		DUF255 domain protein			57.5422	42.6998	40.3006	49.8001	48.3376	47.2012	54.6546	27.4413	22.0326	24.4442	25.2775	25.5821	34.2382	35.291	49.8903	45.749	32.3842	33.9175	34.1657	78.1325	55.083	45.9582	38.0499	38.9301
Afu1g12380		WD repeat protein	YIL046W		149.92	80.8206	94.1598	71.9346	72.246	51.3557	37.7239	47.4911	28.447	46.5152	84.8814	137.834	46.2452	53.0526	39.5834	31.7872	43.8537	36.8646	40.8506	33.746	32.3414	31.928	32.1166	29.1629
Afu1g12390		Protein required for G2/M phase checkpointcontrol	YPR129W		180.422	120.09	155.33	107.663	80.3267	68.4375	71.9958	40.1395	40.7537	94.5973	129.86	147.585	118.396	83.1423	104.812	98.3172	94.7723	106.531	112.109	53.9589	99.1954	104.276	93.667	93.8096
Afu1g12400		conserved hypothetical protein			5.76723	6.43867	9.45759	16.2902	35.0791	78.7991	11.7243	14.56	16.4785	13.6904	5.96983	3.49635	3.04667	1.09594	4.72473	7.68162	3.20692	3.82317	2.78429	3.33482	3.24615	4.40679	3.75064	3.61461
Afu1g12410		salicylate hydroxylase	YBL098W		0.364134	0.441984	0.12928	1.397	1.88474	5.18287	3.95458	6.28463	7.01587	7.54209	3.93909	1.15731	0.48131	0.69254	0.503904	0.844198	0.450335	0.412978	0.794191	0.614637	0.348859	0.407123	0.282153	1.07862
Afu1g12420		hypothetical protein			0	0	1.35786	0	0.57752	0.745826	0	1.39447	2.04831	1.2305	0.420204	0.583612	0	0	0	0.39024	0	0	0	0	0	0	0	0.351954
Afu1g12440		isoflavone reductase family protein CipA,putative			9.32287	8.7454	10.4844	7.52652	7.00425	11.3547	5.65579	6.54341	5.91479	7.7727	4.09522	5.68775	6.42473	124.567	10.8462	4.64834	2.93049	6.61512	3.91429	2.98876	2.37493	4.4019	6.59103	6.35198
Afu1g12450		conserved hypothetical protein			10.6546	10.4388	21.2014	16.4887	17.2987	17.1709	10.6294	10.5949	6.16023	7.15789	15.3645	23.1408	7.39569	158.253	14.0201	7.04179	7.11744	10.1985	9.17262	4.6258	6.61636	7.61413	9.29035	9.60998
Afu1g12460		isoflavone reductase family protein			8.72138	12.8489	17.8942	12.1232	15.6409	15.922	5.61213	9.96411	13.6946	16.9679	25.4954	18.8755	6.24764	1164.94	540.414	23.2859	5.48021	6.31791	6.03245	12.0895	10.4799	5.8886	6.67095	10.5007
Afu1g12475		conserved hypothetical protein			2.06953	0.856456	1.5006	1.46492	2.55029	2.46849	0.997226	3.1062	17.4902	52.0782	49.6087	15.6001	1.98241	8.55726	7.00471	5.65023	0.695562	5.1029	2.64204	2.71238	6.897	4.52749	2.32426	3.91993
Afu1g12480		RNA binding protein, putative			10.1737	11.5689	12.3603	15.6928	17.8706	18.707	12.0154	12.3805	7.9431	3.9555	3.55917	5.36014	7.12938	5.0311	8.98538	9.03997	8.15763	8.7667	7.67738	4.92078	10.8615	8.20453	9.47681	9.15875
Afu1g12490	veA	sexual development activator (VeA), putative			113.701	106.62	210.527	133.915	140.26	160.891	91.4125	52.1625	44.9157	37.4581	33.6593	40.3498	69.1643	25.1066	115.647	96.7973	85.5502	64.3437	56.039	37.5073	144.128	89.0224	74.3613	62.8311
Afu1g12500		hypothetical protein			0	0	1.52086	0	0	0	0	1.69821	0	0	0	0	0	0	0	0	0	0	0	0	0	0	0	0
Afu1g12510		isoflavone reductase family protein			8.46549	7.76678	19.2512	22.0824	28.7641	31.2717	9.50288	26.9393	15.6329	6.01628	6.21363	4.73256	4.03291	66.1216	51.9167	18.7077	7.89429	4.09779	2.66721	2.55567	1.66155	7.00213	1.49316	1.25913
Afu1g12520		DNA repair protein (Rad57), putative	YDR004W		18.9246	20.8714	24.7235	28.9817	24.8122	21.7044	12.9146	6.59851	6.85089	4.9808	10.1096	12.3773	14.9677	15.185	24.8201	13.2598	15.8083	15.2806	13.3309	10.7741	15.8428	11.7937	12.4328	11.076
Afu1g12530		oleate delta-12 desaturase			120.403	41.3393	184.645	136.811	227.842	163.553	50.2004	36.7293	51.6379	135.425	91.3906	76.7959	329.342	167.523	151.067	333.523	264.691	244.236	278.742	158.1	234.509	336.17	256.814	226.64
Afu1g12540		TMEM1 family protein, putative	YMR218C		17.4627	16.2303	18.9626	15.9157	15.5672	14.1937	19.2494	8.61016	12.6692	15.5498	18.0678	17.1027	23.1477	16.7147	31.8579	26.9669	17.5822	21.2539	19.6017	20.4753	25.1604	18.8429	17.058	18.4211
Afu1g12550		membrane-tethered transcription factor (SPT23),putative	YIR033W		34.3875	32.8809	35.342	30.0454	31.5869	35.2676	24.2944	16.9519	19.699	27.8828	21.4	23.8381	51.5555	43.0476	49.5431	44.6185	46.2603	46.8229	42.1742	31.942	46.4852	42.2569	45.4949	39.0317
Afu1g12560		endo-1,4-beta-glucanase, putative			2.48684	3.49257	4.49403	8.22127	12.4239	11.3527	6.03693	7.60165	7.44397	6.17824	5.06356	6.02799	12.6393	13.2264	8.22027	10.4126	10.5716	16.596	13.7093	24.595	82.2835	104.319	30.9848	27.4664
Afu1g12570		hepatocellular carcinoma-associated antigen 56;HCA56, putative	YDR117C		39.5856	41.8558	48.3975	48.5099	61.8131	43.9348	49.8717	29.3494	17.0391	26.2684	46.1787	45.4483	22.0091	8.85551	43.4405	66.4699	22.3452	24.1939	14.2141	14.718	24.205	39.1799	16.7061	23.5456
Afu1g12580		hypothetical protein			128.645	113.677	159.828	234.109	257.824	205.544	173.069	258.951	238.497	92.5902	34.8096	49.9578	59.5939	57.4597	63.6778	89.9779	75.0155	69.5834	73.9256	59.1779	48.627	54.8775	38.1765	65.6006
Afu1g12590		Sla1p	YDL051W	ESR	197.384	116.288	104.512	48.3562	38.0936	27.5703	12.2088	24.8996	33.1019	125.172	180.258	222.44	101.8	7.06744	12.0997	41.2174	79.7491	68.4233	72.3931	10.5419	21.1095	73.9052	58.6043	48.7524
Afu1g12600	chsD	chitin synthase D	YBR023C		2.19529	4.76993	5.00977	4.04754	5.00703	3.52092	2.3001	3.58223	4.41739	4.27322	3.67815	2.72083	2.41323	1.82753	3.85625	3.26735	3.14921	2.83348	2.22475	1.29756	2.17261	1.46111	1.68769	1.67432
Afu1g12610	hsp88	Hsp70 chaperone Hsp88	YBR169C	ESR	289.07	524.858	225.996	145.685	199.521	124.902	177.117	1603.22	1934.86	1566.27	615.162	485.431	365.465	168.611	161.51	244	320.605	240.596	240.316	167.402	122.865	243.172	203.355	224.129
Afu1g12620	aflT	MFS toxin efflux pump, putative	YKR105C		82.4169	50.0204	38.4222	19.0641	8.37697	6.52679	15.7752	563.433	658.276	462.427	94.4894	83.2138	38.715	188.05	23.799	63.7934	22.6869	29.439	34.7777	9.99699	17.2936	22.3969	11.1819	10.9955
Afu1g12630		mannosylphosphate transferase (Mnn4), putative	YKL201C		9.57146	18.5579	19.0007	8.3367	5.24101	8.98402	2.63645	30.0564	39.4852	29.8556	11.5317	13.3353	27.6205	26.3188	38.5606	24.0847	20.743	28.6683	28.5387	11.6456	21.6075	21.3859	31.2158	30.4271
Afu1g12640		zinc metalloproteinase, putative	YHR134W		25.1219	64.579	20.2495	23.6684	41.1095	37.4067	30.8279	96.9172	122.898	134.587	76.5783	22.9912	11.5441	190.507	63.4515	33.7464	22.4024	12.2897	9.76845	30.2638	26.6514	9.40307	13.5347	12.9633
Afu1g12650	kat1	3-ketoacyl-CoA ketothiolase (Kat1), putative	YIL160C		28.8622	49.2521	41.5551	67.6229	108.677	132.166	101.522	68.4749	53.3269	38.0619	45.5736	31.9301	27.6145	32.678	84.3005	83.3649	22.8189	23.4726	26.0749	72.0344	75.497	37.5476	32.0737	37.1508
Afu1g12660		hypothetical protein			136.462	114.618	92.9795	133.365	174.751	156.943	133.018	68.5767	70.245	80.0089	104.275	126.091	109.141	196.036	219.71	154.653	171.68	175.351	130.256	172.982	163.894	142.567	196.021	183.656
Afu1g12670		conserved hypothetical protein	YKL052C		40.5002	40.0678	35.638	39.4128	37.841	39.1201	27.0389	5.79221	8.12485	6.0781	12.265	18.8691	20.6813	18.257	33.1841	28.7389	26.221	21.0884	20.7719	27.6677	30.0669	24.7444	20.9676	18.3332
Afu1g12680		Rho GTPase activator (Rga1), putative	YOR127W		19.0377	23.9614	25.1826	21.7426	22.3594	21.2539	19.2842	9.40184	8.14122	11.7147	17.707	18.1441	28.1683	14.5094	26.2624	20.9757	19.6107	21.3805	19.9712	12.4364	25.4907	16.4389	19.5418	18.72
Afu1g12690	mdr4	ABC multidrug transporter Mdr4	YKL209C		2.72505	8.57293	4.54132	1.61971	20.9501	39.949	22.0288	41.7795	58.6152	49.2569	12.6544	13.4421	27.0478	4.37681	12.9322	5.91206	14.0766	19.8924	24.9605	5.60923	3.52763	3.64391	8.73924	3.3813
Afu1g12700		conserved hypothetical protein	YBL034C		21.1924	16.4477	18.5196	20.1693	17.5323	19.7127	26.1195	9.66586	10.1831	16.4523	16.9791	18.7122	24.9678	9.50716	24.4487	29.5881	20.2699	23.894	19.215	16.0967	28.3533	26.5006	24.1315	20.8811
Afu1g12710		hypothetical protein			7.43499	5.01501	4.378	16.6731	14.3177	0	0	14.6731	9.57913	12.9477	11.7908	0	9.3645	0	0	0	0	4.0175	0	0	0	0	0	2.46892
Afu1g12720		NtPRp27			32.456	24.4826	30.4667	43.614	45.9616	37.9846	36.4327	36.5992	37.7644	30.5617	27.3867	25.7005	29.1583	38.797	35.4508	35.6073	26.6218	33.8963	33.7866	37.0638	35.5874	34.3704	32.5322	32.7339
Afu1g12730		mitochondrial large ribosomal subunit proteinL3, putative	YMR024W		127.821	119.54	135.259	78.2909	41.2082	33.7686	40.0961	64.1006	61.7586	135.934	198.891	233.138	176.044	98.5489	69.0117	46.2928	134.834	123.649	142.913	85.9465	65.9992	82.2459	105.831	92.5832
Afu1g12740		hypothetical protein			679.038	811.152	722.517	686.371	405.729	454.393	922.625	1576.32	1365.11	624.515	1163.27	1705.4	1060.77	999.485	773.814	618.182	854.834	885.216	1115.35	790.295	904.774	840.537	866.571	936.441
Afu1g12750		mak32 protein	YCR019W		52.6763	39.0682	44.4182	37.141	32.1421	27.7571	26.1002	20.5599	16.1375	12.4642	31.9705	44.2717	26.143	26.2305	17.7749	25.6499	21.649	23.2049	27.6141	21.7083	21.0832	19.3174	22.313	24.718
Afu1g12760	capA	adenylyl cyclase-associated protein (cap)	YNL138W		85.6364	84.3326	94.426	100.442	73.4666	61.5553	92.8398	89.2751	55.7681	50.3559	59.36	57.437	144.712	113.702	141.642	97.452	109.128	108.606	114.859	109.078	108.247	101.378	103.214	103.679
Afu1g12770		conserved hypothetical protein			28.725	21.051	16.3125	20.2744	27.3386	34.9071	26.3156	15.8277	20.837	40.1425	27.2903	26.4969	42.4795	54.1919	37.2948	41.7123	40.0899	43.7384	41.3685	68.4643	52.1921	58.4642	60.6283	51.3241
Afu1g12780		hypothetical protein			73.1017	42.6361	44.338	38.7381	41.5613	36.0283	28.5133	21.7682	26.8591	61.0834	103.117	95.4774	45.5682	33.5828	23.999	59.9434	49.1349	44.3437	49.5155	52.6151	39.1506	51.3299	53.7516	44.8324
Afu1g12790		hypothetical protein	YDR166C		32.0509	36.1345	38.5003	31.1759	25.2115	27.5996	32.4525	14.0064	8.5797	10.6764	25.5393	35.8701	34.0824	29.9932	39.8439	34.7599	34.754	34.9553	29.6061	28.479	39.8671	31.4288	30.7724	31.5001
Afu1g12800		isocitrate dehydrogenase, NAD-dependent	YOR136W		539.702	429.84	542.905	425.591	211.09	165.391	277.853	363.421	262.319	229.784	412.084	574.994	487.823	388.328	258.84	175.644	351.292	338.082	405.74	308.626	229.003	232.028	308.93	280.552
Afu1g12810		hypothetical protein	YNL136W		76.1704	78.5548	66.7427	66.6734	47.446	41.7412	41.812	40.7289	26.4348	20.4773	47.2373	45.1913	32.0387	23.9194	40.4647	29.1575	29.4819	27.4253	30.6146	43.6706	33.3871	28.6854	29.4128	24.504
Afu1g12820		gamma-tubulin complex component GCP6, putative			8.22646	8.67791	13.328	10.3975	7.62651	7.39285	6.96042	2.31805	3.67201	3.42919	8.42326	11.8701	4.69929	2.94256	5.5007	5.6857	4.7022	5.71217	3.14804	1.28593	4.39008	5.69743	3.82613	4.19867
Afu1g12830	niaD	nitrate reductase NiaD	YIL043C		7.80732	19.0078	12.8075	10.024	6.51359	10.2258	5.79592	16.9824	26.5184	50.0193	24.5268	12.9984	1305.34	599.422	1054.13	1472.29	1346.2	1340.84	1145.5	582.591	1356.25	1404.8	1650.23	1314.33
Afu1g12840	niiA	nitrite reductase	YPL091W		1.92711	3.79945	4.56315	2.93312	2.00892	2.67589	2.64809	14.5194	16.3205	22.683	9.56763	6.19488	1837.71	768.757	1173.09	1461.44	1646.29	1908.02	1546.53	597.756	1687.33	2034.43	2026.09	1724.22
Afu1g12850	crnA	nitrate transporter (nitrate permease)			20.5732	20.3762	21.9295	17.515	13.4458	42.0782	4.94047	20.3712	28.101	33.8369	38.466	22.6473	222.106	107.782	384.575	396.73	188.228	236.697	129.973	24.5844	499.269	233.657	267.059	228.362
Afu1g12860		DUF718 domain protein			2.05429	0	1.13049	1.0995	4.77668	7.37432	3.91634	9.75902	13.1403	11.8408	6.61669	0	17.9064	5.60106	11.615	28.676	8.74122	21.0423	16.0085	5.11303	9.48014	25.2878	13.6918	16.0102
Afu1g12870		conserved hypothetical protein			42.8829	49.0456	53.795	46.253	40.0159	43.2464	28.814	14.6866	9.98744	10.3197	29.0123	44.6198	27.859	14.8603	39.525	26.5629	17.418	23.457	17.2508	23.1791	28.5337	20.9661	20.4525	23.3391
Afu1g12875					43.8247	39.7204	40.8975	42.4818	42.7556	49.7124	44.4257	26.6574	19.0651	14.008	27.2576	39.8631	23.1301	10.4519	19.813	30.1755	19.853	17.714	17.4695	19.4591	24.4408	20.7614	21.0674	24.6447
Afu1g12880		epoxide hydrolase, putative			7.79905	11.0285	7.29975	15.003	16.441	29.8395	17.448	13.9183	11.1957	5.84843	9.98594	14.0079	3.48967	1.97804	4.40079	8.06825	6.67859	3.94695	5.39577	5.20871	9.0137	6.22558	4.95931	5.35297
Afu1g12890		60s ribosomal protein l1	YPL131W		1936.79	1271.73	1841.6	639.671	305.343	238.642	603.334	1094.98	866.054	472.106	1420.73	3156.45	1631.18	1530.97	463.136	352.039	1253.56	1114.12	1274.53	1016.36	883.824	728.665	1210.62	1039.56
Afu1g12900		Leucine Rich Repeat domain protein	YJL042W		11.6789	17.6821	17.5606	15.9418	15.6092	14.9155	11.8691	4.45428	7.59695	18.4734	17.8294	13.6397	28.5461	64.6617	52.6232	28.857	31.0201	28.8432	25.6187	21.574	30.1447	33.3277	30.83	28.7428
Afu1g12910		ABC fatty acid transporter, putative	YKL188C	ESR	27.4998	38.9736	46.0637	59.6419	52.3272	56.1842	45.0395	20.6028	18.0172	17.4192	23.5053	20.3736	40.5477	28.5113	70.0635	58.354	35.8782	32.9807	32.5099	43.9809	39.5228	39.9779	31.5497	32.3127
Afu1g12920	glpV	glycogen phosphorylase 1; possible glycogenphosphorylase	YPR160W		70.659	78.1284	79.8119	177.002	278.144	327.593	287.445	120.211	79.9825	25.8688	13.7063	17.9612	53.236	25.5331	62.4747	158.414	75.6624	68.5791	46.0513	40.6419	25.8359	117.911	53.9921	72.466
Afu1g12930	gpaB	G protein complex alpha subunit GpaB	YER020W		43.2884	19.839	20.4425	28.2168	33.6191	43.8208	38.0674	9.41244	8.9924	8.66019	9.51204	14.0277	23.3326	26.7736	25.3098	23.3532	19.0207	16.5943	27.2537	104.523	30.9349	23.9436	21.2578	17.093
Afu1g12940	sakA	MAP kinase (Osm1), putative	YLR113W		252.488	123.523	106.233	174.625	175.413	176.724	230.69	177.541	130.586	69.4915	50.5728	38.3057	91.5291	117.154	102.783	112.249	70.5382	59.7994	109.853	727.217	190.937	117.393	88.5866	87.5885
Afu1g12950		mKIAA0241 protein	YLR114C		43.9536	26.0366	36.7828	39.2828	22.5482	20.5068	36.9519	8.85971	7.92151	10.8771	20.6152	26.9553	30.3369	27.8742	29.689	29.925	21.7369	26.3885	27.6344	100.426	36.3506	21.2607	20.6376	20.378
Afu1g12960		SCF ubiquitin ligase complex subunit CulA,putative	YDL132W		90.8955	71.0714	65.0841	86.5815	75.3783	61.5398	82.4114	34.0349	36.7056	69.194	69.4635	45.2717	75.4341	112.761	158.046	110.4	73.6108	67.2947	71.5386	321.576	112.116	75.6169	64.2171	65.337
Afu1g12970		conserved hypothetical protein			69.0129	55.6761	50.6014	29.4471	37.9612	47.7341	13.0028	7.97759	20.4317	37.9052	27.7378	6.67756	4.69974	72.1311	40.9004	10.9909	5.4966	3.02438	15.2115	312.083	328.039	106.539	37.1936	26.3303
Afu1g12980		conserved hypothetical protein	YDL133W		51.8645	34.0553	36.451	33.2408	30.7149	22.1427	44.1901	11.308	14.3191	17.8921	23.03	20.7255	30.1117	57.6495	44.0637	23.4611	29.338	22.7406	37.0514	87.9831	46.212	26.6492	31.8029	29.8199
Afu1g12990		membrane protein, putative	YDL183C		63.049	34.7767	38.3121	43.8614	41.3074	34.1452	51.165	47.393	36.1725	26.2402	29.5426	30.3358	32.1743	57.388	30.2695	29.6464	31.2134	28.4333	42.4565	159.045	75.3126	27.9926	30.9427	26.8552
Afu1g13000		conserved hypothetical protein			7.47398	9.10979	10.4131	9.26721	18.4519	18.0172	19.4093	21.4217	13.7518	3.36051	4.30344	7.96926	10.4815	5.68289	8.1109	8.65922	8.52782	6.25632	6.01572	7.81485	7.53108	4.16314	3.20582	2.64328
Afu1g13010		SNF2 family helicase/ATPase, putative	YFR038W		19.3106	28.5308	22.3165	17.1711	16.3055	14.6683	7.62476	3.91552	8.73719	19.8244	29.9035	46.6902	17.4925	12.791	23.3853	30.4296	31.7944	24.6753	15.3496	4.43921	10.0124	15.0527	10.9029	12.4099
Afu1g13020		SAGA	YNL084C		63.973	87.6441	97.2505	76.0063	57.9038	51.2224	65.3193	66.4091	43.195	10.6285	27.0744	34.3331	64.8211	52.7626	104.324	61.7661	57.1504	55.752	50.2358	57.1934	59.4516	44.7073	41.2878	42.2317
Afu1g13030		conserved hypothetical protein			2.74953	1.78623	3.34402	2.15637	3.22741	2.91118	0.846071	5.06803	2.58071	2.59382	1.4661	0.848428	0.452826	2.97854	0.66033	0.737507	1.08947	1.33213	0.443388	0.708076	0.506387	1.11626	1.21351	1.27914
Afu1g13040	dspA	possible dual specificity protein phosphatase 3			12.7658	17.196	11.0145	12.9228	15.3754	13.5615	6.94937	5.41155	6.91213	8.51236	10.635	14.7707	11.4123	15.5564	19.5726	20.9384	12.8555	11.2093	10.7496	9.53306	12.7994	11.1266	13.9083	12.827
Afu1g13050		C2H2 transcription factor, putative	YDR146C		86.4033	79.6329	68.5969	66.3447	69.3337	71.5476	51.5097	81.765	209.69	248.035	90.3734	73.0893	132.329	183.32	106.843	109.142	162.781	181.971	145.167	255.633	233.276	264.84	261.581	216.805
Afu1g13060		regulator of nonsense transcripts, putative	YMR080C		37.3898	41.8389	47.767	27.1498	25.8636	24.3663	26.9832	14.9783	18.5869	59.129	61.2888	53.8043	50.7379	62.3131	50.9012	47.1434	44.8654	43.4349	40.1435	33.0423	46.3522	40.5799	43.7418	41.6918
Afu1g13070		U3 small nucleolar ribonucleoprotein proteinIMP4, putative	YNL075W	ESR	52.2615	41.7804	48.7338	12.4701	21.2286	23.1467	2.48909	4.48865	11.9878	79.9371	117.061	158.314	32.293	1.8736	6.74815	20.3267	33.2606	24.8034	22.8083	2.85058	12.1184	25.9056	24.5795	19.0534
Afu1g13080		BRCT domain protein			0.971886	1.41971	0.415177	0.407531	0.533443	1.1536	0.130571	2.6436	1.99136	3.7683	1.10301	1.53194	0.129783	0.560219	0.407625	0.910534	0.182146	0.167036	0.197676	0.142057	0	0.131734	0.304325	0.307951
Afu1g13090		anthranilate synthase multifunctional protein	YKL211C		88.2501	114.615	71.2335	69.7131	79.2723	97.1697	71.3105	36.3511	28.8999	34.1758	55.7329	73.8593	107.269	105.878	99.5762	132.517	90.3555	107.346	93.0375	73.2215	65.8585	76.8576	83.7142	88.4081
Afu1g13100		nucleoporin (Nup184), putative	YML103C		28.9452	29.3403	32.2409	23.4388	21.3366	20.7915	23.3134	7.77352	8.881	27.6951	35.1758	51.7828	40.5574	16.8943	33.112	28.6973	36.0615	32.2985	31.0288	19.0063	22.9958	24.864	29.3498	23.6583
Afu1g13110		4-coumarate--coa ligase 1	YER015W		0.837169	2.67415	2.34685	2.86338	8.68127	16.2416	1.30746	2.50617	3.29781	1.86594	1.0384	1.44221	0.14995	0.143838	3.21827	4.9971	0.420898	0.257322	0.266459	0.109421	0.21737	1.06543	0.293011	0.276736
Afu1g13120		hypothetical protein			2.11774	10.5235	6.14577	6.74844	13.7053	12.632	8.6962	17.5271	113.123	342.364	184.854	42.6788	4.57608	13.9003	16.3689	74.4657	4.99517	7.19841	11.6166	71.2373	58.3756	18.0634	10.1342	6.83666
Afu1g13130		hypothetical protein			39.0498	66.8662	44.5776	47.5523	40.8377	32.8275	27.8782	26.4284	31.2411	44.8093	45.394	31.7603	26.6256	34.1502	52.4084	29.9008	19.4449	21.2432	23.305	42.9904	33.0084	20.3	18.9279	22.5839
Afu1g13140	gpaA	G protein complex alpha subunit GpaA	YER020W		135.512	109.437	184.966	155.259	95.0294	89.315	87.5358	97.4076	85.2628	114.486	114.05	122.174	180.16	115.977	96.4081	105.407	126.833	154.111	151.639	43.051	123.896	116.419	116.194	109.494
Afu1g13150		Smr domain protein	YPL199C		55.6652	63.6861	74.0744	55.6633	60.8529	38.4602	60.6807	72.78	67.5473	94.4161	148.282	137.751	50.6086	18.9529	48.7201	49.8545	41.838	37.9213	49.8931	28.8357	45.224	40.1104	35.3574	35.6417
Afu1g13160		geranylgeranyl diphosphate synthase	YPL069C		58.4809	40.4763	27.5151	24.3272	35.3746	39.3892	23.9851	19.1678	36.1435	72.2971	63.2937	43.8789	17.2401	16.783	20.0598	29.4899	15.332	16.4035	22.4891	36.0597	18.0633	18.1924	15.8101	14.716
Afu1g13170		cell division control protein 14			46.7998	24.1152	16.317	19.9118	23.0672	23.5665	27.6095	9.04601	9.58646	5.79539	10.0074	11.2022	17.0034	10.6966	10.4326	26.0781	7.88058	13.0287	18.0085	73.8404	20.0857	15.8142	10.7559	10.3837
Afu1g13180		mitochondrial outer membrane protein (Sam35),putative			45.0582	51.1584	44.4154	36.1951	17.2816	12.6196	23.5631	26.1029	17.2916	13.0072	33.3139	40.8708	31.3584	27.2133	27.3929	10.5706	27.9191	24.5941	24.18	28.4247	19.9446	15.716	18.7276	17.1293
Afu1g13190		GRISEA protein, putative	YMR021C		35.8909	33.5688	35.3517	33.5692	40.3023	45.6	29.5146	7.85402	8.66262	13.1315	20.7274	24.9817	22.53	18.9798	28.4625	23.0899	26.1402	26.9598	22.3818	16.4598	21.1104	23.0829	27.1573	29.6302
Afu1g13195			YCL057C-A		845.888	714.366	810.973	627.969	460.039	406.6	766.188	1450.74	1324.18	600.566	1048.38	1832.73	1054.47	875.806	394.916	405.987	697.846	888.216	1004.36	811.694	748.137	770.113	842.629	803.511
Afu1g13200		conserved hypothetical protein	YJR041C	ESR	6.87578	8.22596	7.50383	3.82871	3.86618	5.02511	2.56101	6.06105	9.1136	25.6031	33.936	36.4953	11.9541	2.65725	3.782	5.88737	11.9436	11.4989	12.4489	3.16873	6.25143	8.86604	8.54384	7.89558
Afu1g13210		uracil permease	YIR028W		94.1118	26.5412	119.022	26.2923	12.1382	76.9495	4.09643	9.13197	11.0251	8.94127	9.57475	3.76955	25.4681	15.5081	264.797	480.867	18.264	34.9363	25.5974	46.7526	300.607	126.014	34.3528	42.1187
Afu1g13220		cytochrome p450, putative	YDR402C		35.8746	17.0049	31.4056	62.9521	38.5027	48.5681	73.101	39.1486	24.3837	11.4744	4.75211	6.36851	21.1004	16.3871	27.9372	40.8805	12.2668	20.4531	16.54	22.9994	33.7104	21.3281	17.2862	24.4402
Afu1g13230		conserved hypothetical protein			27.6659	10.3863	6.12781	9.56156	10.3212	15.7163	13.8451	14.7456	13.6416	12.3579	5.49284	2.72903	3.16846	4.01463	4.27027	30.8972	5.24327	4.3214	2.19691	3.57165	4.93584	8.35227	3.04948	4.63809
Afu1g13240		adenosine deaminase, putative			15.3678	12.4934	14.3299	15.3107	14.6881	15.6499	15.7403	39.1483	42.8088	36.4368	19.4928	15.9942	5.29441	4.79331	7.70717	7.56457	6.51214	5.2063	6.47845	9.31129	7.3472	9.60077	5.16118	6.25782
Afu1g13250		1-phosphatidylinositol-4,5-bisphosphatephosphodiesterase 1, putative	YPL268W		4.44517	5.90906	3.88995	2.79222	5.47276	6.24089	12.0327	85.8895	111.856	90.447	23.2494	15.7041	6.39882	2.78582	6.09181	6.22578	5.28039	8.11184	8.94104	32.495	11.7999	24.7536	13.0886	11.4689
Afu1g13260		coatomer epsilon subunit	YIL076W		192.451	173.939	198.647	236.422	189.296	133.003	150.173	242.7	160.413	66.5416	124.594	156.926	146.009	102.486	89.4153	119.865	114.929	119.88	134.201	105.681	100.462	100.105	93.5794	104.592
Afu1g13270		6-hexanolactone hydrolase, putative	YGR263C		11.8	11.3087	12.3048	26.1246	102.341	248.844	20.5727	32.1691	41.4564	24.8665	16.1304	9.69363	1.23184	1.89061	2.96622	4.10513	1.8441	1.90251	0.625418	2.24724	2.92855	2.08393	1.82939	1.81871
Afu1g13280	pmi1	mannose-6-phosphate isomerase, class I	YER003C		130.691	99.3141	103.315	117.379	103.552	92.4156	121.31	124.972	76.4574	43.4393	58.3007	102.346	124.495	115.776	105.568	106.019	87.6374	97.8125	96.9596	154.965	136.495	86.9223	90.94	93.2631
Afu1g13290		conserved hypothetical protein	YCL010C		34.9037	33.6773	33.7709	29.1741	37.661	42.2801	20.0606	7.01058	7.0144	12.507	25.7179	33.8055	19.8422	16.5144	23.294	19.7043	19.7938	17.0252	17.7038	19.1637	17.8504	18.4622	13.9127	17.1557
Afu1g13300		GTP cyclohydrolase ii	YBL033C		99.5282	136.131	62.3687	61.9968	38.0668	43.798	39.2897	80.0494	62.8683	46.1175	37.543	30.3115	44.3662	379.245	79.0234	36.7747	27.3146	32.5469	42.7589	46.2498	38.7556	33.9212	32.2759	34.8379
Afu1g13310		hypothetical protein			52.0077	49.3056	41.0453	30.4583	23.7656	27.1086	26.8407	50.1787	104.213	134.806	64.7618	51.8842	28.0533	59.0456	34.2608	22.2804	19.5788	22.7382	28.7703	30.818	21.6102	14.0567	15.1023	15.2622
Afu1g13320		conserved hypothetical protein			73.2662	45.6363	50.66	70.1816	60.5445	73.1116	62.4244	90.8197	78.9453	32.4799	9.64487	9.37687	96.3907	393.668	127.915	25.9756	49.0954	77.2287	83.1309	73.9248	49.0814	25.7883	45.5042	64.8287
Afu1g13330		Arp2/3 complex subunit (Arp2), putative	YDL029W		226.254	206.859	230.026	252.993	191.727	159.078	241.499	342.356	230.29	112.93	94.2563	112.072	219.469	205.445	237.896	251.609	157.853	168.101	194.395	260.745	194.383	182.614	156.272	160.012
Afu1g13340		DUF6 domain protein, putative	YML018C	ESR	34.3056	41.6994	36.923	55.8698	31.2144	44.4392	32.1793	16.7055	17.8025	20.3776	32.2768	35.0951	102.645	346.519	80.0227	60.592	142.298	136.547	108.898	120.476	57.1849	24.6147	69.4861	92.3468
Afu1g13350		transporter, putative	YIL166C		1.61072	2.37343	0.857586	2.16649	1.15582	2.59266	0.458589	7.14216	5.12894	7.35274	2.51089	1.19565	13.5986	37.7121	8.53026	4.99681	11.6217	16.2309	15.4476	93.5495	28.413	13.8031	13.6277	15.6829
Afu1g13360	ssu3	C4-dicarboxylate transporter/malic acidtransport protein, putative	YPL092W		6.28846	4.03699	5.21965	6.58882	13.577	19.4861	3.62746	6.56069	7.49537	14.6339	11.2029	12.5085	6.51327	30.4581	5.38824	7.854	4.89704	6.73622	8.3262	9.16622	4.95694	5.7848	7.77277	6.16354
Afu1g13370		aldo-keto reductase (AKR7), putative	YPL088W		40.6497	64.334	51.8095	50.4159	83.831	84.2635	44.7076	56.438	42.774	35.1093	38.8356	17.5569	9.79837	146.347	105.22	94.1594	21.4991	15.9857	9.35391	28.2477	23.8866	24.514	15.2094	17.2463
Afu1g13380		hydantoin racemase (Dcg1), putative	YIR030C		27.6997	34.9669	37.1241	43.3605	48.5834	65.4684	31.2106	28.7811	26.6183	16.649	22.3566	28.3737	24.083	41.4064	23.878	47.4312	40.3877	30.7332	33.573	27.2543	19.5266	21.3377	16.9894	23.4067
Afu1g13390		tubulin gamma subunit	YLR212C		41.4438	37.4721	48.3108	43.609	36.985	32.8176	31.9664	18.8077	16.1304	6.9422	35.2642	58.8554	40.9524	18.8515	36.7762	39.3544	55.2731	36.047	32.7414	21.6399	19.8567	35.5161	26.3066	26.8683
Afu1g13400		conserved hypothetical protein	YOR052C	ESR	20.2887	40.7761	7.9129	15.0977	19.4686	33.0106	189.719	290.995	1113.53	1686.84	688.011	415.95	1025.73	4201.53	892.902	588.835	1291.2	1434.15	1518.8	2733.35	2107.36	2415.81	2150.61	1744.61
Afu1g13410		hypothetical protein			2.75202	6.31893	6.2802	6.8784	11.3643	15.539	0.472101	7.72023	33.4804	36.6574	18.168	11.6934	7.97726	16.2045	4.23727	3.70371	7.57364	15.0986	16.6175	15.1521	12.8565	21.1956	21.7316	20.4132
Afu1g13420		phosphotyrosyl phosphatase activator	YPL152W	ESR	90.5673	69.0532	66.2387	85.3316	94.9101	94.3064	101.135	67.2821	41.0523	29.5331	26.8248	21.3718	79.9347	141.472	110.228	113.842	80.0443	78.7892	85.4439	144.74	101.032	91.6419	97.5912	85.7786
Afu1g13430		hypothetical protein			67.4783	100.994	105.772	95.43	91.2763	84.4944	75.1323	76.5082	89.4018	95.311	135.616	126.735	126.79	247.377	95.6898	92.3	145.696	142.588	158.588	175.834	138.294	176.593	186.658	162.757
Afu1g13440		amine oxidase			1.82025	3.4088	2.94582	4.75183	11.5009	10.9924	3.19278	1.37632	1.6521	1.0186	0.82947	1.41217	0.425023	0.89694	1.06794	1.51579	0.596505	0.619958	0.38842	0.899426	0.640767	1.00663	0.365429	0.515457
Afu1g13450		vegetative cell wall protein gp1			75.8187	86.3944	90.8819	61.698	54.9488	46.0865	47.39	23.5806	21.8739	30.0167	34.4447	38.8068	73.4616	34.4589	82.7628	88.7822	91.4463	73.501	66.5653	66.3254	64.7331	56.615	61.0414	58.3055
Afu1g13460		conserved hypothetical protein	YLR063W	ESR	24.4913	18.8878	19.856	14.1264	15.2788	16.7033	12.4278	9.14423	6.26819	12.3725	24.432	25.8963	14.3953	14.2751	14.7401	10.6625	12.9684	16.9	13.5556	8.73012	9.05212	10.7614	13.6846	15.0016
Afu1g13470		prohibitin, putative	YGR132C		367.275	289.038	326.243	290.407	155.004	116.269	262.766	429.506	280.147	161.427	246.636	365.312	330.281	349.884	270.911	143.748	244.754	325.611	346.557	350.406	298.664	270.591	361.7	295.036
Afu1g13480		UcrQ family	YJL166W		1073.37	929.468	1097.33	940.101	526.713	433.129	600.373	1448.99	1325.24	653.469	907.268	1338.09	845.394	921.607	377.356	356.392	586.261	700.965	803.189	718.071	670.941	590.982	710.612	682.502
Afu1g13490		spermidine synthase	YPR069C		1090.1	818.552	933.101	802.26	746.822	696.209	670.095	852.64	700.652	808	1160.43	1663.77	865.622	565.126	265.289	690.395	806.36	708.806	682.237	514.94	341.16	698.143	650.954	711.01
Afu1g13500	tktA	transketolase TktA	YPR074C	ESR	323.466	243.358	190.673	300.946	346.984	355.435	385.51	388.364	229.71	99.028	71.2684	54.8326	758.78	1277.25	603.28	506.521	372.505	524.139	525.849	867.022	597.997	457.585	477.555	443.323
Afu1g13510	facB	C6 transcription factor (FacB), putative	YMR280C		30.492	30.0569	26.5061	21.3188	15.3504	18.7446	12.7062	11.8856	10.5591	14.0561	13.6616	13.0256	27.3312	28.0176	52.531	47.9721	43.6266	28.9363	26.6807	54.5681	20.7452	23.059	22.1421	20.9989
Afu1g13520		SET domain protein			13.7934	8.31795	9.98741	11.3145	14.4078	10.4655	11.1829	10.6651	7.09037	3.23776	3.27277	3.84932	3.8092	4.85197	5.71234	7.77645	3.54945	3.57649	3.56676	14.2856	6.62629	5.22925	3.51427	3.77841
Afu1g13530		hypothetical protein			14.6292	4.72213	4.96868	3.2446	8.48591	5.03595	5.04892	3.31086	2.83691	12.0514	11.7228	0.69283	4.49019	20.5224	6.84405	2.54799	4.07765	4.07933	8.04606	107.549	81.5549	21.448	27.561	19.8465
Afu1g13540		GTP-binding protein	YGR210C		65.2049	47.7737	51.9446	38.5807	37.3373	32.3728	30.2717	24.8558	19.6292	30.5648	61.756	78.5231	39.0952	23.4141	27.2423	30.875	34.6161	25.2903	30.2412	90.9625	48.5135	32.5151	30.4778	31.4077
Afu1g13550		hypothetical protein			62.26	111.127	7.30502	6.55023	11.1624	4.59464	72.6749	49.238	45.7907	69.6813	65.1345	10.8867	65.0225	242.001	79.2222	44.1974	25.3799	30.6512	113.863	2449.06	1516.84	323.38	306.33	210.405
Afu1g13560		hypothetical protein			8.13634	5.07797	7.42659	3.76964	6.26323	7.85799	7.02789	2.76641	4.35801	10.2952	11.4533	4.63119	3.07053	9.94067	5.48503	4.71238	3.87845	3.26032	5.9045	289.124	164.112	17.1418	10.35	6.67867
Afu1g13570		small nuclear ribonucleoprotein complex protein(Nhp2), putative	YDL208W		343.174	227.139	267.994	89.8166	96.8842	85.1259	24.5481	50.5274	99.7113	284.978	454.226	647.266	211.752	36.5196	27.1499	75.4852	184.301	157.177	183.581	46.9732	37.5392	129.684	156.406	115.89
Afu1g13580		conserved hypothetical protein	YGL086W		40.3293	43.727	44.2787	34.8959	25.8254	24.2272	24.6128	9.36485	9.32604	16.5274	35.5856	53.0776	42.6477	39.6462	26.8057	25.5411	34.69	34.8762	39.4609	24.5603	31.1905	34.189	34.2649	32.0893
Afu1g13590		conserved hypothetical protein	YCR030C		67.1319	63.1923	62.1748	58.1997	41.6218	37.737	55.4389	43.4204	33.2338	28.0755	37.4854	46.5795	95.8749	107.817	100.167	54.6103	83.3718	85.0135	92.9973	170.837	92.9128	85.1923	91.0276	84.3026
Afu1g13600		cell division protein kinase (Ctk1), putative	YBR160W		22.9021	25.7877	24.1893	18.7777	16.8885	14.6278	13.3001	16.9837	16.0874	18.2081	28.3632	24.712	12.1055	10.7132	14.1983	11.7267	12.7244	10.691	10.7621	13.6384	10.5731	10.2824	13.8366	10.9768
Afu1g13610		SH3 domain protein			62.1929	65.3056	101.584	79.1943	39.3922	28.8723	76.0049	26.6532	25.9724	23.058	20.3546	23.13	145.339	106.481	82.6606	89.6892	113.457	116.709	120.655	121.983	101.427	96.6988	95.9053	101.896
Afu1g13620	optA	oligopeptide transporter, OPT family, putative	YGL114W		38.0244	42.7218	23.5249	31.1496	32.9468	47.4496	34.67	23.4799	23.4573	25.8813	19.4393	16.6096	23.4111	46.1722	51.9782	66.8143	23.6511	23.3126	29.8176	44.1262	44.4548	38.3077	26.0875	26.6977
Afu1g13630		glycerate dehydrogenase	YOR388C		15.061	5.28507	7.32036	14.3657	17.1298	23.8439	29.2643	45.0971	71.1754	80.4353	22.8418	7.22834	9.49175	5.28671	9.73696	12.3518	15.2551	9.6548	7.57837	24.4655	7.45674	7.92512	10.0515	15.6203
Afu1g13640		hypothetical protein			1.10057	0	0	0	0	1.3178	0.848418	7.92807	7.76362	15.1577	5.57438	2.21203	0	0	0	0	0	0	0.642226	0	0	0	0	0.666997
Afu1g13650		hypothetical protein			1.30944	0	0	0	0	0	0	3.23275	3.1657	12.8368	8.76732	4.05891	0	0	0.810009	0	1.4478	1.3277	0	0	0.897248	0	2.41895	0.815925
Afu1g13660		phenol 2-monooxygenase, putative			4.06587	2.52227	3.32016	2.27392	4.57488	4.7092	5.38675	15.9009	11.8455	7.91945	4.40939	2.85791	37.4174	57.9592	29.1848	8.5175	41.7665	68.2702	43.4786	56.6981	82.2551	148.191	150.295	148.122
Afu1g13670		conserved hypothetical protein			6.82388	3.77422	2.91797	4.88336	6.7006	5.71588	4.45864	4.1206	3.06371	5.58878	6.80629	10.6667	5.69792	7.70802	6.42427	6.10739	8.13353	9.02581	7.45478	8.90212	12.0297	18.3889	19.1849	20.338
Afu1g13680		conserved hypothetical protein			1.41639	1.3014	2.66285	1.11823	5.20012	3.78867	0	0.757937	0.371108	0.668815	1.14197	0.317211	0.241862	0	0	0.636323	0	0	0.184194	1.05895	0	0.490997	1.13427	0.382597
Afu1g13690		WD repeat protein	YJR033C		17.0164	18.6905	19.9808	22.9738	18.7118	15.0065	26.703	12.8352	11.3075	11.6101	13.3637	13.054	29.5072	32.4868	34.2812	21.8089	31.3992	32.1954	30.633	41.2641	38.7905	38.5039	38.1409	32.3719
Afu1g13700		conserved hypothetical protein			21.9023	25.394	26.1995	22.4688	20.7707	18.3788	17.9889	13.4617	15.4688	18.0155	27.243	34.2197	27.3277	28.9204	27.8803	20.3793	29.0988	23.7063	30.928	27.5873	21.2872	20.5948	24.0114	23.1692
Afu1g13710		isoleucyl-tRNA synthetase ,cytoplasmic	YBL076C		131.208	176.754	114.196	85.4963	73.001	84.3685	81.9646	40.0233	53.9863	100.003	119.263	158.286	178.65	109.044	115.183	277.906	152.13	130.167	134.269	95.7338	81.9854	184.338	112.271	124.318
Afu1g13720		intracellular protein transport protein (UsoA),putative	YDL058W		49.7665	63.578	62.3374	62.8058	41.0605	38.1323	49.2804	24.0329	14.6412	18.4218	42.9515	56.5487	64.4624	56.7499	63.1871	52.441	53.1218	53.3546	54.5561	49.2443	56.6824	51.0108	51.3384	50.1753
Afu1g13730		5'->3' exoribonculease Dhp1	YOR048C		35.9574	36.1557	30.7374	21.5225	22.4495	24.6102	20.5613	10.6742	14.4249	32.9197	58.2836	60.1307	38.1835	38.7183	44.3176	35.7265	34.8975	35.9043	34.4489	36.2768	33.685	37.34	39.1768	35.6699
Afu1g13740		pentafunctional polypeptide (AroM), putative	YDR127W		43.0311	56.217	46.4152	32.7916	36.2398	44.0717	34.7523	27.8678	22.6538	32.2053	44.6793	58.0351	105.513	158.849	89.5127	86.8952	73.3203	84.2545	74.5784	61.5459	38.2448	69.4495	57.0804	61.303
Afu1g13750		C2H2 transcription factor (Rpn4), putative	YDL020C		91.2289	5.83315	2.41761	1.58465	10.8675	6.98274	80.0136	596.642	765.229	705.774	54.9279	31.6942	109.65	268.216	41.6396	53.0842	94.6606	117.084	191.016	407.82	140.124	155.054	171.707	125.277
Afu1g13760		cell wall anchored protein, putative			11.403	7.53477	6.0017	19.5585	13.8834	7.8741	19.8423	5.90157	5.46393	5.68106	5.39975	6.46671	23.8998	22.2196	17.8791	22.9115	27.2954	27.5871	30.2225	69.2983	37.4055	25.4061	27.1379	31.7945
Afu1g13770		possible transposase			11.3303	5.16461	7.72025	8.24039	8.91841	9.5227	6.83546	12.611	8.82105	11.2727	10.7589	13.4348	4.59915	5.71516	2.95468	5.22503	7.18824	4.97759	7.16432	8.80971	4.45479	6.36586	5.88242	4.38172
Afu1g13780		histone H4	YNL030W		2465.61	1533.92	1968.25	2252.38	1856.44	1621.24	1245.75	1906.09	1494.96	459.33	771.892	1816.21	1300.11	774.009	546.892	829.449	1209.21	954.355	1403.5	1441.14	1008.48	1247.08	1198.3	927.319
Afu1g13790	hhtA	histone H3	YNL031C		1950.07	1177.21	1505.59	1888.44	1607.74	1656.37	1182.21	1788.26	1531.44	622.7	783.526	1368.98	1362.96	1134.2	745.974	974.394	1190.15	1027.14	1307.4	1696.16	1080.64	1143.01	1181.86	1000.8
Afu1g13800		mfs-multidrug-resistance transporter	YLL028W		126.499	21.247	6.0767	4.66337	4.85764	6.68221	26.1793	731.966	1022.31	1109.13	181.185	90.783	26.5355	128.454	6.82415	8.29822	5.84608	16.5467	45.8218	51.2231	29.8786	35.9127	42.567	28.8789
Afu1g13810		hypothetical protein			0	0	0	0	0	0	5.15579	8.02973	62.9054	14.1711	0	0	5.12466	0	0	0	0	6.59566	0	0	0	0	0	0
Afu1g13820		hypothetical protein			0.541835	0.329022	0.86611	0.425355	0.247529	0	1.26343	9.41681	11.5613	22.2001	13.1293	2.70584	3.22921	34.977	3.73296	2.04529	1.76248	1.73172	6.14814	4.71282	2.57462	5.00769	4.20672	2.62506
Afu1g13822					8.9335	5.86377	3.1843	8.89271	19.0825	23.6626	12.3701	17.0981	13.9136	7.01255	3.62837	10.4819	2.61278	1.76914	0.362042	1.48264	2.37273	2.37371	1.52161	1.85052	2.80724	2.49606	2.88313	3.28217
Afu1g13830		hypothetical protein			8.33654	7.18054	7.81998	32.8329	71.6252	58.8937	15.7271	29.8185	24.6114	13.3441	0.641814	0.891401	0.271864	21.5146	1.49428	3.8147	0.953878	0.52485	0.414085	0.446364	0.35469	0.827854	0.159372	0.430056
Afu1g13840		integral membrane protein, Mpv17/PMP22 family,putative	YLR251W	ESR	44.769	43.2309	26.2728	34.3527	28.3858	30.2767	17.9993	29.3962	27.7478	34.6307	39.4508	38.3038	13.7323	14.7496	18.452	23.6617	20.7657	11.5752	14.435	11.5379	21.3645	12.7608	11.3382	13.0031
Afu1g13850		conserved hypothetical protein			23.8778	23.3226	20.467	21.9944	21.7114	22.5841	20.8395	5.76776	9.76455	30.5373	33.2878	19.8023	14.3498	24.5974	29.2957	19.9163	18.1255	13.41	21.049	59.55	29.7919	13.5523	15.8734	15.495
Afu1g13860		conserved hypothetical protein			4.2441	5.78072	6.88324	8.8925	17.5397	41.9028	7.15956	6.37168	7.62608	8.27752	10.2401	9.03706	3.38873	3.57568	3.37041	5.25026	2.21945	3.48915	2.23664	2.84374	3.53691	1.49053	2.78115	3.21634
Afu1g13870		alpha-1,2-mannosyltransferase (Alg9), putative	YNL219C		17.0158	17.5825	23.2557	19.664	21.2914	18.9339	16.2357	8.46476	7.33274	9.38466	16.4163	16.0783	16.8995	11.2611	13.1608	14.0916	15.1639	14.3517	13.0283	10.4619	19.2168	12.5137	12.4241	16.1055
Afu1g13880		NAF1 domain family	YNL124W	ESR	24.0976	19.6807	18.8409	7.50821	13.3797	9.91416	2.73798	2.63973	5.66707	29.5647	40.4455	48.3554	16.3935	2.70376	5.90191	11.365	19.9157	17.3463	10.3628	5.31935	10.5953	16.3769	15.4219	11.7363
Afu1g13890		U4/U6 small nuclear ribonucleoprotein, putative	YDR473C		38.3598	50.0443	38.6683	25.3283	25.1454	26.6857	20.3359	17.0539	19.5196	45.7321	67.0735	61.8264	32.9346	27.5585	25.8605	24.2344	29.6578	31.2909	26.9119	22.6663	29.5677	24.6061	24.3615	24.3164
Afu1g13900		DNA-directed RNA polymerase I subunit (Rpa190),putative	YOR341W		35.7599	26.6202	30.8158	11.3031	13.312	11.9114	4.17078	6.89261	14.9835	73.3678	85.7767	117.562	49.8393	3.44641	5.89543	20.3594	40.6627	36.3411	36.9737	7.63842	10.6569	33.2894	34.1852	25.4116
Afu1g13910		DNA repair helicase, putative	YER171W		42.403	31.5306	27.5957	29.0667	24.7282	17.2089	21.106	8.45673	13.3221	51.4577	58.4564	36.8088	22.4804	20.3937	47.7224	37.4541	23.0536	21.6244	22.8033	51.1652	25.3902	13.9578	15.572	17.4095
Afu1g13920		RING zinc finger protein, putative	YMR247C		18.4004	16.6948	16.3332	15.7143	17.9518	18.7539	16.0342	6.29008	7.22924	16.1528	17.9101	19.3577	19.4951	17.2939	17.969	24.2432	17.6781	16.8614	15.7255	35.1262	23.8559	21.057	19.2775	18.5946
Afu1g13930		Leucine carboxyl methyltransferase superfamily	YOL141W		59.6787	40.7784	44.7275	65.9704	73.0466	65.4284	73.7734	56.109	38.9468	21.7425	17.9165	13.5628	45.125	46.2371	56.3026	63.9324	38.5026	45.9782	47.448	51.6379	48.5403	55.7796	53.1066	55.7674
Afu1g13940	sun2	SUN domain protein (Adg3), putative	YMR244W		29.8042	26.4388	49.2554	50.5336	17.2928	14.6441	24.4072	14.9765	10.5884	3.73353	1.69996	2.69832	78.0943	39.162	39.3095	40.7464	57.388	56.7097	65.5781	15.4822	24.2694	33.7174	32.7146	37.5286
Afu1g13950		oxidoreductase of short-chain	YMR226C		6.31242	5.1368	4.50572	5.80046	5.54187	9.37211	6.06569	5.00127	7.34629	5.63908	3.34904	1.39542	5.31977	10.9713	11.139	12.9074	10.2037	9.12903	8.10272	6.21109	4.93546	4.67979	3.95016	4.62838
Afu1g13960		DUF292 domian protein	YNL265C		43.5959	47.2724	43.4841	64.7083	52.8944	45.9596	55.5379	50.1023	31.4835	10.5127	18.491	17.0756	30.2052	41.3631	76.6315	64.2138	24.7043	24.1295	25.7795	34.544	34.7873	27.5934	28.5752	24.3848
Afu1g13970		MFS transporter, putative	YCR023C		28.0927	25.7218	23.5891	30.873	30.0949	30.82	26.6522	16.564	15.5446	22.0115	20.9756	18.7339	77.9007	47.9862	71.8898	56.3976	60.2291	60.821	76.0511	83.753	86.8568	68.7888	73.5539	62.1623
Afu1g13980		conserved hypothetical protein			1.38209	1.8506	2.24282	2.9646	2.3895	3.27708	2.88248	2.99282	4.76245	10.8937	14.6099	13.8407	60.4531	27.1395	43.3812	33.5433	57.9699	51.3173	59.1671	63.4004	50.2962	39.9386	54.0259	56.6148
Afu1g13990		conserved hypothetical protein			2.50123	3.21785	1.56858	3.08098	2.28585	1.74559	1.27636	2.29364	10.3319	38.5899	42.944	25.2143	439.246	210.625	239.996	266.591	457.865	410.337	353.392	611.107	711.718	400.285	452.746	400.445
Afu1g14000		hypothetical protein			0	0	0	4.32464	2.50076	3.20964	3.19069	9.93849	60.0161	97.9302	34.9397	19.4108	8.45713	19.7741	5.81052	9.27091	8.90197	8.16352	8.05084	12.7284	11.9532	6.43822	9.91547	9.1975
Afu1g14010		AP-2 adaptor complex subunit sigma, putative	YJR058C		118.874	142.72	135.822	131.845	129.501	148.269	101.313	89.1268	89.2176	76.6078	168.504	181.809	56.671	60.0197	101.569	80.184	57.9517	62.3633	57.7589	59.033	76.5934	65.649	57.0572	63.8192
Afu1g14020		diphthine synthase	YLR172C	ESR	74.424	79.8859	82.3185	63.7197	71.3165	70.907	49.1102	52.0678	40.7403	57.5819	105.42	143.211	55.3838	43.2824	40.759	44.8086	54.258	50.1764	44.1633	49.6861	43.0236	44.3669	46.0904	49.1736
Afu1g14030		Spt3	YDR392W		36.3493	59.0005	50.0921	45.8911	41.6554	39.2025	34.1368	43.1457	29.4354	38.6137	64.6989	73.0851	34.8442	40.5595	57.9989	36.7378	42.1259	46.5256	35.3816	41.4251	39.2737	28.6124	38.2516	37.3656
Afu1g14040		blue light-inducible protein Bli-3			3.35094	0.744923	2.93998	3.8431	4.46904	3.98176	0.415715	0.323722	1.26803	1.71394	1.56079	0.812903	1.23962	1.48637	0.486677	1.2683	0.579919	0.265906	0.472025	102.895	83.739	10.2757	6.54018	3.26821
Afu1g14050	fbpA	F-box domain protein			6.00816	6.68992	3.25679	8.2745	11.6401	12.8882	3.8542	8.67044	24.8187	51.2023	31.3527	18.4229	4.68225	17.7615	8.02152	14.1852	14.9349	5.47841	10.0492	6.98875	5.5534	11.2335	7.98494	8.41678
Afu1g14060		C2H2 finger domain protein, putative	YDL098C		27.9929	39.2146	28.9817	28.4398	29.6564	24.5992	13.5232	7.4062	27.1972	42.6839	38.2189	29.6403	19.9408	16.1526	23.0806	15.4151	17.621	22.8131	17.8861	26.5155	17.344	19.1911	24.2453	19.1601
Afu1g14070		chromosome segregation protein (BIR1), putative	YJR089W		33.7901	40.308	35.4536	38.1061	34.0864	30.1114	27.2266	6.41779	6.95803	6.80927	20.3982	29.5457	36.7169	20.4166	33.9225	31.9861	41.9501	37.3405	30.636	25.6721	43.5135	37.1204	33.9012	26.9197
Afu1g14080		hypothetical protein			2.65322	3.55393	3.05913	3.83287	6.28217	13.5169	1.04157	2.43323	4.3684	2.40273	0.942716	1.4063	3.66045	1.27682	12.8323	26.2647	4.41082	4.47321	2.95662	3.15675	2.76569	5.4794	3.2946	3.948
Afu1g14090		histidinol-phosphate aminotransferase	YIL116W		108.146	131.71	94.4842	90.8426	89.6919	107.87	84.4707	88.4603	51.9411	29.0988	48.4757	63.3835	106.009	120.327	89.1843	152.927	75.9526	78.251	88.0258	67.5244	67.0219	114.61	58.8805	72.6612
Afu1g14100		conserved hypothetical protein	YGR046W		84.3397	99.5255	87.1895	72.6368	59.0581	44.8488	68.3991	26.0489	24.166	36.5355	64.2005	71.6087	81.5484	80.0712	87.7352	65.5309	65.2072	71.2846	68.968	68.7655	69.026	53.7324	56.2173	58.133
Afu1g14110		RNA polymerase subunit	YBR154C	ESR	117.075	136.219	126.891	66.7435	63.1569	60.242	26.2388	35.2991	47.3323	157.681	306.308	325.749	86.5609	12.2397	26.4973	41.809	78.9785	66.1707	69.5525	16.5757	37.1563	56.0763	59.4018	53.6774
Afu1g14120	bfr1	nuclear segregation protein (Bfr1), putative	YOR198C		236.061	122.576	180.221	139.738	49.8966	38.7486	63.971	80.4879	56.9119	74.5851	151.014	248.348	241.902	38.3326	31.2045	81.1267	149.971	146.908	168.363	59.8515	48.0713	104.879	120.366	109.489
Afu1g14130		hypothetical protein			2.80255	1.46244	3.63517	7.97551	9.70678	11.6435	6.05611	8.59352	4.31026	2.21943	0.757915	0.350883	1.33768	0.962368	0.945317	3.16741	0.750953	1.54948	1.73184	3.66048	3.49043	2.03669	1.09784	2.01024
Afu1g14140		DUF409 domain protein	YBR004C		3.9918	2.16203	3.08203	3.257	4.46569	3.68621	4.03774	2.79487	2.7369	2.46624	0.701832	0.779806	2.67558	1.28326	2.10088	0.651784	2.712	3.44358	2.26403	2.76592	2.45643	1.05615	2.43985	2.23379
Afu1g14150		hypothetical protein			165.681	116.782	127.795	142.691	110.843	88.2318	132.936	280.038	215.633	221.765	253.157	177.305	242.88	201.111	360.432	363.709	247.616	196.602	241.391	168.038	195.972	172.883	184.469	152.233
Afu1g14160		hypothetical protein			23.2055	22.1202	17.6771	16.1725	13.603	18.8418	1.48698	4.05274	7.3704	4.08708	3.83818	3.87692	5.17301	5.31661	5.22241	4.21257	2.07432	4.75563	5.90938	4.44891	4.17796	4.87573	5.1986	5.5528
Afu1g14170		beta-galactosidase, putative			4.8983	6.54827	8.38384	10.7003	16.0758	24.207	10.574	11.1094	11.8389	12.7441	10.6338	13.1281	3.6702	2.94051	5.96023	6.62026	3.21938	3.32807	3.27154	4.19993	3.04714	4.31806	4.74318	10.1932
Afu1g14180		methyltransferase (Ncl1), putative	YBL024W	ESR	67.1087	44.6845	56.4892	28.2966	24.4409	19.1745	14.3073	9.40986	11.1313	42.2477	77.7164	130.812	62.9854	11.4753	14.7879	23.3419	56.6393	42.171	44.6746	20.0885	23.9859	35.9894	46.1329	35.7958
Afu1g14190		DUF614 domain protein			6.95558	3.44061	3.29351	6.06597	8.47229	7.0284	3.77229	6.00857	6.92997	8.95457	6.51817	4.02352	2.21562	2.57491	1.13751	4.25977	1.31558	1.53548	2.20653	1.30586	2.3718	1.90295	1.69848	1.95463
Afu1g14200		mitochondrial processing peptidase beta subunit,putative	YLR163C		930.796	812.05	1074.56	802.603	376.725	298.596	492.287	826.831	566.979	401.375	564.972	810.305	1099.48	1153.16	554.306	464.859	774.694	789.052	890.22	953.642	812.524	707.617	823.746	702.816
Afu1g14210		putative nucleoside-diphosphate-sugar epimerase	YBR019C		9.85185	9.76213	8.7271	24.1241	42.6667	53.0496	28.1347	24.1154	18.3674	14.6038	13.8688	12.7974	1.00593	0.868438	2.8435	4.32268	1.41179	1.03574	0.842691	1.10107	1.57488	1.8379	1.53321	1.43214
Afu1g14220	nopA	fibrillarin	YDL014W		347.058	247.996	313.964	125.381	109.57	92.1939	31.3069	49.6084	68.9828	260.65	496.729	774.604	260.25	39.5681	45.6716	89.5642	218.999	199.784	213.905	39.2097	55.0752	145.809	169.268	137.085
Afu1g14230		conserved fungal protein			2.80114	0.684303	0.600205	0.588594	1.79693	1.33107	1.71416	3.26292	1.16191	1.047	0.536312	2.97948	0	0.544789	0	0.166023	0.531386	0.243653	0.144174	0.207217	0.164659	0.192159	0.443913	0.299469
Afu1g14240		conserved hypothetical protein	YKL179C		46.3739	63.2354	59.076	68.5399	48.7431	46.9967	45.5601	18.5856	12.0306	9.03404	21.5479	25.1152	31.8151	26.4686	48.108	32.353	30.2614	28.0098	29.4733	25.0866	38.2511	29.3345	27.5782	27.2311
Afu1g14250		potassium channel, putative	YJL093C		4.63469	6.16781	6.14	10.5608	12.4107	14.5928	10.3917	4.1438	4.51722	11.0386	12.9109	11.2563	5.03974	6.24634	5.01511	5.82006	8.6838	8.60566	6.95418	6.71797	8.33286	8.86352	7.31285	7.65654
Afu1g14260		related to TGF beta receptor associated protein1	YDR495C		28.8154	28.9045	27.3079	27.1053	21.3755	17.8959	22.6398	5.46347	4.9043	7.09766	14.0854	11.3905	18.758	41.2517	38.9897	22.5661	16.131	16.829	15.7361	16.1853	25.5258	17.2376	18.018	15.2195
Afu1g14270		catechol dioxygenase, putative			56.6894	45.786	58.2282	56.6719	80.9878	80.2404	55.0224	81.0232	62.6509	38.1175	25.8929	30.294	24.4392	40.0964	33.9333	34.1094	22.1693	23.5908	20.7684	18.7581	23.2008	28.437	26.9063	25.3412
Afu1g14280		C6 finger domain protein, putative			93.604	47.4038	47.2911	52.8704	42.4009	49.5132	50.0387	102.296	86.724	81.2038	37.5017	32.0409	40.1704	28.8999	39.8914	41.5456	33.3773	33.0612	29.8378	24.4044	26.1546	31.6833	27.6149	27.5521
Afu1g14290		small nuclear ribonucleoprotein (LSM7),putative	YNL147W		169.657	130.588	111.045	102.461	134.132	156.527	107.23	185.88	168.337	115.008	116.073	107.727	85.1499	125.853	71.4086	81.5833	83.4096	80.8144	91.0509	57.9508	73.4566	69.2617	83.2621	83.0174
Afu1g14300		Fasciclin domain family			51.5308	69.5581	24.1806	24.0365	58.698	41.3483	174.688	55.1787	54.7287	41.9314	10.4295	8.66743	69.4354	217.141	190.504	47.3968	133.788	102.649	94.7284	103.451	125.196	113.484	172.158	153.23
Afu1g14310		poly(A)-binding protein-dependent poly(A)ribonuclease, putative	YKL025C		44.7922	47.936	53.0926	54.4248	47.9511	44.702	57.2361	27.0539	27.5915	24.8629	41.6258	48.8384	43.205	43.8483	66.1003	56.7999	48.5764	42.2938	45.6286	50.7749	62.4926	47.5698	42.3526	49.2136
Afu1g14320		UBX domain protein	YDL091C		46.3427	44.7208	39.2476	44.5924	39.7909	38.9878	31.6486	25.0151	16.6691	17.8941	32.5159	33.3284	34.4805	47.5059	49.5496	33.014	32.4824	30.8821	33.6333	37.6381	42.1506	32.8894	32.2302	28.1313
Afu1g14330	abcC	ABC transporter, putative	YDR406W		136.527	201.877	136.792	172.909	59.6509	37.0899	153.299	96.0546	83.4534	56.9202	21.4065	27.3081	205.364	347.891	124.535	113.147	115.444	183.646	165.422	59.6197	113.893	120.459	148.946	154.541
Afu1g14340		metalloreductase, putative	YLR214W		10.9974	14.7182	16.9581	16.3852	19.5103	25.0285	18.8624	6.7685	9.56633	19.2109	19.0082	23.8885	16.7445	9.48345	12.4485	13.9035	15.8127	27.4545	13.6678	19.2543	23.0079	27.4833	34.8258	42.3735
Afu1g14350		2-deoxy-D-gluconate 3-dehydrogenase, putative	YNL202W		8.95453	10.3543	11.3585	10.0468	33.2144	86.6895	3.85719	4.82274	3.97702	2.53846	2.44761	1.27479	1.72796	0.932361	2.20481	9.09229	24.0997	4.03092	1.93281	2.0687	1.2681	1.86356	1.51944	2.26362
Afu1g14360		C6 transcription factor, putative	YDR421W		6.47304	7.09435	8.86707	9.54817	10.1982	16.2969	8.33419	9.23214	8.23504	5.00087	3.08497	3.21348	5.25034	3.94514	11.0852	10.9483	8.92428	5.70626	5.64231	5.81076	4.66809	5.68457	3.21464	4.7064
Afu1g14380		3-ketoacyl-acyl carrier protein reductase	YKR009C	ESR	12.1037	14.4277	17.5206	26.4023	64.6425	137.708	25.3881	25.0741	19.2025	14.1832	6.00586	6.45785	10.2581	5.31358	16.2705	25.1891	15.2606	12.6745	8.28093	10.7791	6.78087	11.037	6.97563	9.89849
Afu1g14390		zinc binding dehydrogenase family protein	YJR159W		5.80328	8.72313	13.5163	22.7088	49.273	130.824	13.7685	16.837	12.1325	5.74666	3.54196	2.92501	3.95356	1.60448	9.79066	16.0913	20.772	5.61028	2.93369	3.99459	2.64515	4.21879	1.42625	3.92883
Afu1g14400		glyoxylate reductase	YNL274C	ESR	10.4856	9.2381	13.7014	30.6911	59.0245	177.44	40.9689	45.3058	25.3256	4.99732	3.29931	3.00222	9.75871	4.68048	7.4734	22.6105	34.3246	11.7846	9.08344	12.396	10.1645	7.82652	5.65011	7.62327
Afu1g14410	rpl17	60s ribosomal protein yl17-b	YKL180W	ESR	1647.43	1286.64	1521.53	706.443	306.248	232.987	511.042	1076.72	896.109	498.228	1558.4	3057.94	1591.08	1373.81	416.85	327.59	1150.39	1037.08	1284.58	831.431	680.912	664.191	1121.26	984.562
Afu1g14420		hypothetical protein			63.3683	47.5733	41.7352	56.2119	47.7188	44.6423	53.8337	46.3851	32.4145	42.6604	31.4987	29.8943	44.8917	47.9948	150.055	92.8768	43.1079	33.0924	51.0174	47.1597	45.5733	32.1647	30.7975	29.1308
Afu1g14430		chitin binding protein, putative			19.212	15.8431	15.2865	37.3492	65.8771	59.8219	69.3498	75.6595	66.3054	71.3591	15.5298	7.80152	7.52294	10.8245	8.51715	7.97832	3.92862	7.6558	5.72922	5.74495	10.804	14.5618	7.9997	7.88747
Afu1g14440		cation diffusion facilitator 1			19.9622	31.5753	22.5289	20.0676	26.2761	30.223	17.4889	15.6616	15.2034	24.7558	19.6163	19.151	34.5927	15.2574	67.4966	28.2028	40.2548	24.834	39.186	8.65744	17.7654	21.1736	20.0751	16.499
Afu1g14450	exgO	exo-beta-1,3-glucanase Exg0			4.7342	6.2842	11.9398	9.35429	5.77526	5.54416	4.36029	2.4002	2.63705	3.40942	7.23268	9.65329	5.79107	2.74168	2.6403	7.2084	7.49834	6.34738	3.7274	1.88119	20.9926	16.8001	3.89859	5.23052
Afu1g14460		fungal specific transcription factor, putative	YLR014C		6.4564	6.023	5.17976	5.60903	10.3382	8.7165	4.80653	2.25599	3.51463	4.88631	3.27546	2.74669	2.0288	1.03584	2.20969	1.54964	2.75551	1.68462	1.99364	0.859619	1.87845	2.92289	2.30192	1.70819
Afu1g14480		hypothetical protein			3.01135	4.68026	4.69159	2.30058	3.01017	3.25196	1.11583	1.73782	4.8217	3.8337	3.66569	3.39413	0.924248	0	3.77377	3.72851	2.5943	0.713728	0.985427	0.606996	1.76855	0.187629	1.30035	0.58482
Afu1g14490		aminotransferase, putative	YER152C		13.0927	5.73917	6.89589	9.96236	14.4651	10.3018	6.58212	19.8652	18.9994	19.6758	6.07337	7.95038	5.1378	9.99862	5.68856	3.7926	5.81008	6.0417	6.64328	6.2306	4.14723	5.66527	7.67054	5.70087
Afu1g14500		conserved hypothetical protein			38.0197	15.868	25.4834	17.2167	15.1569	9.68688	17.0248	18.3938	13.934	23.3358	20.6231	32.7099	55.4174	20.0142	45.5315	32.6719	52.597	46.2954	52.0888	33.8447	39.4158	39.299	40.0955	33.9163
Afu1g14510		ankyrin repeat protein	YGR232W		9.26015	8.8703	11.8332	7.46932	8.01948	8.68422	6.64465	7.46056	9.72144	12.7419	7.90476	8.10814	13.4395	13.8125	7.53768	10.7759	15.5206	11.4655	11.8434	5.08564	7.28076	8.41877	8.41871	9.56684
Afu1g14520		pyridine nucleotide-disulphide oxidoreductase,putative	YML120C		6.43685	1.65291	7.25204	2.07244	4.07057	7.19455	0.41167	6.79612	6.65515	8.14686	4.2504	2.68331	1.30939	1.53078	0.385553	0.645923	0.344566	1.26393	1.05951	1.1645	0.427077	0.498404	0.959487	1.16511
Afu1g14530		general amidase-B	YDR242W		12.429	4.79277	13.7303	8.9927	17.1863	27.0031	2.2382	9.13523	10.7114	8.48533	3.91185	2.31409	7.05762	6.84355	10.722	11.5042	3.33759	3.15946	4.96589	4.11446	6.87248	7.9424	3.23789	4.00459
Afu1g14540		oxidoreductase, short-chaindehydrogenase/reductase family	YNL202W		827.004	138.085	592.709	740.039	960.317	752.105	648.416	553.747	530.885	256.277	37.6737	45.3784	16.2405	7.11197	10.5344	12.3849	13.874	22.2654	10.4861	8.88825	5.98801	9.31744	6.82992	7.53962
Afu1g14550	sod3	Mn superoxide dismutase MnSOD	YHR008C		4944	2361.34	5937.01	6434.8	6090.83	4760.68	5043.67	9384.61	6000.33	1112.48	260.498	303.198	48.7952	18.7445	22.7912	7.41601	16.6796	95.7466	6.78816	15.3851	2.98179	4.8717	3.08154	4.97114
Afu1g14560	msdS	alpha-mannosidase	YJR131W		346.771	76.1661	341.418	309.428	105.045	109.121	199.178	141.959	85.4351	23.1945	6.17929	9.05038	46.9358	15.7494	11.117	38.8141	19.6199	31.0847	52.9149	17.125	10.7104	42.2675	29.4327	27.1486
Afu1g14570		histidine-3 protein	YCL030C		36.6874	23.4071	43.2486	32.4487	30.8468	41.0771	38.2329	31.8309	22.0241	21.6896	32.59	44.8005	70.1999	22.9102	39.7859	97.8486	63.352	84.697	49.5493	26.1425	28.7552	66.7173	49.337	59.7735
Afu1g14580		Utp11 protein superfamily	YKL099C	ESR	39.4661	30.8822	28.2898	14.3504	16.0103	16.2408	3.17659	6.3608	8.30516	31.5984	84.4788	103.921	24.3572	3.24507	7.20155	12.6582	20.8905	18.9641	20.2672	2.96232	11.508	20.145	20.0959	16.5299
Afu1g14590		hypothetical protein			113.399	112.53	121.785	85.6509	45.6008	45.3418	71.0987	183.304	133.344	85.8266	155.112	185.998	89.7693	62.5218	50.9909	29.7315	68.3553	68.8305	82.5475	61.6735	49.8377	47.0136	67.74	60.8051
Afu1g14600		Transcription initiation factor IID, 31kDsubunit family	YMR236W		30.848	43.8455	33.7834	21.1608	19.1286	19.0376	11.0072	19.9573	16.5366	21.4488	34.2327	32.5533	21.3915	5.40403	11.668	7.58989	19.4801	14.9218	15.0475	9.11564	15.1971	14.5859	14.7418	13.8197
Afu1g14610		smp2 protein	YMR165C		74.0294	42.9	66.134	66.7768	91.0763	65.0233	46.1555	33.3054	23.0626	31.7155	42.7397	37.8816	121.646	102.728	108.597	124.142	139.714	100.695	141.846	93.7401	91.8537	137.195	108.825	78.9594
Afu1g14620		Fibronectin type III domain protein	YEL043W		43.089	43.8396	36.9944	30.7579	31.0069	25.5368	26.0273	12.664	14.7363	31.1868	42.3447	48.8322	52.3151	68.1216	47.7962	41.0452	49.7393	49.0517	53.5941	49.4157	55.6793	57.667	56.5784	50.6595
Afu1g14630		tRNAHis guanylyltransferase, putative	YGR024C		19.1904	24.2928	16.8041	13.6789	11.9369	9.79446	10.1803	12.0418	10.6128	7.26101	15.7241	24.3587	10.375	8.29348	8.74999	17.0741	14.9205	9.72634	10.535	6.58945	6.6844	14.9515	7.20835	9.42175
Afu1g14640		hypothetical protein	YMR269W	ESR	33.0337	31.2336	33.1516	14.2979	16.2541	14.4885	2.52728	16.8687	54.3287	123.878	101.551	95.2302	19.4981	2.40964	3.38136	13.5327	21.489	14.164	14.4847	3.14241	5.6183	16.2701	13.4637	12.2996
Afu1g14650		WD repeat protein	YNL035C		27.7486	6.54506	29.7312	13.6246	8.69805	6.16636	7.33131	16.0274	11.9265	15.4862	24.0335	30.1231	7.07114	4.07753	2.30993	3.47932	6.89384	6.14829	5.26182	4.37216	2.37091	3.7257	4.08195	4.2907
Afu1g14660	laeA	methyltransferase (laeA)			29.8421	32.3645	82.9353	42.911	39.1965	55.6284	23.6339	45.6099	59.9436	48.7198	19.2897	29.805	42.131	11.5731	27.568	30.2302	30.9982	32.8633	24.9879	7.40646	37.5328	46.2634	33.2301	30.3948
Afu1g14670		WD repeat protein	YAR003W		27.9334	49.2719	45.8832	39.7509	34.2693	35.3775	24.2294	22.2982	37.1927	77.8402	43.4907	34.4575	25.3342	20.2514	46.4161	37.5779	27.1057	21.1337	23.4621	21.8248	36.113	22.8579	22.6438	24.4907
Afu1g14680		DNA-dependent RNA polymerase II largest subunit,putative	YDL140C		48.832	53.2165	47.0187	44.2701	40.6455	38.3364	45.1987	44.2074	60.9056	92.5738	49.4649	42.9483	90.5929	112.644	104.514	92.6925	79.5207	78.0221	75.4127	79.9872	82.2773	75.8301	80.3128	71.5531
Afu1g14690		SEL1L	YLR207W		46.1798	52.3754	49.7257	84.09	60.0939	44.0652	72.3085	27.5707	18.738	18.5795	38.6884	43.2278	52.175	43.7085	52.0007	40.0752	42.0803	40.3359	53.9353	45.2277	53.4515	46.4284	44.5447	47.0836
Afu1g14695			YPL121C		11.9506	9.92746	12.153	8.35083	20.4743	27.2428	14.0074	5.94964	5.24361	4.02504	6.93234	8.63214	4.17684	3.09601	10.1372	6.65999	7.63842	6.67898	5.01239	2.63229	5.83466	4.36811	7.12303	4.50495
Afu1g14700		allantoate transporter, putative	YJR152W		5.96179	8.04397	8.04647	8.18098	9.56209	10.6868	0.0882266	0.412218	1.07645	0.121249	0.248433	0.230028	0	0	0.137716	0.230717	0.123075	0.225732	0	0	0.152548	0.0890125	0	0.208082
Afu1g14710		beta-glucosidase 1			34.8672	28.4465	32.0319	68.4815	103.183	107.188	86.1062	56.4928	36.4258	20.8103	21.3196	19.8299	12.5198	9.54857	32.93	38.6386	17.4751	14.4405	12.0877	15.8007	14.7572	16.3191	12.2724	15.7465
Afu1g14720		Kelch motif domain protein	YHR158C		31.4559	18.9655	13.7666	13.1488	14.8855	13.0091	17.0072	14.1466	21.5167	31.8056	16.7795	17.8249	11.5738	9.67404	18.5905	22.5743	13.8171	12.3	16.9336	20.5534	20.9268	19.011	15.3151	9.98986
Afu1g14730		cell division cycle protein 20 (CDC20),putative	YGL116W		231.487	249.273	148.613	142.755	189.005	159.698	119.887	65.1999	37.8517	18.2303	26.3747	30.588	114.343	78.7427	68.297	119.548	83.7697	110.669	110.293	65.6433	157.656	92.5328	85.7715	69.9732
Afu1g14740		TFIIA alpha/beta	YOR194C		79.9286	97.4638	88.206	74.8724	63.8565	64.239	61.4486	85.9051	84.4922	81.1235	68.2356	41.9451	78.391	228.183	110.456	69.169	86.2266	79.0737	67.4829	94.4908	91.3979	84.2071	98.5339	83.3041
Afu1g14750		C2H2 transcription factor (Sfp1), putative	YLR403W		44.9226	53.5783	45.8452	41.9806	47.5495	42.8206	35.1414	14.4093	21.5988	43.7773	39.0784	44.3299	48.0377	25.0712	55.8667	42.6233	44.1537	44.1248	35.5396	48.7401	38.5896	40.0397	46.5797	35.9533
Afu1g14760		possible transposase			0.69837	1.33093	0.955596	0.31299	1.54847	1.41973	0.859784	0.721024	0.504335	1.63605	1.11739	0.689743	0.920331	1.22964	0.877503	0.922412	0.738087	0.67686	0.801021	0.359776	1.02919	0.600537	1.07903	0.363964
Afu1g14770		tRNA dihydrouridine synthase, putative	YLR401C	ESR	28.3482	23.2113	22.6701	11.3828	18.1862	12.7296	8.57573	7.79101	10.432	39.7061	53.3747	49.0434	24.1005	4.38029	12.7487	18.1099	29.6941	20.8312	19.0883	22.2146	11.2974	21.3213	19.9876	14.0457
Afu1g14780		BAP31 domain protein, putative	YDL072C		430.27	349.744	170.188	280.581	270.099	230.184	340.68	406.564	364.79	317.703	341.587	181.181	220.44	366.274	239.408	206.427	177.596	185.895	266.945	792.312	546.634	203.894	203.58	196.441
Afu1g14790		mitochondrial inheritance component mdm12	YOL009C		17.2618	17.5626	18.508	16.8127	21.9747	26.737	12.3457	6.51777	9.25473	13.1323	17.0872	14.321	12.3058	17.3572	17.2566	12.6767	13.4761	13.9643	13.2788	22.5759	11.849	13.9334	12.9647	13.6813
Afu1g14800		hypothetical protein			97.2679	47.1051	51.0202	261.489	838.407	1220.26	761.382	733.064	752.078	422.108	15.9122	24.0501	486.682	63.4664	291.863	638.911	340.825	625.743	649.565	181.729	54.7449	80.9918	546.2	548.398
Afu1g14810		serine/threonine protein kinase (Kin4),putative	YOR233W	ESR	29.5666	23.8634	34.8072	34.3935	28.8083	29.2058	39.4432	16.0901	13.1678	12.9304	12.8486	15.5844	38.5449	23.0075	37.177	37.5661	26.8681	37.2421	31.0024	15.3346	41.2129	35.4391	39.3007	35.0119
Afu1g14820		hypothetical protein			23.5143	5.56242	14.5915	16.3811	10.1083	15.4969	68.5333	36.5147	13.7528	17.3498	32.1633	16.4577	44.8155	30.952	54.8955	66.0278	47.8017	41.5292	35.4952	27.4703	67.0445	87.3395	63.0521	39.7
Afu1g14830		hypothetical protein			70.7647	42.6243	37.6852	50.7511	59.8804	57.252	73.5173	44.2663	31.6944	45.0278	46.5645	37.0526	35.3284	49.7565	66.0973	63.1756	31.7358	30.6584	33.916	228.995	111.05	43.744	37.1029	35.3152
Afu1g14840		Ser/Thr protein phosphatase superfamily			7.49843	4.5549	7.53212	9.66202	8.03831	7.69847	10.7729	8.53874	9.09511	10.3107	8.84764	8.52656	3.15499	3.43909	3.90365	7.29443	6.17224	3.93755	3.71331	3.66267	2.99359	4.85216	3.69903	4.23463
Afu1g14850		acyl-CoA dehydrogenase, putative			121.906	163.215	141.001	284.299	213.933	107.25	234.764	266.362	174.949	42.7955	27.9917	31.4633	58.6641	34.9145	86.0104	149.868	61.3386	61.0414	52.6565	89.6409	90.2972	102.649	68.6993	77.7511
Afu1g14860		bZIP transcription factor, putative			1.35984	1.79639	2.29918	2.26011	3.60885	4.10325	0.61141	1.96793	4.16504	3.305	1.60686	1.64723	0.729262	1.34078	3.40391	1.52781	0.796051	0.52144	0.6788	0.620848	0.528577	0.534608	0.712512	0.865205
Afu1g14870	gwt1	GPI anchor biosynthesis protein (Gwt1),putative	YJL091C		16.364	14.4103	16.8956	22.4077	21.9645	16.4019	16.9121	11.0584	10.2384	10.4678	17.3281	19.0176	11.4847	10.2473	10.5796	8.60887	9.81508	8.25769	13.7303	15.0289	11.161	9.05236	9.92955	10.9106
Afu1g14880		pyrazinamidase/nicotinamidase (imported)	YBR208C		6.14978	3.72734	4.95326	8.72516	13.2313	14.5839	12.0939	7.33487	8.06949	5.59343	4.69341	4.24465	4.45003	5.82089	6.12617	6.89287	3.97438	3.42155	5.58964	19.2306	13.3206	4.92757	5.69169	5.02815
Afu1g14890	pdeA	cpdP protein, putative	YGL248W	ESR	6.53285	4.95712	5.41897	6.82669	10.8738	13.5324	9.24421	9.67191	11.2788	9.31644	5.8735	3.33719	5.08896	9.0173	6.9558	7.27289	7.47283	6.79229	5.23921	8.92273	8.3197	6.2177	6.79517	7.08113
Afu1g14895					1.15787	0.421533	0.616497	1.817	4.54716	4.11989	1.38471	0.958478	1.64254	0.845775	0.433237	1.20343	0.458783	0.440085	0.12008	0.268229	0.321943	1.18095	0.291162	0.167391	0.53205	0.620909	0.896492	0.544306
Afu1g14910		YKL529	YMR171C		60.2017	73.4854	50.3463	50.2692	55.827	55.9586	42.5533	54.287	82.9977	117.644	81.2807	66.5423	41.4574	108.651	80.9165	50.1211	42.599	48.9745	41.6081	76.0087	68.6401	55.6067	54.2191	56.6414
Afu1g14920		peptidase D, putative	YFR006W		61.9064	63.7873	59.4389	63.8516	65.4214	71.534	59.1605	33.3652	39.8086	50.2543	50.3864	57.461	33.7155	78.2709	51.1215	44.8615	41.8224	41.5032	36.8606	36.6364	50.6134	37.0795	43.3317	40.4119
Afu1g14930		hypothetical protein			634.866	309.481	170.729	139.203	73.124	107.165	256.851	1132.53	1885.26	2890.97	1191.43	1076.96	2639.9	6495.86	670.151	1037.35	2510.97	3479.16	3429.94	4140.08	3539.97	5361.24	6896.3	6390.29
Afu1g14940		protein translocation complex componenet (Npl1),putative	YOR254C		83.6011	82.3743	77.5092	133.881	85.1045	68.029	138.135	151.762	125.068	90.9672	67.8198	57.5263	101.826	67.4912	70.7834	86.7931	75.3348	70.9246	87.3413	68.8868	67.8157	77.3129	71.1647	76.0668
Afu1g14945			YIL130W		9.9283	5.70761	7.18983	7.64752	11.8387	14.0039	5.44506	6.7159	8.86169	9.84354	6.37996	5.95495	3.74131	4.44248	5.21941	8.56896	4.43514	4.25423	3.31952	2.14697	3.85436	4.35061	4.98267	3.70613
Afu1g14950		D-arabinono-1,4-lactone oxidase;L-galactono-gamma-lactone oxidase	YML086C		39.3498	33.4637	46.7855	30.3	21.2664	24.2186	24.1178	19.8026	13.8021	24.4389	44.0431	53.03	42.7272	21.6793	29.0999	32.2249	37.9365	36.3524	33.6014	20.9226	23.1193	30.0392	27.4204	27.6049
Afu1g14960		gelsolin repeat protein, putative			16.5219	14.3984	14.7717	14.1977	15.0056	16.7134	19.5128	13.942	19.1579	22.0256	16.4952	16.8058	25.6481	15.3694	26.5623	27.4373	23.1631	24.2497	21.2815	36.1302	26.2847	24.0568	27.0662	26.2212
Afu1g14970		ADP-ribosylation factor family protein	YBR164C		14.8531	13.9112	18.2169	13.5934	14.049	12.7637	9.25849	8.90084	9.23919	14.766	43.129	68.2452	7.15758	7.35627	4.99571	7.67194	9.56706	6.43385	7.61405	5.09866	5.53375	8.4184	8.65822	8.80634
Afu1g14980		hypothetical protein			4.26903	2.25697	2.87538	1.88438	3.67497	4.5616	0.39641	0.123476	0.241829	0.381348	0.781363	1.13689	0.197009	0.340162	0.154692	0.587426	0.276495	0.152135	0.210049	0.0431282	0.102812	0.639906	0.277177	0.311644
Afu1g14990		ATP-dependent RNA helicase (Drs1), putative	YHR065C	ESR	30.4636	26.9205	26.8645	9.76657	15.2874	14.1997	2.74221	7.26032	10.0373	53.2	78.3748	88.7744	30.7091	4.51013	5.42185	14.1827	30.4754	22.0422	22.5221	3.87847	6.59846	21.3031	18.0022	14.2285
Afu1g15000		2-isopropylmalate synthase	YNL104C		67.3053	99.2084	40.0966	53.682	37.9155	52.0694	32.1767	32.0047	27.7119	56.7058	65.9866	82.5529	157.708	150.352	93.2338	136.798	153.141	131.306	102.135	39.9494	25.0123	120.305	90.4349	99.8243
Afu1g15010		AMP binding domain protein, putative	YOR093C		23.019	19.5912	21.1661	19.1621	18.2308	16.0943	22.7038	14.2085	13.5105	16.9506	15.7078	14.5031	31.0528	35.7662	49.4585	25.3227	27.1396	27.4737	27.1803	96.5848	53.4135	30.1476	26.5242	24.0412
Afu1g15020		40S ribosomal protein S5	YJR123W	ESR	3757.15	2955.64	3294.8	1382.81	659.067	492.269	850.084	776.601	573.744	621.39	2513.58	5535.97	2052.92	1627.06	576.638	470.208	1703.93	1492.5	1797.91	1069.54	883.489	976.449	1614.58	1428.21
Afu1g15030		SDA1 domain protein	YGR245C	ESR	42.3684	23.991	28.682	10.2299	14.3192	13.7315	2.51756	3.61337	5.79699	38.2619	67.3229	86.2958	24.1895	2.40037	4.1609	7.74535	16.5958	17.6188	14.8347	3.54462	9.81552	16.236	15.3021	11.7977
Afu1g15040		hypothetical protein			25.4956	49.2385	40.712	24.9622	21.3291	23.531	13.3803	11.8086	8.5027	8.12154	17.6872	28.6353	15.1836	15.6279	17.7528	15.5512	21.6207	22.5374	19.0752	8.85571	21.0144	18.1118	14.5533	17.8825
Afu1g15050	lhs1	Hsp70 chaperone (Orp150), putative	YKL073W		33.8682	43.9975	38.9892	95.5743	46.6107	29.6223	97.3606	47.4452	38.3629	36.8062	51.6583	49.7682	61.7543	15.7979	46.3422	68.3469	43.7946	36.8396	48.937	29.2222	29.3189	37.3047	34.7788	39.8248
Afu1g15070		conserved hypothetical protein	YMR211W		51.8892	131.027	46.2175	50.9483	65.9458	78.3659	45.3178	75.0652	106.512	135.471	88.4354	43.9645	16.621	7.63682	33.6142	50.0369	17.6422	15.4597	12.3389	6.95612	20.8951	27.7164	12.3636	14.8033
Afu1g15080		hypothetical protein			34.9272	47.0645	27.6862	37.2063	32.2858	28.167	25.4608	10.4409	10.8769	12.2516	12.5849	19.2453	28.497	19.1757	27.3856	28.224	25.5687	32.1151	29.9622	17.6135	45.1943	26.0473	28.923	24.614
Afu1g15090		hypothetical protein	YKL047W		38.2375	44.7314	38.3319	38.5728	39.832	36.6627	41.9928	10.7344	10.5118	12.3665	21.0853	21.3813	27.0227	36.5089	46.5211	29.317	22.5238	24.5742	27.6327	48.4642	34.9244	24.9823	26.7739	26.1397
Afu1g15100		EBP domain protein, putative			8.84634	14.7473	13.1435	11.8938	16.3603	16.8915	9.29852	8.84993	9.45422	13.3113	16.9706	17.8459	8.47219	2.58583	6.65241	10.0191	7.92695	8.42587	7.13645	8.71144	11.3883	6.38453	4.66555	6.19335
Afu1g15110		conserved hypothetical protein			9.05099	15.657	8.90248	11.0814	10.3151	11.3178	11.0379	31.5558	30.9679	23.2795	12.0631	5.18581	14.0128	12.2538	16.7176	15.604	9.75698	12.6385	13.2858	17.1453	21.1257	15.8112	13.347	10.6365
Afu1g15120		dsDNA-dependent ATPase (Rad54b), putative	YBR073W		10.5578	16.1016	15.3782	10.5542	14.27	9.96639	8.2554	5.49106	7.1477	6.0272	18.3627	29.2029	10.5988	12.0527	23.6245	26.0109	31.9095	23.377	10.0246	5.05216	7.02546	13.014	10.8231	9.93798
Afu1g15130		GPI anchored transmidase, putative	YDR331W		48.3929	59.0496	62.0454	59.9052	57.7629	58.2891	44.3884	28.8155	30.8751	35.9174	50.6973	56.8922	42.1412	37.1407	60.2863	48.5285	44.0973	55.6173	55.7707	40.1691	49.9948	48.8855	53.1788	52.7689
Afu1g15140		mitochondrial phosphate carrier protein (Mir1),putative	YJR077C		434.753	348.863	448.817	385.425	190.373	165.701	296.604	341.257	285.732	347.51	420.782	565.921	476.789	256.983	65.804	114.481	419.453	391.926	385.651	390.82	301.949	303.402	409.999	330.853
Afu1g15150		alpha-amylase (amyE)			6.85237	6.20488	7.22016	9.14295	7.87899	7.09877	5.27509	3.66449	2.54666	3.91161	11.2562	23.2028	6.82754	15.7399	3.34694	5.35907	8.31164	5.29182	6.66471	5.73914	5.05257	4.90091	5.26287	4.59463
Afu1g15160		hypothetical protein			220.155	162.281	109.344	109.548	112.467	89.384	91.8518	87.5992	86.3724	76.0578	75.8002	87.1142	73.3456	225.829	116.089	67.0213	105.098	106.446	88.2783	128.985	170.749	44.7731	55.0236	69.1682
Afu1g15170		acyl-CoA thioesterase II	YJR019C		11.731	9.23219	10.125	11.0254	13.4082	18.4253	16.6363	24.1104	16.9149	7.30349	8.2413	8.2834	6.88994	9.91369	16.5907	14.6023	6.93002	5.32059	6.73384	20.865	15.6809	5.24515	5.38535	5.63119
Afu1g15180		conserved hypothetical protein			9.01601	15.3901	19.9085	42.2564	159.723	265.205	31.144	10.4325	26.4026	10.1622	11.7582	10.5469	21.8767	3.48369	11.9497	47.1672	25.2421	18.2515	19.2946	4.44842	6.54315	25.4531	30.7181	27.22
Afu1g15190		hypothetical protein			0.36554	0.896045	0.785734	1.15471	1.34236	1.30385	0	2.35116	2.30239	2.0747	0.236164	0.328002	0.500179	0.359845	0.392743	1.31594	0.701983	0.643751	0.19046	0.547484	0	0.507699	0.293214	0.791223
Afu1g15200		Hsp70 family protein	YAL005C		47.8192	53.1913	49.9266	61.7713	63.3315	77.188	44.7826	61.1424	61.1378	57.3148	45.7741	31.9416	53.3754	33.9703	85.9462	93.3431	57.6828	54.6139	42.8292	51.126	50.7225	52.3468	48.6473	52.7012
Afu1g15210		conserved hypothetical protein	YNL092W		20.0653	30.4527	35.7658	30.152	30.7858	27.6159	27.3951	15.5997	12.5342	12.2359	17.1959	22.6554	12.5087	7.10136	14.6326	15.5219	10.5094	10.9518	11.7295	5.40217	11.1017	15.7198	12.6703	13.9991
Afu1g15220		conserved hypothetical protein			6.0309	7.23324	4.85104	6.77066	9.5114	11.2243	6.09103	16.4853	18.5224	12.25	10.8765	8.47299	3.8762	2.4434	2.69577	4.43534	4.81839	3.04081	3.93598	2.6265	2.60081	3.67218	4.0685	3.67901
Afu1g15230		C6 transcription factor, putative	YIL130W		12.6072	10.0522	18.7902	13.5249	16.0482	16.5215	11.5745	10.6791	41.4122	60.2345	35.2695	34.8973	31.8422	34.0486	17.1679	21.2784	64.968	36.9823	29.1913	22.7385	47.6609	40.0692	42.7028	49.5943
Afu1g15240		prefoldin subunit 4, putative	YNL153C	ESR	83.1699	65.4982	79.0319	84.9359	81.0221	91.8915	65.5425	106.33	88.7664	38.4693	71.2918	113.478	44.6187	33.1986	28.2411	44.7834	44.5251	33.8443	42.8951	43.2677	27.5937	34.7852	30.8307	31.9361
Afu1g15250		conserved hypothetical protein			55.0069	51.4435	52.3468	56.7628	49.7835	46.0222	46.7986	49.4719	43.5235	26.3796	41.2952	43.0708	48.0357	44.4582	51.771	51.4547	38.3882	42.8095	46.9977	81.0396	51.7663	44.1306	38.8986	43.068
Afu1g15260		hypothetical protein			178.119	26.2461	34.874	86.0396	228.613	144.411	332.281	568.946	481.579	269.86	64.3592	44.7376	31.3523	82.382	63.1826	68.7381	76.8615	52.9941	39.0432	255.319	182.049	68.496	92.5275	96.5836
Afu1g15270		ATP-dependent Clp protease, putative	YLL026W	ESR	185.5	226.174	29.6452	50.3764	84.4167	36.3234	112.412	8284.01	10525.4	8317.28	1548.45	282.959	465.495	639.277	185.927	209.202	389.424	421.994	599.272	1136.13	598.232	635.934	665.039	531.164
Afu1g15280		polysaccharide deacetylase family protein	YNL202W		13.8692	12.4665	17.4422	14.5024	12.396	12.3061	11.6328	19.8187	22.7403	19.2548	38.5473	64.7643	20.3782	11.3058	13.6937	18.3194	14.1656	14.717	15.8599	8.25094	12.057	19.8416	13.7811	11.0653
Afu1g15290		hypothetical protein			0.353237	2.85797	2.75867	0.985506	1.29049	0.698276	1.01726	39.9732	71.247	48.5003	29.6728	38.1516	4.04448	0.559563	2.6261	4.02439	1.85571	1.30135	3.43554	1.36215	7.71206	5.6053	3.10047	1.59947
Afu1g15300		choline transport protein, putative	YGL077C		38.1414	51.2126	112.18	14.4138	10.6981	15.4539	8.8779	16.4501	24.094	28.1557	44.6133	34.4829	13.7116	3.45097	34.9643	29.804	9.3996	7.92096	10.7525	1.13925	47.1136	19.5676	13.6354	8.48278
Afu1g15310		sna41 protein	YLR103C		26.9982	27.0223	28.9865	25.4342	25.2438	20.6446	15.3761	5.84217	4.58812	3.98126	16.9771	29.4376	23.6264	11.1547	25.0156	25.0257	30.102	27.0822	19.7924	10.6676	16.7929	22.4828	20.2127	16.9935
Afu1g15330		T10O22.24			3.27745	3.28905	4.70865	14.7688	25.3919	31.444	8.5525	12.5798	9.27541	2.87311	2.40826	1.98208	1.13345	0.815439	1.77998	7.37224	1.32563	1.8235	0.791263	1.6542	0.246461	2.30098	0.885932	1.49415
Afu1g15340		polymerase	YKR002W		68.7176	69.9352	69.9775	54.7328	53.2661	48.9014	46.2675	59.2715	72.9037	78.664	52.6458	42.8108	50.4116	78.1319	60.7226	46.2163	47.0959	50.3546	43.0963	44.7445	52.1384	43.4283	53.5606	52.5401
Afu1g15350		homoserine acetyltransferase family protein	YNL277W		37.7905	22.3634	26.7735	15.4021	31.2261	82.0398	9.45756	16.5423	12.2048	2.79945	1.91197	1.89678	4.19405	274.057	185.782	41.4737	9.33674	6.3286	4.95629	5.69882	7.67312	12.6245	4.57815	8.57909
Afu1g15360		conserved hypothetical protein			13.9208	5.76873	14.1722	14.5795	19.6659	45.7989	9.40949	13.9959	12.7381	5.23067	6.05333	6.20212	5.98992	14.6669	8.91156	9.49233	6.19437	4.73377	4.32163	3.33573	6.03249	9.91998	4.92829	4.82079
Afu1g15370		C6 transcription factor, putative	YLR266C		8.81318	13.3314	12.1305	9.67277	14.0241	14.7624	10.5315	3.31727	6.54204	21.4255	16.3548	13.652	15.4079	18.7429	15.0537	15.6785	18.5706	15.5163	16.3472	9.49469	11.6367	15.4903	14.5484	13.9543
Afu1g15380		hypothetical protein			33.3182	54.2723	33.3864	36.4457	56.08	57.9889	22.9818	15.8186	9.77973	5.72495	7.07323	9.76281	24.7506	19.346	13.9912	21.7873	20.3065	31.376	28.6281	12.8837	38.6846	24.981	26.6185	22.4832
Afu1g15390		DUF1014 domain protein	YGR169C-A		149.378	159.702	153.453	136.427	157.024	168.881	130.89	181.025	158.773	173.977	240.493	251.993	145.169	175.27	202.338	238.321	145.579	134.795	129.874	122.61	115.779	144.038	119.848	141.042
Afu1g15400	pex7	peroxisome biogenesis factor, putative	YDR142C		36.3297	43.6286	43.8952	45.6593	40.72	44.0583	46.5148	24.6615	16.8775	8.90249	15.7918	21.1118	29.9582	23.4186	41.6398	33.88	19.5793	19.7967	29.6256	32.3021	28.4681	30.0455	23.8005	24.3317
Afu1g15410		CUE domain protein, putative			2.49426	8.75213	4.72589	3.91643	4.55815	3.94531	3.14017	3.16448	4.08484	5.96555	7.36854	5.65879	1.65241	3.69847	4.90159	5.7965	3.86516	3.30822	3.14604	3.11496	4.3915	2.8886	3.44417	2.83174
Afu1g15420		hypothetical protein			4.24901	10.6726	3.74469	4.72304	6.63838	9.79554	3.89204	5.00736	8.5166	7.4418	12.8654	13.2359	3.19575	5.56631	5.81107	7.37528	3.30483	4.7625	3.71471	4.78673	6.72951	2.21944	3.35242	5.32137
Afu1g15430		lipase/esterase, putative			91.1736	55.4898	38.2597	62.3957	43.5982	51.0003	48.53	62.295	37.4336	13.5503	8.59826	15.9529	11.4685	6.10057	11.7885	24.1992	19.8024	15.0288	10.1103	10.2707	9.61224	5.85572	5.13395	6.32212
Afu1g15440	ags3	alpha-1,3-glucan synthase, putative			5.95898	13.1825	6.27871	6.0204	8.41706	15.6246	11.0716	170.511	326.256	382.371	105.598	86.2379	4.88948	14.8435	9.40886	2.65733	5.43178	9.9092	5.5278	16.2969	37.484	16.8602	22.5267	24.7833
Afu1g15450		adenylosuccinate synthetase	YNL220W		219.105	150.8	158.886	75.3248	59.9764	60.1261	60.8937	65.4407	81.8843	124.199	140.166	216.324	184.628	114.274	40.4461	117.032	157.239	129.861	141.616	87.0762	52.5863	140.839	127.703	120.861
Afu1g15460		DnaJ domain protein	YNL227C	ESR	22.5669	26.1661	25.0866	20.1793	15.8008	19.4102	12.4576	5.27277	6.56704	12.4224	22.4911	25.2384	19.7008	8.79077	18.6246	17.2485	16.0027	18.1232	17.3423	11.5509	18.9254	20.1296	15.0539	14.626
Afu1g15470		C6 transcription factor (UaY), putative	YLR014C		11.183	13.3162	20.9043	13.7798	15.0934	21.6841	11.2417	2.74995	5.16142	5.62162	8.94956	9.05382	9.09701	4.2088	18.0528	15.1092	11.4126	7.7553	7.90814	6.4675	9.61693	11.0152	7.78492	9.06919
Afu1g15490	mfsB	MFS multidrug transporter, putative	YCR023C		11.0584	7.59395	12.2066	15.3938	23.294	18.6421	13.8144	19.199	35.0046	37.5086	5.67282	3.90815	9.29704	4.66486	4.66083	5.89547	7.46082	7.88508	12.9987	37.6002	50.2181	14.3246	16.0429	8.44699
Afu1g15500		GTP-binding protein Obg	YHR168W		10.0908	9.33246	11.0745	7.38074	4.28447	4.19012	4.90656	6.05601	7.48308	13.2918	18.5277	23.0783	8.29221	6.91614	3.92873	2.71163	7.47582	7.18127	7.72793	12.0609	8.7526	3.99445	6.34408	4.71333
Afu1g15510		JmjC domain protein, putative			17.0399	14.2619	10.6376	15.6143	17.7096	14.3564	12.4954	4.37862	4.4069	5.47365	13.341	15.0675	7.76245	10.3873	15.3597	13.4108	8.8244	8.69182	10.6409	15.1239	10.87	7.72158	6.18867	5.83265
Afu1g15520		urea amidolyase	YBR208C		1.229	1.35838	2.27085	2.23248	4.4352	7.91722	3.06208	8.98974	16.2646	16.2039	2.5768	1.19295	2.13401	5.9901	3.84573	4.47929	3.6333	2.25128	1.49198	1.37853	1.97782	2.45018	1.43557	2.29662
Afu1g15530		lactam utilization protein lamb			2.7791	3.39847	6.95466	4.86997	19.5375	28.9878	9.90853	6.5667	6.43049	2.02809	1.18727	1.09932	1.04774	0.603019	1.15176	2.75652	1.76455	0.539392	1.11709	2.06429	2.1871	1.27619	0.737043	0.497218
Afu1g15540		hypothetical protein			21.7249	12.9495	24.039	14.5124	12.4347	29.3182	11.1936	17.9536	11.9756	5.28083	6.42937	7.62282	16.44	8.1239	16.5597	17.4758	11.1869	7.48044	9.48495	9.99713	14.8768	11.9676	9.34539	12.0836
Afu1g15550		homeobox and C2H2 transcription factor,putative	YPL177C		18.7145	17.4548	21.2406	14.8234	14.0954	33.369	9.86044	25.5948	43.6934	23.4616	4.83479	4.86033	34.9615	25.6786	34.918	29.0355	50.5727	32.822	18.4187	10.5144	27.9911	26.3803	18.6371	24.5671
Afu1g15560		hypothetical protein			16.3889	20.3119	19.3091	16.4162	11.3587	10.2016	8.64971	18.5229	80.5643	151.774	124.681	68.7631	9.13483	33.5774	8.98098	9.69405	11.7431	10.8677	10.6982	13.3597	18.7614	12.7005	10.62	10.6859
Afu1g15570		ubiquitin-conjugating enzyme, putative	YGL058W		21.4007	24.2928	20.0703	24.8308	25.5152	19.2362	21.5009	14.6249	12.6425	16.5543	20.9714	16.6317	21.4999	25.1003	23.0483	20.0969	18.1588	18.558	20.5895	35.6522	32.809	23.9793	25.811	22.0456
Afu1g15580		ASMTL	YOR111W		66.4153	63.5966	80.505	67.1194	53.1293	45.1336	68.1334	73.0268	47.5774	23.9348	54.4303	59.6293	49.6502	29.0139	60.1962	51.7167	37.1105	31.094	33.6106	57.6775	43.019	35.1425	29.6635	41.9786
Afu1g15590	cybS	succinate dehydrogenase membrane anchor subunit,putative	YLR164W		721.834	705.487	934.939	733.685	405.202	472.464	323.131	541.326	454.717	253.445	433.494	542.14	591.384	706.504	436.36	434.547	624.992	543.231	562.419	640.955	706.426	503.223	598.601	536.69
Afu1g15610		oxidoreductase, zinc-binding dehydrogenasefamily, putative	YML131W	ESR	15.8633	28.5734	17.6069	18.678	20.6522	18.9745	20.775	63.8883	58.6697	39.6809	50.1541	63.6904	9.88731	97.1933	49.2609	17.1117	13.2625	8.55866	9.32901	46.9291	35.6926	25.1343	25.1336	20.1389
Afu1g15620	helA	DEAD box RNA helicase HelA, putative	YDR194C		50.7496	22.574	25.944	15.7115	14.4076	13.1116	10.2044	5.85	11.9347	42.9317	42.4252	69.7777	36.0908	9.04295	6.49837	18.2265	34.7579	33.3162	31.0871	14.167	9.57962	21.7274	29.3282	17.6196
Afu1g15630		hypothetical protein			8.21249	7.23146	31.5966	9.0806	10.4331	13.2956	21.0302	7.27842	17.8186	25.6904	21.9326	30.4616	25.5484	36.7607	21.8845	12.2211	26.0773	20.9249	21.2256	58.4717	10.1006	4.71501	19.0616	27.5554
Afu1g15640		hypothetical protein			28.0561	14.7291	11.5782	16.3989	20.7803	19.338	28.2539	20.692	17.8261	20.3391	22.7311	7.45418	40.9549	251.949	46.5963	19.4243	41.5255	50.2365	64.6712	222.769	79.9666	63.7982	87.9006	75.7597
Afu1g15650		hypothetical protein			0.22227	0.0672723	0.236167	0.116085	0.557546	0.461069	0.183059	1.36848	1.39593	0.704415	0.103094	0.047728	0.181954	1.20431	0.0571486	0.031914	0.255366	0.281019	0.249426	1.47381	0.34817	0.221628	0.341328	0.374179
Afu1g15660		hypothetical protein			0.872554	0.212267	0.558706	0.548536	0.31915	1.03549	0.116899	0.546184	0.534855	1.28523	0.438894	0.152392	0.232387	0.167187	0.182472	0	0.163074	0.448638	0.0884891	0	0	0.117941	0	0
Afu1g15670		laccase	YMR058W		1.67329	2.34862	1.87372	2.8541	7.07392	6.89202	9.44246	1.90632	3.28908	1.68216	0.49238	0.987791	5.67762	9.25301	2.18356	4.92834	8.53751	10.5136	18.7957	6.84873	5.94605	7.40955	21.5322	12.6013
Afu1g15680		C6 finger domain protein, putative	YDR034C		3.89471	3.61546	7.93221	7.27594	11.4201	15.4256	4.21996	3.41416	3.09259	1.7323	1.95474	2.85778	3.05053	0.940565	6.24489	6.11486	3.89906	4.76749	2.98695	1.19252	1.75306	3.42816	2.87402	3.31759
Afu1g15690		conserved hypothetical protein			2.12083	1.10236	1.39731	2.53474	3.68828	1.79646	0	0.729999	0.81698	0.460116	0.1257	0.261873	0	0	0	0.466947	0.0934093	0.0856607	0	0.145702	0.0578888	0	0.0780331	0.052642
Afu1g15700		hypothetical protein			10.5578	8.06262	14.0885	15.1027	20.6305	15.1463	9.29385	3.94197	3.55863	5.16333	6.83021	9.89876	13.9942	7.86199	15.1244	21.4426	12.358	11.5858	13.3219	13.2094	12.3427	10.5737	11.6603	11.224
Afu1g15710		cyclosome/APC complex component Cut20/Apc4,putative			18.6554	22.6671	25.8815	20.7326	20.2744	17.959	16.7624	7.84471	4.72254	6.63859	22.3214	34.9307	12.4344	5.60951	13.1792	12.8481	18.4303	14.5247	13.2199	5.97419	10.3511	11.7882	12.0285	11.8148
Afu1g15720		importin beta-1 subunit	YLR347C		78.9577	92.2843	85.2742	55.1126	51.6779	52.1356	42.8572	38.9786	49.8829	91.0172	64.8487	81.4291	103.937	55.9954	78.7441	81.3317	81.1285	81.064	66.7298	48.6917	78.0858	58.1584	66.1242	53.0136
Afu1g15730		ribosomal protein S8	YJL190C	ESR	3908.69	3166.66	3337.71	1545.24	717.767	502.68	1291.46	2577.92	2194.56	932.706	2688.51	6186.63	2441.6	2577.09	626.749	477.863	1856.07	1602.16	2046.92	1298.97	1025.98	1002.16	1705.69	1464.88
Afu1g15740		gene CaOR110 Splice Variant	YNL108C		30.7081	17.3968	27.0187	26.1166	37.631	27.5087	20.2351	25.4541	21.5631	13.1914	12.5403	12.1749	8.63826	4.08126	8.40259	12.6636	3.98085	2.48906	5.98948	5.36268	8.29831	7.59033	6.95343	7.13828
Afu1g15750		conserved fungal protein			18.469	31.584	18.1196	30.3255	21.6288	13.899	24.6576	27.6288	31.9904	33.35	26.3905	19.4901	20.4055	33.5893	29.6503	20.9101	16.576	14.9155	20.3119	31.1967	18.5198	14.0146	12.7422	14.3852
Afu1g15760		phosphatidylserine decarboxylase, putative	YNL169C		105.522	140.459	110.442	92.8055	79.0028	64.9082	73.8783	37.9886	54.5349	112.148	161.522	157.158	114.242	120.179	88.8066	82.9333	99.3185	91.8148	123.979	139.913	126.8	86.4545	86.0948	94.2241
Afu1g15770		anaphase promoting complex subunit 10 (APC10),putative	YGL240W		11.4153	23.6762	20.9362	18.0101	13.3548	11.9187	8.74092	9.81423	10.5407	12.2919	19.5569	21.4647	13.7394	8.43095	16.6583	10.1886	11.4846	12.2222	11.002	10.3945	12.9167	8.20351	11.2523	11.3465
Afu1g15780	leu2A	3-isopropylmalate dehydrogenase	YCL018W		59.5589	64.0901	90.2689	99.5176	119.239	241.95	106.731	88.0774	63.9226	30.8287	28.037	52.7921	225.2	476.17	354.947	99.7255	149.219	189.553	166.232	133.076	81.0438	109.111	140.616	175.799
Afu1g15790		ecylglycaid-PDC	YPR113W		44.6219	48.8003	50.3507	57.2866	54.7433	45.238	38.2293	24.7823	19.1326	18.6924	29.1276	35.3762	38.9173	65.5341	66.9908	30.2735	38.4084	38.7698	40.3339	32.6848	51.6587	40.968	41.2423	41.2148
Afu1g15800	ptcA	protein phosphatase 2C, putative	YCR079W		18.1579	22.0898	21.5314	22.4901	21.3424	19.6671	17.8697	15.2992	10.3894	12.2113	24.8349	20.2708	13.7875	17.2262	24.2719	17.2979	10.7425	8.27263	11.9948	22.0196	13.1016	11.7038	10.3548	10.0901
Afu1g15810		RNA splicing factor (Pad-1), putative	YGR159C		82.1191	126.887	93.0755	57.8468	47.9331	54.6406	27.0584	81.7396	116.064	203.482	132.351	83.6235	69.5561	44.2862	43.1466	51.341	45.3118	61.8445	48.778	47.3303	34.7864	51.1864	54.7746	58.9116
Afu1g15820		fatty acid hydroxylase, putative	YMR272C		77.1901	49.3114	76.1004	62.1559	42.8442	48.0303	30.429	27.3236	46.3201	117.392	102.259	123.728	195.937	202.046	53.0196	64.0299	198.44	196.107	224.939	141.373	168.879	254.48	271.151	215.481
Afu1g15830		hypothetical protein	YEL021W		57.8249	77.7121	110.598	79.9362	54.2503	51.0025	43.7266	31.5046	19.3209	11.3728	28.9599	39.1563	76.5674	124.197	40.7453	59.222	68.8369	59.2057	58.1565	20.2297	37.1844	26.2841	34.5271	40.7216
Afu1g15840		hypothetical protein			12.4103	10.7661	11.7722	9.84973	7.47637	10.0306	9.54121	4.52866	5.95917	18.4822	32.5811	31.0361	6.23208	3.37892	6.66647	8.95059	8.36623	8.60218	5.50278	3.26246	6.52031	9.16781	7.30673	8.71541
Afu1g15850		C6 transcription factor, putative	YIL130W		1.17642	0.749777	0.329017	1.22902	2.88073	4.77085	1.75573	4.8965	5.35539	3.87184	1.64796	1.7033	2.96267	24.2341	3.50539	2.49142	1.31005	3.13403	3.36895	3.77594	2.29445	2.51287	1.42748	1.82969
Afu1g15860		Coatomer subunit delta, putative	YFR051C		129.696	135.042	142.901	161.75	110.473	92.6644	115.253	82.6227	55.4703	45.2886	82.6285	96.8671	97.8627	73.0561	82.583	83.0468	76.4295	66.7553	78.913	59.2301	75.0043	71.4037	62.7684	66.9313
Afu1g15870		DNA topoisomerase IV subunit A, putative			49.7463	40.4121	46.3648	33.477	32.5089	31.7921	17.2565	28.2957	43.1598	81.96	50.6838	56.4381	26.4166	24.9697	31.8913	23.6378	24.5909	24.0199	21.1917	13.1165	21.1956	27.0523	24.1636	20.894
Afu1g15880		DUF803 domain membrane protein			70.5201	92.8083	81.5543	71.667	61.6083	62.3187	51.3851	13.0304	16.4818	38.6148	67.34	69.259	47.3326	48.4614	54.2524	44.4877	41.4335	48.3428	43.6469	33.3764	48.0402	36.508	43.5507	43.7956
Afu1g15890		SacI domain protein	YKL212W		14.4964	13.5977	10.288	12.2523	12.6677	13.7729	19.831	8.5729	7.78352	10.5708	13.9945	12.4508	23.5883	74.7625	46.5744	36.4157	22.4262	19.8663	26.5183	104.11	78.8512	32.8066	26.8486	23.443
Afu1g15900		importin beta-2 subunit, putative	YBR017C		26.0391	26.8588	30.3417	24.8378	23.4115	24.0478	22.2051	4.07035	6.89294	15.7172	21.1741	26.2829	33.1651	9.97682	24.7072	26.6014	21.5187	23.6049	20.8545	10.6896	20.301	25.6939	20.1061	21.6434
Afu1g15910		C6 transcription factor, putative	YDR213W		0.366609	0.443929	1.03896	0.127665	0.557403	2.39021	0.282022	1.44317	3.56382	4.04191	1.39918	1.62816	4.32492	2.59291	15.0617	26.7959	5.78887	5.46328	2.89725	0.657495	4.98078	5.3655	1.73719	2.85063
Afu1g15920		26S proteasome-associated ubiquitin C-terminalhydrolase, putative			32.7536	35.3393	32.9745	27.2643	26.1292	23.9477	19.178	30.5922	26.7669	24.599	33.0559	30.607	19.2932	19.1995	23.9937	19.25	18.565	16.2072	15.7929	34.5854	20.5489	13.3683	14.8318	12.9297
Afu1g15930		choline kinase, putative	YLR133W		29.2401	58.544	22.7054	11.8289	12.2219	13.8523	7.92035	38.313	54.8375	77.0951	48.199	27.6932	19.6292	38.1834	30.0072	26.0387	16.1708	19.929	16.1798	22.0278	32.8535	21.4855	19.4076	16.742
Afu1g15940		Auxin Efflux Carrier superfamily	YBR287W	ESR	78.3561	41.2408	41.3538	72.3111	80.4771	60.9963	101.985	52.6118	42.5149	42.5252	28.4425	15.2164	27.7992	42.8798	55.3027	43.4518	28.1599	33.5536	31.2194	171.564	56.8662	33.8514	34.3532	32.8553
Afu1g15950	pbs2	MAP kinase kinase (Pbs2), putative	YJL128C		99.1728	55.5687	42.8766	55.4734	50.9379	39.6642	70.1589	298.699	445.342	427.464	83.8872	36.883	43.935	92.5242	55.5477	45.3295	39.2837	41.719	38.7969	218.348	58.8252	33.1688	37.1825	35.0964
Afu1g15960		glutathione reductase	YPL091W		148.913	116.612	142.523	160.635	155.729	142.818	170.303	253.732	194.555	102.36	56.8667	82.0884	172.222	492.448	354.547	194.47	112.094	116.333	126.977	158.083	135.619	144.014	122.304	125.11
Afu1g15966					0.976675	3.31624	3.53378	3.37025	2.94247	3.822	2.52433	2.92338	1.77688	2.93545	3.58445	4.72521	2.50909	0.555422	2.27325	2.82105	3.97289	2.48408	2.05783	1.12673	2.07043	0.914242	1.05601	2.23897
Afu1g15970		aldo-keto reductase (AKR13), putative	YPR127W		0.870875	0.847422	1.85875	2.73738	2.54827	2.48039	3.26673	2.54383	1.24553	3.20674	3.28522	1.52092	1.85543	1.33486	1.91218	1.93227	2.60403	3.88053	2.64944	1.39625	1.71467	2.9427	2.4473	2.01786
Afu1g15980		hypothetical protein			0	0	0	0	0.2861	0	0	1.32753	1.94999	0.585716	0.200017	0	0.211811	0	0	0	0	0	0	0.231844	0	0	0	0.16753
Afu1g15990		hypothetical protein			58.9367	34.9448	23.1952	28.7093	35.9391	25.5594	20.0334	45.2209	39.4486	38.1611	31.7759	37.0252	11.8467	14.3257	18.1094	16.4681	23.1708	22.2219	13.725	23.0373	25.2117	17.0138	19.7999	17.4442
Afu1g16000		serine/threonine protein kinase, putative	YDL101C		84.8816	63.052	67.2841	63.204	58.4264	62.4895	42.4516	51.0568	35.4823	35.5028	41.831	43.5243	36.6393	53.5833	58.4821	65.7124	53.108	37.2999	35.9083	41.2551	39.0513	39.1717	32.7462	27.4355
Afu1g16010		hypothetical protein			8.30299	6.22448	4.09541	8.7082	14.2227	16.4286	5.01849	4.01961	3.93623	2.36464	2.01876	3.17765	3.563	1.43547	4.25248	6.24934	2.8003	3.48515	2.17077	2.49598	1.61148	1.88061	3.17482	3.38174
Afu1g16020		hypothetical protein			16.7924	14.8587	14.2734	11.5618	25.2111	34.7417	10.6447	7.36813	7.51594	3.52178	4.25556	3.59766	5.87803	3.10115	6.15395	8.24785	4.67478	6.30439	4.02886	4.71823	2.21544	4.97201	5.74302	5.88895
Afu1g16030		conserved hypothetical protein			25.8977	53.991	23.4349	83.0105	214.774	302.629	35.6597	32.5055	40.309	17.7289	3.15019	10.1177	13.9693	8.54994	17.1898	70.8532	63.2054	18.2474	15.402	13.4647	6.8911	27.1946	9.04462	15.7487
Afu1g16040		metalloreductase, putative	YOR381W		3.03945	2.15252	2.69828	1.59034	3.58637	3.15467	0.421343	17.7176	24.6758	18.1821	1.66102	1.31825	1.84272	0.361557	1.38115	10.3573	42.6722	2.58726	1.59472	0.641772	0.218557	0.935213	0.29461	0.198747
Afu1g16050		hypothetical protein			51.833	78.6964	51.4551	38.6679	43.3168	51.3105	31.5502	76.9725	89.325	92.1383	51.9025	49.0054	48.2073	67.8036	45.8423	61.1477	48.2263	35.6382	45.3514	20.8145	21.8352	23.0269	24.8375	28.8937
Afu1g16060		hypothetical protein			37.1998	26.6342	24.3906	32.9974	38.0181	28.4998	19.3088	12.888	9.89853	7.80467	12.3362	15.0182	19.5148	54.3017	33.179	16.8312	104.347	13.9074	15.2303	20.1247	20.9012	18.3348	18.7199	14.9248
Afu1g16070		conserved hypothetical protein			2.30364	1.93103	2.51075	2.28305	3.93342	2.87075	4.71135	10.309	10.392	7.11688	4.16632	3.1978	4.14108	12.084	6.29048	4.31045	13.4705	2.39091	4.18529	4.7869	3.93842	3.3391	4.21991	3.67329
Afu1g16080		hypothetical protein			0.997869	0.814283	0	2.44959	3.35676	5.13954	2.27869	1.77444	3.8228	3.44474	1.71105	2.07939	1.81195	3.91072	0.88922	1.78767	7.94689	2.04055	1.89739	1.7354	2.36398	1.83919	3.98324	3.22457
Afu1g16090		arsenate reductase (ArsC), putative			5.44842	10.666	8.49249	14.0802	18.7361	6.50432	14.8367	26.6619	18.2762	25.8796	41.778	37.1951	13.0455	87.3249	48.9904	20.3942	29.4536	21.1702	17.2784	11.1752	4.44	9.78734	9.97506	14.3558
Afu1g16100		arsenite permease (ArsB), putative	YPR201W		2.60383	2.48963	2.77994	2.14421	1.53099	1.5452	1.74704	4.08131	4.37728	4.45888	9.25315	7.15778	1.61245	0.713878	1.07132	1.74042	1.74079	1.75602	1.51137	0.407298	1.07882	1.259	1.74508	1.07915
Afu1g16110		arsenic methyltransferase (Cyt19), putative	YIL064W		8.64608	5.28651	10.9287	19.4799	18.1217	21.6491	22.7685	17.7301	14.7901	8.98156	9.30031	9.3442	3.77185	10.2513	7.07512	6.24812	5.29366	4.04544	5.26627	6.6516	6.92582	8.29521	1.2284	4.80644
Afu1g16115		hypothetical protein			2.49332	0.872794	1.91341	4.1246	2.61553	2.11728	4.65198	6.86377	11.9492	16.1512	5.28567	4.7877	5.59735	22.0605	13.9496	13.0189	8.88034	9.39655	7.41348	9.32328	9.94852	8.15173	6.56254	6.92948
Afu1g16120		arsenic resistance protein (ArsH), putative			47.2863	37.729	41.5793	37.1756	27.8314	39.8495	32.9752	52.7519	40.1782	23.3977	25.5683	19.391	18.1694	9.73965	29.3727	38.5857	29.0001	18.341	14.5155	13.2585	19.0569	18.4426	12.5309	14.6527
Afu1g16130		copper-transporting ATPase, putative	YBR295W		31.8044	40.5722	38.9937	34.6485	29.5821	35.4068	33.969	21.2551	23.9592	32.4619	25.0919	22.9723	43.9006	52.1208	56.2129	50.3636	41.1102	45.3742	36.7822	51.887	51.4409	46.9438	42.4699	43.3593
Afu1g16140		hypothetical protein			3.7175	10.03	4.378	4.16827	0	9.09542	12.5618	29.3461	28.7374	0	0	12.2819	3.1215	4.49141	9.80409	62.9623	17.5237	0	4.75446	27.3338	29.865	34.8528	3.65977	4.93784
Afu1g16150		hypothetical protein			89.7747	55.603	55.581	77.0846	116.727	140.182	140.828	164.32	153.315	73.4328	28.0519	21.8415	83.7168	84.838	62.9076	76.9703	78.329	79.9413	87.75	84.7372	85.7333	100.509	81.2662	93.2706
Afu1g16160		C6 transcription factor, putative	YOR380W		43.5939	32.7825	28.7276	42.4258	76.6133	105.999	43.591	56.7921	42.8293	29.9533	25.1786	30.5987	24.5802	16.7846	19.6276	37.9975	22.8034	23.0566	26.3341	30.553	23.9157	32.5616	34.6802	31.9631
Afu1g16170		hypothetical protein			3.99868	5.52402	5.18805	3.51072	5.32791	3.22386	3.43658	2.05854	2.74154	4.50488	3.67225	7.23692	3.31073	3.47825	3.79625	3.64082	4.72024	4.19341	3.28174	1.95573	2.971	2.4537	2.77259	2.28607
Afu1g16190	aspf9	cell wall glucanase Crf1	YGR189C		1083.48	318.054	683.49	562.523	309.891	375.21	586.711	424.117	335.254	174.111	82.9139	69.2192	582.811	342.84	162.209	651.533	685.197	625.597	526.504	438.155	414.899	755.672	640.429	602.03
Afu1g16200		hypothetical protein			8.95404	14.1838	13.6802	11.5684	10.8691	13.6171	10.6927	5.22446	5.22268	3.84179	5.05095	8.29063	5.41825	4.99752	9.32705	6.39651	4.4846	7.42054	4.91989	5.24638	6.04186	5.07666	4.7237	4.83494
Afu1g16210		threonyl-tRNA synthetase	YKL194C		51.9416	42.9599	52.3712	37.9556	23.7819	18.5885	21.5268	22.6564	16.0307	18.8367	50.7503	88.4636	46.1369	33.914	25.5952	17.6651	36.8333	36.252	36.473	25.2502	23.4811	29.6933	26.5564	25.716
Afu1g16220		C6 transcription factor, putative	YLR098C		33.4976	44.1721	56.0465	43.754	45.1547	43.3117	37.4958	17.0363	18.5366	23.8859	27.3225	22.6576	29.5376	18.5126	51.983	33.8499	29.0779	29.5422	23.9209	19.1739	38.9306	37.8298	27.8323	27.2324
Afu1g16230		MFS quinate transporter, putative	YEL069C		15.7091	19.2275	15.9193	20.1818	24.3844	31.0566	20.9938	5.03017	9.33316	16.1195	17.3118	13.7394	20.2756	18.3552	19.6354	17.6331	23.2392	23.921	27.0865	27.1867	25.865	28.3839	30.3092	30.0691
Afu1g16240		TIM barrel metal-dependent hydrolase, putative			15.8	18.4762	17.7845	24.7447	27.1822	43.2664	41.9843	29.38	23.5789	15.2044	8.38733	12.9433	14.9441	12.7798	12.2877	10.8802	15.4334	15.4233	15.2462	10.6478	11.7718	15.3119	12.5623	14.0501
Afu1g16250		alpha-glucosidase B	YBR229C		4.43441	4.29538	4.3353	11.9824	16.2345	35.2537	15.2783	10.1977	8.67849	5.30276	2.81687	2.38802	14.9149	7.85955	9.39942	17.1569	17.9421	20.0935	21.6847	24.0854	13.141	18.1669	17.3051	22.2147
Afu1g16260		hypothetical protein			0	0	2.51669	0	2.09029	2.66961	1.86762	5.81734	5.69667	2.56665	0	2.43467	0	0	0	0	2.60531	0	0	4.06382	0	0	0	0
Afu1g16270		L-arabinitol 4-dehydrogenase	YJR159W		7.85861	12.5763	19.525	31.0969	53.151	70.2418	25.5696	14.0204	13.9603	10.1885	9.58582	8.08673	2.03021	1.08193	8.20684	12.7269	4.64336	4.25817	1.88973	1.48148	3.20464	5.26633	3.17373	4.16313
Afu1g16280		mitochondrial F1F0-ATP synthase g subunit,putative	YPR020W		234.293	200.521	231.529	175.954	93.1098	76.3298	105.217	168.166	145.114	102.647	141.622	206.485	188.949	149.434	78.538	62.5238	144.511	144.935	169.923	136.731	110.579	122.167	158.378	143.256
Afu1g16290		ATP dependent RNA helicase (Rok1), putative	YGL171W	ESR	38.25	30.4823	30.6123	14.8103	14.4666	12.5984	6.09484	5.20248	8.75908	32.5379	50.6064	60.8127	23.1837	3.35258	8.82756	13.0776	24.1987	20.6919	19.0755	6.82228	10.9942	19.8664	17.5518	16.4479
Afu1g16300		hypothetical protein			49.0731	12.4756	7.93378	14.4914	14.0466	14.2672	35.6753	16.7224	14.5267	29.9882	29.5842	11.9654	18.2464	48.0499	20.1391	17.8132	11.8377	13.2928	34.2152	96.8457	30.2433	26.0339	23.2091	18.9247
Afu1g16310		uv-induced protein uvi22	YBR271W		15.168	19.7593	23.1874	19.4423	23.3266	20.0076	8.22665	9.27791	16.224	39.5703	63.3709	51.2184	13.1114	10.3456	9.40953	8.16015	11.674	12.7015	9.77044	3.24064	5.27278	8.87234	10.4135	10.5933
Afu1g16320		vps28 protein	YPL065W		51.4682	77.2351	77.8082	66.733	57.899	60.7841	53.3748	25.5245	29.7239	31.9586	58.2057	60.3417	27.9572	24.7061	48.2256	35.5219	29.3505	28.6157	33.6972	22.4088	38.2936	30.8354	32.52	33.7781
Afu1g16330		NOC2p	YOR206W	ESR	43.6962	34.9376	39.3583	13.3829	12.2882	11.7525	2.40361	11.3154	27.2435	115.915	130.083	141.715	53.5919	3.82823	6.8216	24.3328	46.3327	38.436	32.7503	7.31028	10.9566	35.8242	34.3768	25.1236
Afu1g16340		potassium transporter, putative	YKR050W		58.481	66.825	70.7367	52.1636	68.9283	81.2387	32.0932	17.3192	30.8701	93.7072	114.129	101.732	50.4186	18.9734	43.5479	38.7315	49.0562	42.803	42.8275	15.2295	48.4489	44.632	43.1409	42.4472
Afu1g16350		hypothetical protein			58.9506	42.1358	35.4107	47.4194	53.5381	49.0608	47.7066	49.6176	40.8641	40.1908	44.3181	67.7289	20.6238	25.469	40.8037	31.3312	30.3123	28.6338	22.0137	13.6868	24.4353	14.5054	17.1355	21.9637
Afu1g16360		hypothetical protein			23.5143	36.1557	21.8872	32.7622	24.26	46.4906	0	5.61764	16.5034	2.47855	1.6928	2.35109	3.58524	0	0	0	0	0	1.3652	0	1.55917	0	2.10174	0
Afu1g16375					25.5585	31.7954	25.481	29.1603	27.6686	31.1187	25.0332	7.74064	9.38818	9.39971	17.3764	14.8012	19.3527	28.3025	39.1107	32.7515	14.4392	19.5412	16.4297	14.4859	22.7061	21.8059	19.9267	19.6086
Afu1g16390		MFS hexose transporter, putative	YDR536W		2.37429	1.76189	5.2002	4.69378	4.94084	5.78942	0.439169	0.820764	1.33957	2.17276	4.03967	5.6106	0.873035	0.376853	0	0.765633	1.10275	1.34836	1.19677	0.286681	0.455605	0.886161	0.614147	1.03578
Afu1g16400		beta-glucosidase 1			1.82803	2.66267	3.50471	3.57042	6.01106	5.78204	5.18638	5.30078	3.70774	2.11601	0.988818	0.845135	1.8526	1.15898	0.632468	3.24939	2.14788	1.9697	1.41088	0.352664	1.05088	2.2075	1.03881	1.01934
Afu1g16410		C6 transcription factor, putative	YKL038W		2.34896	2.20189	4.20543	3.35023	4.38728	5.19161	3.3299	0.993075	0.864424	0.876304	2.926	4.61802	2.39432	1.21592	2.59888	2.53208	2.96501	2.08461	2.25248	1.69579	2.26627	1.787	1.98155	1.72667
Afu1g16420		GPI anchored protein, putative			0.193456	0.117293	0.205863	0.50572	2.20765	1.94995	0.897336	1.697	1.46629	0.704686	0.902415	1.42046	0.318542	0	0.500243	0.838064	0.447063	0.245986	0.145555	0.348669	0.332472	0.323332	0.149388	0.201558
Afu1g16430		hypothetical protein			0.981809	0.297463	1.21823	1.19728	2.16545	3.78328	1.7313	0.842613	2.55792	5.57651	2.94536	2.68014	1.07553	0.54164	1.56235	2.26372	1.20758	1.73032	0.737179	4.76787	3.27414	1.96506	1.07184	1.06335
Afu1g16440		ABC ATPase, putative	YFR009W		6.5233	3.14218	2.13487	1.31131	2.36622	1.88405	2.04673	3.70453	1.51857	0.836239	0.259607	0.86535	0.329899	1.10758	1.51106	16.0569	5.55601	1.13225	0.209366	0.601832	0.956457	1.95334	0.9025	0.913256
Afu1g16450		hypothetical protein			4.23338	2.05412	2.02787	1.66038	5.02518	4.64398	0.280874	0.437438	5.14038	6.46554	3.69086	1.19	13.7495	22.696	5.15149	2.26471	8.81587	15.0912	22.6432	19.2517	19.3043	50.0158	68.1642	53.768
Afu1g16460		bZIP transcription factor (LziP), putative			102.33	51.1574	47.6937	45.1433	54.8326	63.9399	58.0892	42.4942	28.8571	41.8942	42.1259	54.5158	83.9502	98.1116	90.6376	58.2845	103.412	84.1344	89.5348	152.802	108.025	70.4571	94.8047	72.8671
Afu1g16470		metallo-beta-lactamase domain protein, putative	YKR079C	ESR	31.6573	27.7666	31.3229	20.1994	17.4238	15.5835	15.0777	7.68622	13.3941	36.3688	41.4717	46.6061	33.9517	27.8439	32.5429	27.4377	29.3273	29.231	29.3864	27.3542	29.9335	25.4056	26.0847	24.868
Afu1g16480		acid phosphatase, putative			115.561	100.338	86.5464	107.632	60.7098	32.873	87.4878	102.587	56.0616	22.4165	32.6712	60.2303	142.812	231.048	72.3014	57.0092	88.077	97.1444	139.009	224.247	198.635	135.983	138.153	116.331
Afu1g16490		short chain dehydrogenase/reductase familyprotein, putative	YBR159W		44.1768	25.637	22.9945	39.1712	52.128	50.4943	64.1721	45.4964	34.8144	27.642	30.566	26.0125	10.4721	27.8529	27.1601	22.8204	12.9158	13.4781	18.488	51.5814	33.1213	23.675	21.7654	17.8206
Afu1g16500		small monomeric GTPase (Gtr2), putative	YGR163W		61.8461	72.152	69.6716	69.8445	70.9544	66.567	67.9034	50.1708	41.5873	37.842	62.3552	70.2239	55.2703	39.572	64.6805	118.381	68.0601	54.5483	57.7753	85.8018	71.4156	63.3837	59.6605	59.6885
Afu1g16510		heme/steroid binding domain protein, putative	YPL170W		58.3728	66.7241	78.9822	77.1884	57.8535	48.5345	50.9488	88.0406	60.1305	33.8959	53.3977	52.3364	31.3152	18.0233	45.6651	29.346	30.137	30.6311	33.6607	30.5555	34.3967	25.9738	28.3231	31.8452
Afu1g16523			YGR027C	ESR	7654.3	5453.85	6488.12	3431.71	1410	1100.37	3338.4	6494.79	5157.69	2414.63	6736.28	14936.8	5959.42	5962.84	1785.33	1567	4935.53	4401.96	5073.02	3765.81	2922.88	2889.77	4813.5	4502.11
Afu1g16540		WD40 domain protein			31.289	26.3522	26.9976	23.0478	20.1217	16.8888	13.3763	10.5237	6.51973	5.5907	11.6492	18.8758	11.171	10.3542	9.47113	12.261	12.6964	10.4965	11.0127	5.92624	11.4449	7.79121	12.6152	10.516
Afu1g16550		dihydrouridine synthase family protein,putative	YML080W	ESR	16.1857	27.0779	18.6009	11.4699	15.368	13.757	3.22286	5.01936	13.4522	58.628	70.2922	65.785	17.6187	3.88149	11.319	10.8676	15.6172	13.3452	14.445	4.06002	15.3243	14.9743	12.6511	10.9349
Afu1g16553		conserved hypothetical protein			33.4966	45.0131	34.5413	33.855	29.222	26.5412	23.1584	7.35353	10.6301	12.9777	44.5289	67.1209	26.3708	48.877	59.4873	44.8813	39.8333	37.1042	24.338	20.5479	20.4097	22.6841	28.822	19.4436
Afu1g16556		phosphatase, putative	YBR022W		2.11335	1.61235	1.97997	1.10972	0.968047	1.2551	1.61292	1.67466	1.3666	1.97033	1.68213	2.33626	1.24692	1.02523	0.559479	2.65569	1.75001	0.687787	0.949612	0.584935	1.23947	1.26567	1.04424	1.26802
Afu1g16560		MIF domain protein			0.171697	1.25292	0.916064	0.359767	0.156992	1.63002	0.229937	0.895273	1.40272	2.212	2.26614	2.39801	0.342824	0.657702	1.07675	1.40303	0.641521	0.735381	0.0870277	1.25082	0.496965	0.463971	0.535919	0.361538
Afu1g16564					9.48324	7.83142	3.43093	8.71391	11.089	6.78301	6.33953	8.46285	9.66853	9.33468	15.301	18.89	7.65153	12.3048	11.3092	32.367	17.0555	15.0614	7.19824	14.2871	9.78691	9.13715	13.1926	9.25586
Afu1g16570		G4P04 protein	YAL034W-A		25.8828	41.3419	34.8726	31.2558	30.457	25.3062	21.9873	13.0125	13.8604	19.9432	32.6075	37.071	23.3116	24.947	28.6006	22.2326	22.4929	20.4395	21.9697	29.1843	26.7387	21.2959	19.9861	25.0066
Afu1g16580		conserved hypothetical protein	YOL148C		3.45566	7.14011	6.6985	3.96472	3.83292	4.41797	10.2407	8.07899	9.20725	9.40293	8.101	10.7266	18.0908	16.7565	21.2203	12.9417	11.7904	11.9565	13.405	15.277	16.8174	14.7083	14.7482	12.0587
Afu1g16590	brlA	C2H2 transcription factor (BrlA), putative	YMR037C		17.7279	12.2036	8.38763	23.3403	49.7907	62.1091	38.869	57.7923	69.9636	53.4174	16.6823	19.308	23.5148	9.56073	20.5885	18.3539	26.1896	49.6217	27.2106	20.5998	67.414	34.167	100.203	101.46
Afu1g16600		ribonuclease T2, putative	YPL123C		100.365	63.8587	79.4242	842.661	932.239	521.534	1287.13	959.851	774.899	296.058	22.6558	19.6663	14.1951	12.6576	8.16331	32.4369	16.5551	16.9831	19.0326	12.9115	17.9111	20.6995	34.6921	33.208
Afu1g16610		Swr1p complex component (Swc5), putative	YBR231C		35.3766	45.9039	45.0467	38.5117	39.8304	37.838	23.7639	19.522	15.1343	25.6603	31.9872	27.9153	19.5972	29.1314	41.0682	25.0397	22.0396	19.8773	16.9013	26.1385	31.0424	22.3948	25.8676	20.0168
Afu1g16620		C6 transcription factor, putative	YHR178W		9.63073	12.136	15.6482	13.5277	16.5929	24.1152	11.5575	18.3171	17.7819	15.1837	11.8039	13.7392	8.35013	7.42727	8.46394	10.7846	11.8612	10.0956	9.17263	5.20695	9.02338	8.01337	13.2907	12.2883
Afu1g16630		short chain dehydrogenase family protein	YKR009C	ESR	10.9732	6.78447	7.68046	9.80228	11.8447	15.1578	12.7828	21.5984	19.4952	7.62351	3.2825	5.03061	7.79116	6.89872	18.8236	10.7221	9.92527	7.09642	5.20321	6.69122	6.46378	6.56998	5.05919	7.86884
Afu1g16635					38.3044	38.8982	45.4794	51.0879	71.3356	72.4339	39.9209	57.0902	47.4818	18.2876	32.7571	49.0959	11.4797	5.38622	14.8926	19.2595	19.9641	14.7749	16.7249	8.468	9.76768	10.8924	12.2889	14.6066
Afu1g16640		hypothetical protein			5.07037	6.59006	4.07969	7.66503	16.5664	15.064	2.38269	1.01205	4.29458	1.19073	1.62649	0.847124	0.861201	0.619575	0.169055	0.944068	0.604333	0.831301	0.491896	1.41398	1.4981	0.655612	0.252426	0.17029
Afu1g16650		conserved hypothetical protein			72.4881	121.845	112.152	86.2618	98.8703	97.0561	68.2267	29.3958	28.5369	19.0895	32.748	31.316	40.9325	51.4175	64.536	48.4324	40.35	44.7378	44.5945	50.7599	52.4141	44.3508	46.6578	45.6079
Afu1g16660		related to eukaryotic translation initiationfactor EIF-2B subunit 3	YOR260W	ESR	59.4418	51.576	45.1677	22.3786	25.5137	24.0185	16.0417	14.2243	11.697	32.2643	47.6438	60.2946	33.1117	8.03823	23.0295	41.1333	40.5908	32.2056	26.2804	11.2743	19.5878	32.8417	28.5191	23.5659
Afu1g16670		hypothetical protein			0	0	0	0	0	0	0	4.24292	6.77906	8.07919	2.96085	1.12152	0	0.205067	0.111907	0	0	0.183429	0	0.155999	0	0	0	0
Afu1g16680		hypothetical protein	YNL233W		53.3928	58.7926	66.289	58.2783	50.8207	49.7097	44.9584	155.21	159.111	114.115	64.9698	51.2914	70.0883	29.9879	55.8551	51.1157	61.3614	69.079	59.5255	32.1196	54.7318	54.0985	58.2735	55.7963
Afu1g16690		MFS transporter, putative	YGR260W		5.33429	9.52632	9.18552	11.3586	19.8337	91.7784	6.49122	16.2153	13.1345	12.3655	4.58465	4.18915	13.5429	3.12517	15.349	13.6695	17.4828	11.675	12.649	16.362	5.05618	6.61388	9.66172	10.8632
Afu1g16700		beta galactosidase, putative			10.9456	10.106	15.6301	15.5259	19.3625	26.9131	11.1626	3.65449	5.72589	6.77202	7.80301	8.25916	18.4921	14.766	10.7527	15.9834	13.6545	15.1377	15.3263	11.3787	8.69401	21.0699	11.9147	14.468
Afu1g16710		fatty acid elongase (Gig30), putative	YJL196C		92.6398	7.72913	99.467	66.284	71.9472	37.8298	19.631	11.6193	14.6202	59.0553	49.5663	33.0352	142.884	153.672	65.7743	184.163	109.831	103.066	115.599	112.322	65.3635	138.347	107.1	84.9974
Afu1g16720		hypothetical protein			26.9542	25.6213	24.0831	27.4954	20.6621	19.7119	25.8788	20.249	13.5672	11.5415	15.7653	13.9486	26.8974	31.851	32.2869	25.4863	21.9555	22.1237	24.8164	34.2466	22.9644	23.4105	24.3585	21.1275
Afu1g16730		TruD domain protein	YOR243C	ESR	23.7278	19.4529	21.2877	10.2091	10.2961	11.7335	2.6093	0.670313	1.27179	6.09978	14.3413	23.8809	14.0105	5.34757	7.93592	5.32276	10.5821	10.5302	10.2016	5.97033	9.51155	9.33601	8.96556	8.28994
Afu1g16740		hypothetical protein			5.59745	7.56861	6.91056	4.898	5.19716	6.15644	0.298815	0.206836	0.202546	0.593174	0.373964	0.519389	0.132005	0.142453	0.207302	0.20259	0.370528	0.169896	0.125663	0.397346	0.114814	0.100492	0.116076	0.287122
Afu1g16745		PHD-finger domain protein	YPL181W		37.0956	17.9785	28.6558	20.8604	23.1986	22.5929	16.8345	7.99985	6.23282	17.6737	27.2386	38.3198	23.5155	13.5664	17.3233	27.7147	21.3919	23.0229	23.1308	28.3094	15.3642	25.2309	20.5796	16.4476
Afu1g16750		mitochondrial cation transporter, putative	YOR271C	ESR	87.9782	83.65	90.2464	57.5988	50.8295	82.9301	26.0763	31.4465	32.6512	61.4937	121.997	165.339	71.403	40.4862	43.3958	114.624	64.8262	53.4778	60.5994	43.0521	46.1398	74.7287	51.199	50.3334
Afu1g16760		acetyltransferase, GNAT family family			40.8904	34.2725	14.5103	11.5138	18.6053	28.3161	10.3511	20.237	19.1455	10.2907	2.06717	3.15815	3.94031	3.77972	3.60962	29.7563	12.2891	9.57922	5.16806	3.59415	1.90399	19.109	1.79658	3.2897
Afu1g16770		amidase	YMR293C		3.46217	4.32689	5.80716	11.3019	23.8532	59.9706	8.35188	10.9479	9.76548	12.2431	5.81408	2.17754	1.3144	0.995389	2.93326	7.40154	1.74762	2.13686	0.474158	1.66587	1.14323	1.96613	0.892187	1.58677
Afu1g16780		protein kinase (Lkh1), putative	YLL019C	ESR	43.046	32.9204	36.2147	41.5274	44.6778	44.9281	37.1855	9.57067	16.2948	23.9923	26.9719	31.771	44.9085	39.0999	52.5666	42.123	40.3785	39.1283	34.1215	84.1422	51.6476	40.7928	40.12	37.6885
Afu1g16790		related to tpa inducible protein, putative			32.3858	38.4272	36.3583	25.2041	22.1168	20.069	18.9762	14.2924	25.9163	65.0366	55.2224	40.3002	34.09	29.4194	33.8086	23.0153	31.1367	31.3395	30.2593	33.4643	31.9366	29.3063	29.863	30.0508
Afu1g16800		cleavage and polyadenylation specifity factor,73 kDa subunit, putative	YLR277C		44.5936	42.8334	45.9083	33.7625	29.424	27.4497	25.5957	11.5669	14.4627	26.7568	53.6811	59.6779	54.4692	73.6329	34.6152	29.8095	50.515	51.9071	44.277	67.7923	53.325	42.334	52.2727	48.6238
Afu1g16810		aminotransferase, class III	YOL140W		24.4283	50.5758	34.6696	63.7108	120.072	208.7	67.9771	77.3369	63.2332	19.7441	14.0279	7.16473	15.6218	8.27398	28.2954	69.6766	23.8078	17.7623	13.7217	9.23151	7.66898	42.6088	9.10162	14.1752
Afu1g16820		signal recognition particle 19 kDa proteinhomolog	YML105C		40.3677	35.2699	34.4107	26.9396	24.8251	27.2685	17.0907	16.1664	12.7128	11.2395	21.4052	23.9884	22.3026	12.6712	22.0539	15.6289	16.3818	17.3702	17.3818	15.9134	17.5853	15.3388	13.5019	15.909
Afu1g16830		C6 transcription factor, putative	YAL051W		13.5154	18.315	13.1194	14.4079	11.4149	11.3396	10.7739	2.45414	3.91225	6.74852	8.28954	6.92699	12.8579	17.8718	19.0482	13.5122	10.991	11.4387	12.0668	18.8583	12.7358	9.31702	8.75466	11.351
Afu1g16840		TCTP domain protein	YKL056C	ESR	1851.83	1330.43	1435.93	1215.05	1302.14	1065.29	879.545	1515.07	1730.31	2431.95	3203.88	3503.1	1325.29	799.932	317.532	691.938	1279.7	1122.14	1129.93	783.948	441.882	943.457	1040.01	1027.75
Afu1g16850	sur2	sur2 protein	YDR297W		58.7907	38.4527	60.7609	54.5468	41.5582	32.7659	37.5917	36.9648	98.2983	156.45	57.3618	53.0813	227.79	216.88	66.2207	71.2349	296.896	367.811	297.521	245.391	239.349	365.356	427.975	369.164
Afu1g16860		hypothetical protein			1.68216	0.851382	1.19527	1.3207	3.58654	6.15312	1.21487	4.80295	3.4206	2.31174	0.350862	0	0	0.267306	0.145872	0.244382	0.260729	0.239101	0.0707402	0.101673	0.242374	0.188569	0	0.367343
Afu1g16870		hypothetical protein			3.92133	2.88437	3.41689	5.34593	7.4887	17.1947	0.157964	6.76545	11.082	18.2354	7.33925	0.926664	0.706547	1.69437	0.308214	0.619626	0.550896	2.22287	0.538082	1.46081	1.02423	0.71717	1.38064	3.10465
Afu1g16880		ABC multidrug transporter, putative	YLL048C		16.5762	15.0525	20.5968	24.2459	27.1641	43.7784	25.7291	14.0031	16.6953	11.3443	8.0817	9.53584	5.12485	2.83334	6.68034	10.1622	4.88951	6.141	4.76809	2.98439	6.74108	5.94503	4.70622	5.15167
Afu1g16890		beta-lactamase			0.381382	0.464193	1.22174	0.399764	2.61643	2.71603	0.768171	3.98788	3.51465	1.75948	0.480678	0.166901	0.127255	0	0	0.1116	0.178599	0	0	0	0	0.129169	0	0.100652
Afu1g16900		hypothetical protein			0	0.108612	0.0953144	0	0.408904	0.424941	0.177928	0	0.904534	1.38564	0.334011	0	0	0	0.324021	0.413591	0	0.0758726	0	0.0645265	0.0512741	0	0	0
Afu1g16910		MFS multidrug transporter, putative	YKR105C		0.239702	0.290931	0.127646	0.125398	0.437874	0.995086	0.23902	0.868594	4.13137	4.59876	4.41218	2.90819	0	0	0.186547	0	0.111144	0	0.12062	0.0866821	0.206638	0	0.185696	0
Afu1g16920		beta-xylosidase A			0.777351	2.65375	2.85488	2.43688	3.99779	5.69698	1.39976	0.290668	0.711597	0.897714	1.88316	2.433	0	2.93612	1.16529	0.488058	0.130177	0.358134	0.211914	0.406105	0.605061	0.517816	0.163122	0.440176
Afu1g16930		phosphatidylserine decarboxylase, putative	YGR170W		0.794576	0.725558	0.424357	0.416522	0.545201	0.707381	0.267035	3.32708	4.88711	5.68824	4.51158	0.174056	0.132711	0.190953	0.208411	0	0	0	0.404274	5.51998	5.30972	1.07765	0.622383	0.419867
Afu1g16940		DEAD/DEAH box helicase, putative	YNR038W		17.4492	22.274	19.318	9.79524	12.1716	11.1127	3.2855	7.48997	16.1216	63.606	77.6768	66.915	16.565	1.90678	6.87509	10.7086	17.2702	13.0965	12.5433	3.2637	7.40972	15.3248	12.7627	11.1179
Afu1g16950	pig-a	phosphatidylinositol:UDP-GlcNAc transferasesubunit PIG-A	YPL175W		22.1306	34.9816	35.5787	30.5622	29.3104	26.4073	17.0014	4.07359	7.31333	16.4153	45.9912	41.3716	20.8851	13.0927	25.9936	17.7078	17.7572	16.5072	17.4234	18.4021	21.7833	14.5139	16.4598	17.4785
Afu1g16960		hypothetical protein			3.25279	7.48746	7.44022	2.57156	7.0985	6.28716	0.844612	6.13861	6.87003	9.67286	6.34214	0.734036	0.839513	5.23443	0.659191	0.981647	1.17823	0.720326	0.85246	134.467	112.449	8.8054	5.90566	3.54136
Afu1g16970		ADP-ribosylation factor family protein	YPL051W		70.2148	71.7612	81.99	65.7317	62.8546	69.8472	30.4708	17.0571	23.4839	50.9663	89.1601	102.77	53.6757	116.313	68.8054	42.7244	51.734	54.1011	69.1964	94.617	64.7788	50.8724	60.1513	58.4812
Afu1g16980		conserved hypothetical protein			26.1993	21.5704	25.8219	25.2724	26.5659	29.4629	21.076	9.87718	16.8044	30.5492	37.6404	28.1432	14.7087	279.344	79.4456	37.4133	17.0686	16.4722	23.8096	74.993	37.4382	24.4953	20.3805	18.9866
Afu1g16990		mRNA splicing factor (Prp18), putative	YGR006W		24.3718	28.0301	29.9195	24.9438	21.5918	14.35	19.5875	14.0488	14.74	14.8762	32.4159	34.6062	21.7748	22.3003	35.5028	18.085	17.7968	16.6502	16.0952	30.704	22.0585	17.9418	18.4714	17.2226
Afu1g17000		sin3-associated polypeptide, 18kD			43.8761	62.7174	55.9305	44.9002	31.2782	32.3663	35.7168	54.4102	32.4452	27.8954	50.195	52.4131	49.2748	37.4038	39.3002	27.0506	32.9442	36.9527	41.6628	58.6067	44.3765	38.201	39.3484	40.201
Afu1g17010		glutathione S-transferase	YIR038C	ESR	8.43033	5.15301	7.102	7.9125	17.3907	20.3918	6.98132	14.0707	10.3342	8.7478	9.05826	5.35353	2.44912	5.57959	3.84613	3.57971	2.86438	3.4148	3.26404	14.7441	6.21302	2.48594	1.91429	1.45283
Afu1g17020	ugd1	UDP-glucose dehydrogenase			7.03226	4.26483	9.57651	143.306	307.918	230.32	168.047	45.9344	29.395	13.1969	2.18893	2.41423	6.0677	72.0029	9.68939	1.73389	4.11438	7.19516	7.99581	11.0444	6.28559	11.1414	13.029	12.1328
Afu1g17030		glycosyl transferase, putative	YPL175W		7.19284	4.54397	13.0346	153.017	313.533	207.874	265.98	63.6607	46.0966	14.6372	1.71119	2.50171	0.762984	3.97964	1.27309	0.501841	0.133853	0.859244	0.363165	1.25272	1.16134	0.968071	1.00637	1.05608
Afu1g17040		D-lactate dehydrogenase	YER081W		18.3465	19.0449	4.45538	21.8632	50.9368	29.6996	40.5539	22.2916	16.6929	16.392	12.3809	6.58551	105.864	958.896	164.607	34.0047	72.2326	134.815	167.405	462.283	398.517	244.075	271.459	213.798
Afu1g17050		hypothetical protein			1.88679	1.82882	1.28398	1.89297	3.30576	1.96851	3.04165	4.65946	4.94305	4.45421	2.52732	3.05512	2.67635	12.5511	1.24532	1.39087	1.46073	1.14819	2.83086	8.57141	3.53483	1.91167	3.31218	2.23444
Afu1g17060		HLH DNA binding domain protein, putative	YOR032C		1.15267	0.40043	1.40533	1.89736	1.20434	1.36778	1.54214	2.23021	1.67996	2.42212	1.65426	4.30794	1.09488	1.73292	1.20359	2.01639	1.2293	1.40916	1.00059	10.9057	4.57103	1.66701	0.64184	1.29898
Afu1g17070		FYVE domain protein, putative	YGL023C		38.601	105.868	100.387	49.8135	54.5953	87.4402	13.8333	74.5376	132.036	133.396	99.9959	77.3381	80.6534	124.879	140.97	117.225	92.8607	81.6539	60.1579	130.503	137.933	79.8522	84.7696	69.4852
Afu1g17080		acetyltransferase, GNAT family, putative			0	0	0	0	0	0	32.7631	57.0056	65.9728	30.9554	33.1545	42.7107	24.9328	12.8125	37.5567	45.7392	28.5652	22.9212	21.8943	28.1264	36.2907	24.0165	20.2836	20.5253
Afu1g17090		NOL1/NOP2/sun domain protein, putative	YNL022C	ESR	25.9722	31.5214	32.2069	23.0787	23.7216	23.6314	12.2177	9.82099	11.661	19.7156	41.6539	46.0351	18.0985	12.2878	18.0868	13.6732	19.1329	16.0332	15.1555	17.0659	19.8984	15.6667	18.0043	17.2273
Afu1g17100		conserved hypothetical protein	YDR132C		29.3053	27.5834	41.5297	46.0545	39.3303	38.5895	25.2055	21.9187	15.1583	7.21205	15.7473	25.188	33.5889	23.0846	32.7661	28.9716	30.9466	29.9052	26.3626	34.4299	27.5649	32.0884	21.7753	26.2543
Afu1g17110		long chain fatty alcohol oxidase, putative			8.37646	9.75936	9.56657	13.506	13.9909	18.182	9.03337	5.53085	4.73254	4.07498	4.46597	6.02289	15.3874	72.437	23.4649	14.2157	13.4191	15.5699	16.1293	13.4291	13.0557	14.8187	11.8932	13.1192
Afu1g17120	elfA	elongation factor-1 gamma	YKL081W	ESR	80.9965	535.2	214.881	89.2129	281.103	213.821	109.808	680.081	1232.4	1479.53	497.558	138.143	12.9753	379.616	208.36	24.7661	21.0668	22.2663	21.1193	15.8733	12.8345	16.5275	23.5647	21.3302
Afu1g17130		F-box domain protein			6.06184	3.44291	4.52725	9.35335	13.7277	16.6488	3.90845	44.1315	86.4321	115.484	8.86563	1.27378	4.53233	30.2779	3.55881	3.69084	4.54355	6.24996	4.43786	3.1892	3.9421	5.58629	8.35037	4.35297
Afu1g17140		voltage-gated K+ channel beta subunit (KCNAB),putative	YPL088W		9.19788	5.28104	7.94407	14.9572	19.0745	22.9996	9.67345	8.7561	4.16114	3.29513	1.9401	2.26343	3.20502	5.20281	3.35547	6.55837	4.49813	2.85576	2.56601	1.97895	1.57251	2.75271	1.73432	1.68999
Afu1g17150		C6 transcription factor, putative	YGR288W		2.84447	1.40082	2.36407	10.2222	14.6858	17.918	10.8849	13.3786	19.562	16.7379	3.6449	1.68744	1.52054	13.2112	6.10743	3.43627	1.55948	3.08603	1.82606	1.4723	1.22079	2.67127	0.479967	1.75772
Afu1g17160		transporter, putative	YIL166C		0	0	0	0.126405	1.54487	1.14636	0.160644	0.250191	0.367502	1.10386	0	0	0	0.919	0.125377	0	0	0.102754	0	0	0	0.0810377	0	0.0631465
Afu1g17170		alpha-ketoglutarate-dependent taurinedioxygenase	YLL057C		0.397724	0.484241	1.69931	2.08491	6.73157	9.91424	1.87135	8.3271	8.15438	6.98056	2.50926	1.74253	5.58017	6.88209	2.29512	2.21381	8.20451	13.6798	8.39816	9.01646	3.46677	9.84469	13.8637	9.14242
Afu1g17180		apoptosis inducing factor, putative			0.137936	0	0	0	3.40294	46.6361	1.47084	2.57705	3.505	2.65304	0.517708	3.35548	46.5086	21.0356	9.11177	2.16356	18.9792	19.1688	32.4272	20.6029	7.31155	0.927463	2.03544	2.52946
Afu1g17190	sidI	long-chain-fatty-acid-CoA ligase, putative	YBR222C		0.313109	0.253196	0.333283	0.109156	1.62006	10.6446	1.93851	2.04866	3.69557	2.94951	0.584845	1.3538	10.7351	5.74286	1.51294	0.784536	6.27762	5.84544	6.65567	4.14276	1.49633	0.279397	0.726127	0.707567
Afu1g17200	sidC	nonribosomal peptide synthase (NRPS), putative	YBR115C		4.39645	2.00504	2.80334	4.05545	10.8966	13.5353	8.96393	10.2136	9.94257	7.42343	2.26551	3.98625	8.47011	2.37531	2.96802	3.67346	5.13176	7.10874	6.20381	3.83344	2.69053	4.76071	3.92524	4.33201
Afu1g17210		hypothetical protein			0	0	0	0	0	0.255458	0	0.451547	1.10545	0.398452	0	0	0	0	0	0	0	0	0	0	0	0	0	0
Afu1g17220		extracellular polygalacturonase, putative	YJR153W		0.45432	0.736145	0.968862	1.90294	3.32189	4.31229	1.82011	2.36224	3.70118	5.1417	1.89821	0.527276	0.100507	0.433848	0.710269	0.616998	0.141058	0.129357	0.306171	0.220025	0.0874184	0.510091	0.471353	0.238485
Afu1g17230		conserved hypothetical protein			5.32583	3.6561	4.70565	4.41357	8.07358	10.7249	3.26444	1.76387	4.16581	6.5921	2.5638	3.99505	2.71498	2.57256	6.49945	3.48436	3.99625	4.85792	4.79087	1.81205	2.70699	3.83124	4.34771	3.45677
Afu1g17240		C6 transcription factor, putative	YIL130W		6.88299	7.05739	6.95117	6.08386	7.80402	10.4159	5.12699	2.33404	5.41333	9.64756	3.33158	3.90737	4.86083	2.82019	10.4037	5.77547	5.94175	4.238	5.91101	1.71631	2.86401	5.33182	4.96367	4.21669
Afu1g17250	rodB	conidial hydrophobin RodB			223.915	153.55	77.6163	1527	8189.02	10603.7	1594.99	1238.79	1518.05	680.772	55.4114	141.219	710.256	718.077	61.4635	74.0054	332.974	897.214	2204.63	1390.19	391.252	374.685	2842.58	2512.6
Afu1g17260		hypothetical protein			0	0.907199	0.795779	2.34199	16.3453	18.5465	2.34891	4.70346	5.62944	5.99503	0.314962	0.218721	0.833834	0	0.523785	0.146251	0.468103	1.28781	1.39704	0.730156	0.290099	0.169274	0.195524	0.52761
Afu1g17270	fre2	ferric-chelate reductase (Fre2), putative	YKL220C		0.440125	0.746923	0.842761	0.920229	5.62424	15.9692	5.24323	4.80881	4.62022	4.24337	0.382774	1.51893	7.18039	1.24979	1.68233	1.32035	4.06348	4.17356	6.87953	2.09164	1.56133	0.822878	1.96886	1.28241
Afu1g17280		hypothetical protein			5.91865	4.14577	4.97736	10.7127	26.8991	49.808	9.85841	6.36616	4.76727	5.94804	4.51379	7.20946	21.0318	10.1446	21.4873	28.8194	21.4672	22.4548	23.7526	13.3417	11.537	18.073	16.1121	12.5707
Afu1g17290		conserved hypothetical protein			6.61553	8.3953	3.76151	4.30985	8.59855	8.72085	5.3955	4.12514	4.18919	2.96599	4.41975	4.22021	2.73021	0.982102	4.51725	3.506	1.77903	3.01192	2.89608	1.70767	1.95062	1.8805	1.6005	1.31109
Afu1g17310		MFS lactose permease, putative	YEL069C		4.03386	9.7756	9.40398	8.43186	12.3886	13.7959	4.0501	3.83254	7.58427	8.10243	6.54435	6.88379	3.56703	1.53974	4.16127	3.26228	3.50435	4.52534	3.91957	3.29085	3.45708	2.48274	3.58468	5.19928
Afu1g17320		endo-arabinanase, putative			0.336373	0	0	0	0.461314	0.19958	0.112563	0.175308	1.03003	0.618776	0	0	0	0	0	1.66803	0.157024	0	0	0	0	0.227131	0.262352	0.176986
Afu1g17340		beta,beta-carotene 9',10'-dioxygenase, putative			0.441777	0.0892024	0.31314	0.923339	0.403118	0.698338	0.0486336	0	0	0	0	0	0.0483399	0	0	0.0847862	0	0.0622156	0.0736282	0	0	0.0490668	0.226702	0.038234
Afu1g17350		LBP-32, putative			17.2976	2.6383	5.2352	9.84871	15.0406	16.3455	34.8694	21.1785	29.4915	31.7185	12.1197	6.42409	19.2205	27.0312	16.0901	15.9044	12.7915	25.4159	37.0428	85.7481	18.4701	32.4739	50.7761	39.5995
Afu1g17360	atfC	bZIP transcription factor (BACH2), putative			21.1584	9.04697	3.96986	9.25751	16.7681	16.8387	36.605	36.2992	28.909	14.1548	6.3542	2.45845	3.22025	7.1923	6.15157	11.2964	3.64259	3.526	9.4437	93.0129	20.4005	7.17155	13.8061	13.0012
Afu1g17370	scf1	scf1 protein	YFL014W	ESR	2.96657	2.50345	0.732036	0.239429	0.2089	1.08381	2.77241	17.2712	11.2753	11.2186	4.48161	2.20866	2.90876	10.1329	2.28398	2.55092	2.79318	2.1674	1.74885	863.162	488.683	65.8873	12.5644	6.29654
Afu1g17380		3-oxoacyl-(acyl-carrier-protein) reductase,putative	YMR226C		0	0	0	0	0.508659	0	3.39553	1.17517	1.72619	1.55548	1.59355	0.491831	0.562504	1.34895	0	0.493304	0	0	0.142795	135.25	9.29578	2.28385	2.85784	1.03812
Afu1g17390		hypothetical protein			45.4648	20.7664	36.4088	52.4553	32.3425	31.2394	39.6283	28.0536	18.9805	14.4029	12.6035	12.3814	27.019	18.7357	13.036	11.4193	15.0767	29.7469	39.4181	38.4823	37.0909	64.4327	78.241	57.1594
Afu1g17400		hypothetical protein			2.75647	5.22051	7.33026	9.36495	16.1962	19.6102	8.03636	7.2788	6.86705	8.8511	5.93815	8.24736	33.0844	27.7146	6.2721	6.3593	18.5254	33.6128	34.4287	40.8021	58.291	88.0948	89.136	67.6599
Afu1g17410	exg15	beta-glucosidase, putative			1.01769	0.822323	1.17269	1.8617	4.72168	6.23446	0.504934	2.09705	2.73807	3.54673	3.05428	4.38829	0.22306	0.561669	0.74438	0.0489048	0.234793	0.35886	0.297282	0.305196	0.194012	0.113207	0.261524	0.441069
Afu1g17420		hypothetical protein			22.1467	1.02645	1.34992	0	2.68832	0.99416	0	4.51357	5.74594	5.57598	3.26426	1.51122	0.288061	0.828962	0.226187	0.505247	0.404284	0.741494	0.658133	0.630611	0	0.584785	0.675468	1.1392
Afu1g17430		tyrosinase			0.238843	0.2892	0.0634536	0	0.10894	0	0	0.429146	0.900523	2.4885	0.591165	0.153948	0.117379	0.844466	0.276501	0.0343131	0	0.503575	0.297974	0.171308	0.204187	1.11201	1.19271	0.557041
Afu1g17440	abcA	ABC drug exporter AbcA	YDR406W		0	0	0	0.135442	0.15771	0.0512434	0.0568769	0	0	0.0781654	0	0	0.254401	0	0.0443905	0.0495787	0	0.072761	0.107635	0.154701	0.0491714	0.0286918	0.066282	0.067072
Afu1g17460		C6 transcription factor, putative	YDR213W		18.1812	11.1785	4.33132	4.88078	6.11805	9.07987	4.69125	4.95339	4.36558	8.96043	7.98562	9.95083	2.92421	2.50178	5.46101	6.37651	2.66207	2.03437	4.63452	0.778566	2.13096	3.12862	2.03854	2.00032
Afu1g17470	nrtB	high affinity nitrate transporter NrtB			0.115936	1.12553	0.493832	0.485155	0.741186	0.825035	0.231085	0.959726	1.17477	1.79961	0.795302	0.301248	371.256	72.4881	307.504	812.583	161.504	284.979	293.465	94.1964	119.601	255.836	211.488	165.927
Afu1g17480		conserved hypothetical protein			1.92996	1.44314	4.1153	2.64255	2.71358	19.5511	0.495428	1.85181	1.20894	0.54469	0.186007	1.03336	1.28034	0.42513	1.70132	2.24565	1.65868	1.26757	1.35008	0.53901	0.685294	0.899714	0.346411	0.934772
Afu1g17490		Protein yfeU			5.09436	4.70971	6.88857	4.96446	3.0736	12.0809	2.97092	2.49144	2.70117	0.863692	0.858016	1.34064	9.76756	6.45512	7.80332	38.7459	3.82561	9.20918	7.61164	4.04033	2.61782	7.26289	5.59277	5.38992
Afu1g17500		trichodiene synthase, putative			0	0	0	0	0	0	0	0	2.59877	0	0	0	0	0	0	0	0	0	0	0	0	0	0	0
Afu1g17520		D-lactate dehydrogenase (cytochrome)	YDL174C		10.8816	4.39816	9.03968	13.973	15.3366	15.0542	13.6597	4.33356	3.2792	2.17272	1.2465	2.63808	4.84002	0.994875	3.2575	4.79584	6.3517	5.66301	3.63812	2.75209	1.91351	3.25393	3.16894	4.2259
Afu1g17530		MFS transporter, putative	YJR152W		5.9613	4.23076	5.3892	4.58875	7.4984	9.87157	4.70577	4.18792	2.16445	1.84774	1.61252	1.94747	2.67278	1.6024	2.21528	2.34397	4.16795	3.24887	1.80933	0.812656	1.09778	2.78832	2.17616	3.64079
Afu1g17540		hypothetical protein			0	0	0	0	0.140896	0.182897	0	0.16036	0.314067	0	0.0966447	0.134227	0	0	0	0	0.143635	0	0	0	0	0	0	0.161895
Afu1g17542					7.29836	6.90742	11.0682	10.614	12.3163	14.526	9.79093	6.15069	3.13704	3.61831	2.54847	2.35967	3.35298	2.11807	5.0087	5.16379	3.44326	3.57865	3.05176	1.43223	4.41007	3.07136	1.72588	2.52264
Afu1g17550		HET domain protein, putative			0.781781	1.49912	1.93889	1.83781	1.66424	3.39816	1.11751	0.535519	0.852168	1.65392	1.25063	3.19378	6.15193	261.927	12.177	2.54769	3.95726	7.86281	6.31188	4.48918	4.2732	5.63733	9.36657	8.71792
Afu1g17560		GPI anchored protein, putative			1.37988	0.772562	0.790938	3.66358	4.65226	4.0282	0.140855	0.109685	0.32223	0.0967877	0	0.183621	0	0	0.109932	0.122781	0.0982456	0	0	0.153246	0	0	0	0.0553676
Afu1g17570		urea active transporter	YHL016C		0	0	0	0	0.428008	0.111193	0	16.8314	18.2821	8.45045	0.0582981	0	0	2.48722	0.145426	0	0	0	0	0	0	0	0	0
Afu1g17580		xenobiotic compound monooxygenase, DszA family			1.1906	3.43595	5.23622	14.8038	47.3331	24.3668	2.08604	1.70177	2.12097	0.546061	0	0	0	18.3266	14.11	0.0865888	0	0	0	0	0	0.20044	0	0.0780938
Afu1g17590		phosphoesterase superfamily protein			53.186	26.8577	173.07	1095.96	3640.16	2073.48	3043.2	2822.58	2174.51	878.433	38.5746	9.79843	0.361497	0.606836	0.473083	0.63405	0.591906	0.310175	0.45884	0.197843	0.524034	0.489243	0.0706388	0.571845
Afu1g17600		hypothetical protein			0	0.656448	0.575351	1.1253	16.1749	12.6725	0.750562	2.33788	2.86174	5.15746	0.352245	0	0	0	0	0	0	0	0	0	0	0	0	0
Afu1g17610		hypothetical protein			0	0	0.470669	0	0.402996	1.0455	0.593683	12.2511	10.8652	8.3629	0	0	0	0	0.115837	0.129376	0	0	0.11235	0	0.128313	0	0	0
Afu1g17620		TPR domain protein			3.92921	2.39381	0.933327	2.97667	2.79704	4.9241	3.67823	2.06228	1.12194	0.808792	0.138098	0.383601	0.292482	0.210421	12.8609	30.0105	4.72061	1.31753	0.668232	0.640287	0.127196	0.445319	0.857291	0.578339
Afu1g17630		FAD/FMN-containing protein	YML086C		0.594531	0.288627	0.886446	0.995247	2.17207	1.55136	0.711313	0.369271	0.482149	0.434467	0.519283	0.927283	9.11268	6.32989	1.60378	3.72024	8.04846	7.68413	9.93126	5.76115	4.71459	8.21309	4.88151	3.10672
Afu1g17640		C6 and C2H2 transcription factor RegA	YMR182C		0	0	0	0	0.0681021	0.265443	0.0493022	0	0.225575	0.677555	0.277655	0	0	0	0.0769573	0.128928	0.0687761	0	0	0	0	0.0994827	0.0574548	0
Afu1g17650		3-oxoacyl-(acyl-carrier-protein) reductase	YIR036C		0	0	0	0.525513	0.687683	2.67521	0	0.527845	0.516897	0.698668	0.159059	0	0	0	0	0	0	0	0.128277	0.184369	0	0	0	0
Afu1g17660		histidinol dehydrogenase	YCL030C		0.133363	0	0	0	0.731064	2.37304	0.0888226	0.415002	0.27093	1.09861	0.333481	0	0.176573	0.254064	0.069323	0.0774252	0	0.113628	0	0.0966362	0	0	0.10351	0.0698293
Afu1g17670		salicylate hydroxylase, putative			0	0	0	0	0.0848091	0	0	0	0	0	0	0.0802111	0	0	0.0480216	0	0.085833	0.0787128	0.0465758	0	0	0	0	0
Afu1g17680		MFS transporter, putative	YNR055C		0	0.109646	0	0	0.165117	0.428979	0	0	0	0.246875	0.112408	0	0	0	0.0467338	0.104392	0	0.153204	0	0	0	0.0604127	0	0.0470751
Afu1g17690		oxidoreductase, FAD-binding, putative			0.136172	0.496146	0.145116	0.142534	0.248836	1.77694	0	0.282607	0	0.872819	1.02192	1.41932	0.811634	2.07614	0.708111	3.24258	1.01253	0.580337	0.755472	0.493553	0.31375	0	0.211465	0.570626
Afu1g17700		short chain dehydrogenase or 3-ketoacyl-CoAreductase	YKR009C	ESR	0	0	0	3.27018	3.95038	17.6464	0.486109	0.252359	1.48275	0.668056	0	0	0.161058	0	0.252928	1.12996	0.22604	0.207289	0.245313	0	0.140084	0	0	0.254775
Afu1g17710		C6 transcription factor, putative			0.81225	0.197502	0.173287	0.850777	0.742545	0.77105	2.82454	3.38385	1.82251	0.447893	0	0	0.10798	0	0.0847869	0.0946965	0.151547	0	0	0	0	0.109604	0	0
Afu1g17720		oxidoreductase, putative			0	0	0	0	0	0	0	0	0	0	0	0	0	0	0	0	0	0	0	0	0	0	0	0
Afu1g17723					0	0	0	0	0	0	0	0	0	0	0	0	0	0	0	0	0	0	0	0.301055	0	0	0	0.108771
Afu1g17725		cytochrome P450, putative	YDR402C		0	0	0	0	0.222482	0	0	0	0	0	0	0	0	0	0.0632035	0	0	0	0	0	0	0.163406	0	0.0636651
Afu1g17730		enoyl reductase, putative	YNL134C	ESR	0	0	0	0.207803	0.725336	0.470552	0	0	0	0.366157	0	0	0	0	0	0	0	0.340841	0.100841	0	0	0	0	0
Afu1g17740		polyketide synthase type I, putative	YER061C		0.206312	0.124738	0.136858	0.0807512	0.258598	0.336162	0.0846105	0.0527097	0.129041	0.162791	0.158834	0.0882401	0.10092	0.0968065	0.211314	0.265513	0.165243	0.129888	0.115286	0.0552322	0.219443	0.136583	0.0986017	0.0798215
Afu1g17750		conserved hypothetical protein	YLR285W		49.1481	52.0917	62.8367	52.3995	36.8798	20.7498	24.6274	16.8074	20.4679	29.6621	63.763	64.0294	29.7046	13.4554	14.4696	23.0352	28.7579	28.6733	32.6762	5.41899	13.6358	23.8697	20.4768	22.7331
Afu2g00090		telomere-associated RecQ helicase, putative	YMR190C		0	0	0	0	0	0	0	0	0	0	0	0	0	0	0	0	0	0	0.0576329	0	0	0	0	0
Afu2g00100		hypothetical protein	YDR421W		115.413	84.9373	74.6956	119.474	179.948	197.287	88.4585	36.2037	32.9101	20.6213	13.8605	19.0642	41.1924	31.4746	45.1708	65.9383	46.449	47.9585	39.9887	28.0377	36.2811	39.6971	42.2447	43.9278
Afu2g00110		MSF transporter, putative	YGR260W		1.19354	0.906447	0.954408	1.71838	1.77258	2.65513	0.199172	0.310194	0	0	0.0934729	0.778934	0.0989846	0	0.0777233	0.260422	0.138921	0.127397	0.0753834	0	0.0860942	0.200946	0	0.234873
Afu2g00120		carboxyvinyl-carboxyphosphonatephosphorylmutase	YPR006C		0.324028	0	0	0	2.07352	0.768976	1.08338	2.69964	1.48705	0.446663	0	0.141232	0	0.154942	0.338216	0.472182	0.151131	0	0.164017	0.117868	0	0.218606	0.252505	0.255515
Afu2g00130		aos20, putative			0	0	0	0	0	0	0	0.773532	0.908985	0.136515	0	0.129495	0	0	0	0	0	0.127077	0	0	0.0858774	0	0	0.0780938
Afu2g00140		FAD monooxygenase, putative			0	0	0	0	0	0.102331	0.0571055	0	0	0	0	0	0	0	0	0	0	0	0.0432271	0.062129	0	0	0.0665484	0
Afu2g00150		catecholamine-O-methyltransferase, putative			0.261497	0.319175	0	0	0	0.310594	0.177333	0	0.270454	0.487415	0.332896	0.462351	0	0.253618	0.276805	0.154579	0.494757	0.226858	0.268472	0.192933	0.459926	0.715652	1.03329	0.139413
Afu2g00160		hypothetical protein			0	0	0	0	0	0	0	0	0	0	0	0	0	0	0	0	0	0	0	0	0	0	0	0
Afu2g00170		glutathione-dependent formaldehydedehydrogenase	YLR070C		0	0	0	0	0	0	0	0.13896	0.272155	0	0	0.116315	0	6.38033	0.974912	0.0777755	0.124467	0	0	0	0.0771365	0	0.103979	0
Afu2g00180		neutral amino acid permease			5.57619	12.6212	9.85524	2.39999	3.59232	4.47245	2.22331	49.1525	146.963	339.232	198.453	61.3603	58.2117	728.856	73.387	11.6281	42.4376	61.671	64.8972	56.5195	100.09	95.7427	109.136	87.9061
Afu2g00190		hypothetical protein			0	0.766717	0	0	0	0.738143	0	0.689409	0	1.21669	0.415489	0.577063	0	0	0	0	0	0	0	0	0	0	0	0
Afu2g00200		catalase, putative	YDR256C		0	0	0	0	0	0.138841	0	0	0	0	0	0.101406	0	0	0	0	0	0	0	0	0	0	0	0
Afu2g00210		hypothetical protein			1.73175	1.05315	0.369601	1.08864	4.43377	2.46612	1.04384	43.5328	80.8374	83.5225	18.6156	2.87275	2.07509	3.64927	1.17677	1.71871	1.29436	2.67072	4.65315	7.82351	1.60431	3.27644	7.97454	7.29453
Afu2g00220		hydrolase	YBR286W		83.5662	87.6425	96.1989	72.834	87.0962	117.848	61.0507	19.3114	20.4867	17.3956	26.9139	28.7366	38.6859	42.3636	41.2635	51.4906	38.6787	46.4857	43.0196	35.5059	46.6754	59.7701	41.5437	51.3807
Afu2g00230		apoptosis inducing factor (Amid), putative	YNR074C		0.355783	1.58327	1.64192	0.620394	5.52422	14.0663	4.49298	3.06906	2.64475	2.27487	3.1074	3.28822	1.25357	0.45093	0.738235	0.687098	0.659755	1.00838	1.25302	0.428791	0.408872	0	0.64301	0.495751
Afu2g00240		hypothetical protein			0.245867	1.79946	0.263078	0.258087	1.12579	2.04389	0.166364	0.777298	2.79098	3.4295	2.9669	0.650629	0	0.951723	0.389525	1.45017	0.232077	0	0.377798	0	0	0.167846	0.193874	0.65395
Afu2g00250		conserved hypothetical protein			1.02963	0.628261	1.37771	1.89196	9.19554	15.5918	1.2212	1.63022	3.99102	1.19878	0.491247	0.454854	0.173405	0.249506	0.136158	0.152072	0	0	0	0.189805	0	0	0	0
Afu2g00260		phenylacetaldoxime dehydratase, truncation,putative			0.254781	0.205871	0.271003	0.355109	1.31773	2.31604	0.393286	1.05002	1.11393	0.386064	0.10547	0.0732423	0.502601	0.321411	0.175398	0.195898	0.313503	0.359371	0.170117	0.366757	0.340005	0.340105	0	0.0883394
Afu2g00270		hypothetical protein			0.541164	0.187348	0	0.080798	0.423297	0.183316	0	0.397844	0.46751	0.631914	0.047954	0	0	0	0	0	0	0	0	0	0	0.0515452	0	0.0401653
Afu2g00300		hypothetical protein			5.11113	4.74971	2.7744	6.77493	8.84813	17.5185	10.994	12.8417	22.3561	8.184	1.28989	1.19433	1.36595	3.93083	2.50262	4.39233	2.55608	2.93006	3.12079	4.98379	5.94034	5.08379	3.73682	5.0418
Afu2g00310		Transmembrane amino acid transporter proteinfamily	YKL146W		36.2644	59.9845	51.53	53.1621	58.6454	77.667	39.3619	41.2272	40.021	38.6993	34.5691	26.8068	33.6331	37.8589	58.8063	50.7644	40.1385	36.3181	33.3968	44.0767	37.8103	28.4877	26.2885	35.3484
Afu2g00320	erg3	sterol delta 5,6-desaturase ERG3	YLR056W		5.87257	2.65012	5.8121	4.79103	7.76355	2.58227	4.25089	28.5363	21.0142	27.3968	9.21817	5.35046	248.997	469.8	111.199	64.3978	143.546	294.779	320.669	168.248	135.468	209.557	217.455	205.469
Afu2g00330		beta-alanine synthase, putative			0.906365	0.73429	2.41606	0.790897	2.48516	8.24449	2.52147	7.22567	6.92197	8.17796	3.21871	1.31482	14.7368	46.0145	10.5481	2.5496	9.42673	18.9668	13.5134	14.8137	8.71948	12.0074	18.4533	20.7745
Afu2g00340		diaminopropionate ammonia-lyase, putative	YER086W		1.47732	5.3851	5.04005	4.6404	6.6156	7.88726	0	0.153547	0.451085	0.406475	0.0925385	0	0	0	0	0	0	0	0.0746298	0.107263	0.0852335	0	0	0
Afu2g00350		acetylornithine deacetylase (ArgE), putative			1.12046	6.50088	5.40184	2.94297	5.1341	4.32597	0	0.296629	0.580953	0.5235	0.178771	0	0.189312	0	0	0	0.265693	0.730958	0	0	0.164659	0.384317	0.221957	0
Afu2g00360		homeobox and C2H2 transcription factor,putative	YPL177C		22.2506	24.1894	16.533	18.9537	21.3636	23.4283	16.331	16.3294	15.9907	19.387	18.609	16.0706	15.9166	23.3562	22.9623	19.7746	16.9311	16.5021	18.8076	29.5897	24.6113	19.3615	20.2163	20.3324
Afu2g00370		conserved hypothetical protein			19.8074	31.5047	30.9819	32.3692	29.3633	38.9027	22.1998	12.7041	13.2805	11.9198	10.8547	12.4286	50.2895	112.232	60.7895	56.0736	45.1806	51.4716	46.9747	14.2295	29.4281	19.7238	26.8334	37.5302
Afu2g00380		acetyltransferase, GNAT family family			1.24455	0.910979	1.06546	3.13562	4.33124	8.5726	2.69594	4.46113	2.05581	1.38938	0	0.219655	0.167479	0	0.394517	1.32188	0.470102	0.431105	0.255093	0	0.291338	0.339994	0.392718	0.264932
Afu2g00390		hypothetical protein			0	0	0	0	0.223084	0	0	0	0.247691	0.334794	0.152439	0	0	0	0.063377	0	0	0	0.368814	0.0883475	0	0.32771	0.378528	0.255359
Afu2g00400		oocyst wall protein			0	0	0	0	0.0733095	0.285722	0	0.165422	0.404977	0.510898	0.0996955	0	0	0	0.124346	0.0925862	0.0740848	0.0679392	0.0804017	0.0577795	0.0459128	0.0535807	0.309448	0.208757
Afu2g00410		Amidase family	YBR208C		0.221998	0.537517	0.471754	0.463771	0.961852	1.38151	0.0731332	0.854244	2.56534	4.57304	3.19195	3.43217	0.944992	0.679858	0.656397	0.860613	1.73435	4.72464	0.775034	0.994584	0.663866	0.664062	0.980105	2.01232
Afu2g00420		RTA1 domain protein, putative	YGR213C		1.84448	1.4975	0.875826	1.71919	0.750081	1.21642	1.24086	0.644178	0.420544	0.757909	0.258819	0.89867	0.822243	0.591548	1.29126	0.600908	1.92332	1.76377	0.730558	0.150001	0.595971	0.139101	0.642686	1.1923
Afu2g00430	exg9	exo-beta-1,3-glucanase, putative			0.352336	0.284403	0.312007	0.245373	0.803511	1.60101	0.387075	0.361703	0.354201	0.531954	0.290652	0.15138	0	0.221434	0.0906296	0.0337407	0.215987	0	0	0.0421126	0.100391	0.117157	0.0451082	0.060861
Afu2g00440		hypothetical protein			1.39557	0	0.759155	0.741044	0.645016	0	0	3.14596	5.39123	7.63411	2.84398	1.31665	33.1285	45.5007	13.4005	3.08137	5.63571	14.2126	40.1379	32.4157	43.2214	76.424	107.107	85.3571
Afu2g00450		hexokinase, putative	YFR053C	ESR	0	20.3346	0.462686	0.0649747	1.3617	0	0	36.4102	92.5777	175.807	158.801	57.0503	0.896881	0.351952	0.736247	0.250264	0.514939	0.524692	1.89387	0.624722	0.283667	0.579324	0.764754	0.580401
Afu2g00460		short-chain dehydrogenase/reductase familyprotein, putative	YOR246C		1.47295	4.10101	4.27228	0.882708	0.770227	0.749411	0.991683	0.661914	2.37668	5.45144	2.79243	2.21619	1.40814	1.82351	13.4893	3.21076	0.790508	0	1.50135	0.308263	0.244952	0.714655	0.825477	0.891002
Afu2g00470		C6 transcription factor, putative	YDR213W		0	0	0	0.413854	0.361261	0	0.175537	0.820155	3.61415	6.39284	3.78953	1.14417	1.1341	1.12972	0.822004	0.535545	0.979492	1.45964	2.59108	1.43234	1.21405	2.74506	3.78443	1.17301
Afu2g00480		aryl-alcohol dehydrogenase (AAD), putative	YNL331C		0	0	0	0	0	0	0	0.233496	0.914612	3.50269	1.54794	0	0	0	0	0	0.209144	0	0	0	0	0	0	0
Afu2g00490		glycosyl hydrolase, family 31			0	0	0	0	0	0	0	0	0	0	0	0	0	0	0	0	0	0	0.278772	0.801342	0.318381	0	0	0
Afu2g00500		conserved hypothetical protein			10.0078	32.8769	51.1974	16.6203	18.1036	20.8599	9.9287	3.7504	9.83128	25.6606	34.7733	77.1284	14.5454	10.3319	4.74193	15.4041	57.7275	78.1048	18.9856	14.7925	4.67613	2.95282	9.23914	26.3294
Afu2g00510		cellulose-binding GDSL lipase/acylhydrolase,putative			0	0	0.196735	0.193134	1.17982	0.874868	0	0.385042	0.565583	0.339767	0.232055	0	0	0.176792	0	0	0	0	0.0935729	0	0	0	0	0
Afu2g00520		hypothetical protein			0	0	0	0	0	0.289618	0	0.256932	0	0.226721	0	0	0.819885	0	0.128756	0.143804	1.38082	0.633136	0.374638	0.358971	0.285246	0.332885	1.15352	1.16726
Afu2g00530		DUF1275 domain protein			0	0.53587	0	0.461306	0.402504	0.78317	0.148235	0	0	0.203718	0	0.193242	2.65212	0.848008	1.04123	1.67978	3.72215	2.46522	2.35639	0.967649	0.640761	0.897331	1.38197	1.74806
Afu2g00540		carboxyphosphonoenolpyruvate phosphonomutase,putative	YER065C		0	0	0.231642	0	0.595041	0.771892	0	0.45489	0.222727	0.602103	0.411226	0	0.435474	0.417725	0.683874	1.273	0.814897	1.12095	0.110547	0.47666	0.252509	0	0.510566	0.688868
Afu2g00550		conserved hypothetical protein			0	0	0	0	0	0	0	0	0	0	0	0	0	0	0	0	0	0	0	0	0	0	0	0
Afu2g00560		hypothetical protein			0	0	0	0	0	0	0	0	0	0.157085	0	0	0	0	0	0	0	0	0	0	0	0	0	0
Afu2g00570		acetyltransferase, GNAT family, putative	YIR042C		18.7645	23.7289	11.5546	9.34173	5.57454	7.23961	3.1531	8.06759	7.32777	2.26981	1.76164	2.54457	7.68592	11.059	18.5738	70.3487	44.8233	12.2931	10.7406	7.84109	7.00953	29.2366	5.33677	7.31854
Afu2g00580		hypothetical protein			8.54449	0	3.2955	0	2.71719	0	0	3.78728	3.70873	3.34196	0	3.1701	0	3126.59	104.385	135.663	33.923	6.22178	5.52231	0	4.20463	12.2671	2.83388	21.0295
Afu2g00590		glutathione-S-transferase, putative			10.0899	25.528	14.4433	9.55469	26.2298	18.7893	15.4457	41.2891	72.0757	149.538	111.437	16.529	2.29141	287.5	143.578	25.9227	6.11023	3.83388	1.22154	2.25731	3.98601	10.4664	4.56711	3.62473
Afu2g00600		conserved hypothetical protein			0	0	0	0	0	0	0	1.39507	1.82151	3.28275	0.840772	0	0	1.28109	0	0	0	0	0	0	0.258134	0	0	0
Afu2g00620		hypothetical protein			0	0	0	0.178861	0	0.405195	0	0.178017	0.871622	0.471254	0.214572	0	0.113612	0	0	0	0	0	0	0	0	0	0	0
Afu2g00625		hypothetical protein			0	0.401902	0	0	1.20503	2.34187	0.674516	3.50168	1.71452	1.85396	0.633112	0	0.223481	0.643118	0.175479	0.391976	0.313648	1.15052	0.680783	0.244617	0.194378	0.907366	0.524036	0.707042
Afu2g00630		GDSL lipase/acylhydrolase family protein			0.171534	0	0.183038	0.359425	0.156843	1.83203	0.344571	2.86209	2.62756	2.36771	0.107807	0.29946	2.73993	6.07784	1.97212	0.500595	3.04427	6.75894	5.91214	4.37363	3.17749	4.17169	6.55864	7.94611
Afu2g00640		beta-N-hexosaminidase, putative			0	0	0.279285	0.548926	3.27505	14.3199	0.405412	2.61578	1.76657	1.83065	0.163083	0.377502	0.172699	0	0	0.201938	0.242377	0.222271	0.175362	0.189032	0.0500696	0.0584318	0.134986	0.318721
Afu2g00650		arabinosidase			1.70594	0.863487	2.12145	3.8695	3.89721	4.21637	1.70639	0.738213	1.15664	0.65141	0.0889803	0	0.0942271	0	0.147975	0.33054	0	0.242548	0.14352	0.103139	0	0	0	0.074528
Afu2g00656					0.556555	0	1.2048	0.588943	0.512989	0	0	30.0694	42.6662	27.6167	0.739675	0.513658	0	0	0	0	0.54966	0	0	0	0	0	0	0
Afu2g00660	tcsB	sensor histidine kinase/response regulator,putative	YIL147C		32.3857	104.461	56.0366	33.0365	31.5472	28.1492	30.6099	213.396	270.728	234.403	70.9142	60.2784	66.53	352.827	71.6699	43.8331	59.3758	58.8759	56.8864	16.2985	23.2319	28.5142	40.5669	45.0692
Afu2g00670		protein kinase, putative	YLR113W		2.35529	6.45152	6.4985	6.37869	7.5414	5.59141	0.263761	87.2923	127.519	123.607	10.7693	5.50152	0.786507	6.41283	0.411713	0.574791	1.10383	0.337422	0.199659	0.430446	0.798097	0.266111	1.07582	0.72576
Afu2g00680		glycosyl hydrolase, putative	YKL046C		7.03333	16.6579	11.7727	19.3272	34.9493	32.9407	10.0815	5.76372	5.25492	3.68296	0.598904	0.831804	0.253688	1.27758	0.0995985	0.333718	1.06813	0.163253	1.449	3.47101	1.98586	0.643755	8.03069	5.8189
Afu2g00690		glucan 1,4-alpha-glucosidase, putative	YIL099W	ESR	0.841753	0.765797	0.448008	1.43061	3.26655	5.49043	1.18667	2.60915	2.34211	1.63083	0.262078	0.454992	1.45704	1.29782	1.68887	1.21695	0.973764	1.33948	1.84939	2.12646	1.44834	2.18321	1.95233	2.9634
Afu2g00700		hypothetical protein			0	0	0	0	0.805606	0	0	18.0349	13.9428	6.28195	0.286031	0.397261	0.302897	0	0	0	0	0	0.230676	0	0	0	0.355128	0.239573
Afu2g00710		alpha-amylase, putative	YJL216C		0.0985182	0	0	0.309062	1.34916	1.28511	0.130596	13.729	13.245	9.06356	0.490317	0.510742	2.07692	3.82889	1.17214	0.796868	3.00597	4.09315	3.31171	2.2023	2.25806	4.87508	6.23983	5.49284
Afu2g00720		aldehyde dehydrogenase, putative	YOR374W	ESR	41.5278	27.6668	26.4966	267.805	322.472	292.461	478.055	555.805	393.63	164.501	10.7746	7.12026	464.312	428.838	220.078	219.493	213.083	557.56	451.991	386.557	317.971	484.182	551.928	598.098
Afu2g00730		FAD binding domain protein	YDL174C		10.5505	16.316	23.6673	31.6677	36.7945	56.239	21.9342	27.814	20.8391	11.6952	6.52511	8.43756	25.3759	12.6851	29.2799	93.0911	41.8007	38.4865	21.5029	21.7773	36.4746	34.8269	36.0372	67.0912
Afu2g00740		conserved hypothetical protein			16.8437	25.2575	37.6214	29.4453	22.135	44.8655	17.6056	16.7689	13.7582	11.7977	8.33075	11.5704	41.362	19.1445	47.1268	141.543	73.4761	61.4247	37.1171	32.135	55.3471	51.8193	65.4505	108.897
Afu2g00750		oxidoreductase, 2OG-Fe(II) oxygenase family,putative			30.5218	24.9321	52.7899	67.0928	62.8708	54.6945	98.5807	102.217	77.2925	30.5509	14.0347	22.9424	19.7286	31.4147	15.5943	15.3407	7.0144	13.8807	21.5353	12.5248	10.6389	24.6978	25.2894	20.1814
Afu2g00760		pectate lyase A			0.474262	0.345032	0.201857	0.694245	0.952495	1.9121	0.314181	4.40381	5.84578	5.35402	2.77202	0.655317	1.31159	0.539202	1.07891	1.15024	0.964216	1.12538	0.856171	1.29891	3.58534	4.50111	0.805495	1.43259
Afu2g00770		salicylate hydroxylase	YBL098W		14.4784	12.3448	21.13	12.2308	4.91696	9.58146	10.8579	9.36569	15.5405	25.8646	32.0898	40.5764	12.3973	5.65404	4.3892	3.34903	6.13634	9.40258	9.56785	7.57246	5.3433	5.44921	7.39734	10.8124
Afu2g00780		transporter, putative	YBR180W		24.7523	24.4526	28.0412	22.8615	16.2473	24.8256	8.18727	3.14409	5.21698	9.71036	13.8956	18.1297	10.2559	5.13282	9.40976	22.0456	9.23082	10.3303	11.546	7.50426	6.59328	16.0678	9.73717	13.4462
Afu2g00790		hypothetical protein			63.688	53.789	1.64331	1.84297	8.24127	5.997	79.2064	50.2654	55.9965	69.7877	49.4703	6.36901	25.1636	126.195	54.0762	17.9383	10.7394	14.9622	51.6637	737.07	364.265	91.1145	74.1882	39.6894
Afu2g00800	pelA	pelA protein			0.18831	0	0.402128	1.38162	1.55018	2.23505	1.0111	0.787355	2.69858	1.56324	1.30492	0.659047	0.502498	0.54227	0.394565	1.1017	1.7631	1.29347	1.24373	4.26268	3.49648	1.78519	0.736435	1.19234
Afu2g00810		purine nucleoside permease, putative			1.11773	4.17846	1.68477	0.779098	0.935305	3.53437	1.66562	13.1625	20.4162	21.3645	14.0704	2.25176	0.306587	0.352909	0.962935	2.25851	0.430284	0.473508	0.186789	0.536932	7.57317	4.17003	0.718908	0.242492
Afu2g00820		extracellular GDSL-like lipase/acylhydrolase,putative			0.115418	0.700304	0.122905	0.362237	1.47574	2.19026	0.766791	0.597108	0.467778	0.316138	0	0.299882	0.685946	0.438659	0.957526	0.935759	0.213933	0.0980934	0.290218	0.917669	0.86178	0.541535	0.268076	0.421977
Afu2g00830		short chain dehydrogenase/reductase	YIR036C		3.59843	4.73709	6.71424	13.6586	20.9659	27.9287	15.1138	23.3826	20.1499	9.49126	1.50316	2.0877	0.696409	1.00204	2.89036	6.63084	1.39626	2.0487	0.757659	2.06903	1.21144	1.71671	0.583212	0.708194
[truncated: 8,124 more rows]
