# Supplementary material for: Global gene expression reveals stress-responsive genes in Aspergillus fumigatus mycelia
Source: BMC Genomics. 2017 Dec 4;18:942. doi: 10.1186/s12864-017-4316-z (PMC5715996; doi:10.1186/s12864-017-4316-z)
Supplement: Supplementary file 7 — log2 transformed ratio values of the 266 genes. (XLSX 289 kb) [file 12864_2017_4316_MOESM7_ESM.xlsx]

## Sheet: Table S4
Table S4. 266 log2 transformed ratio values
						HS1					HS2					SS					OS
Gene	Alias	Function	Yeast	ESR	Cluster	15 min	30 min	60 min	120 min	180 min	15 min	30 min	60 min	120 min	180 min	15 min	30 min	60 min	120 min	180 min	15 min	30 min	60 min	120 min	180 min
Afu5g08810		epoxide hydrolase, putative			1	-1.6643	-2.3754	-0.0485155	0.0575237	0.115282	-0.196792	-0.767701	-2.93808	-4.55856	-4.23664	-1.86113	-1.02442	-0.442422	1.44116	1.61923	2.04899	1.03175	-0.0120619	1.45355	2.22121
Afu1g04150		tartrate dehydrogenase	YIL094C		1	-1.97485	-3.29614	0.055751	0.40977	0.526422	0.12883	-0.656186	-3.33092	-6.55994	-6.39414	-1.19801	-3.56656	-1.46279	1.68427	2.24023	1.72119	2.01772	0.943767	2.17822	3.24614
Afu1g04140		hypothetical protein	YMR280C		1	-0.779641	-1.67614	0.248707	0.413626	0.92616	-0.313956	-0.485055	-2.63529	-3.71588	-2.57059	-1.35642	-0.7777	0.0563708	1.58853	1.30086	1.08954	1.14623	0.273626	1.2551	2.08229
Afu4g10610		hypothetical protein			1	-0.316011	-0.296946	1.40904	3.05906	-1.10031	0.696633	0.502867	-1.10316	-3.60522	-3.70343	1.81443	1.38811	2.47358	1.22596	2.80884	0.108294	-0.000976113	1.66241	1.9444	1.90009
Afu6g08830		2-oxoisovalerate dehydrogenase complex alphasubunit, putative	YER178W		1	0.248209	-0.651787	1.43848	0.853172	-2.84327	0.4647	-0.356895	-3.20257	-5.52794	-5.45068	-0.475066	1.8576	2.61797	0.543448	0.853444	0.889126	1.28992	2.31167	1.49076	1.77207
Afu4g12010		alpha keto acid dehydrogenase complex, E2component	YDR148C		1	0.404491	-0.727164	1.36438	1.16755	-1.89191	-0.0127922	-0.862185	-3.51054	-4.7945	-4.62907	0.00605675	1.295	2.84404	0.458615	0.53399	1.61142	1.29476	2.53489	1.06136	1.61803
Afu6g02210		cytochrome P450, putative	YDR402C		1	0.027255	-1.54911	1.66641	1.20985	-3.76498	-0.68628	-1.48573	-4.01359	-5.42825	-4.97111	1.08132	1.19595	2.27159	0.505866	0.55458	1.69897	1.95037	1.91091	1.46616	1.63526
Afu7g04180		amine oxidase			1	-0.503953	0.453001	0.670512	0.0521839	3.01357	-0.991563	-0.886906	-2.40594	-4.61002	-2.98835	-1.11662	1.42644	3.62719	0.917836	0.144746	0.0232598	3.94386	3.1924	0.532271	-0.384931
Afu3g02430		hypothetical protein			1	2.41845	0.781532	2.34936	2.79557	3.29168	0.608631	0.799682	0.0907149	-1.64645	-1.38754	-0.475072	2.35158	1.03006	0.00356378	1.08026	2.19683	3.59869	3.3728	1.24943	1.55817
Afu2g15860		methyltransferase			1	-1.84918	-0.787156	-0.315416	-0.400242	0.51149	0.0927629	-0.658387	-2.88472	-4.25423	-3.11289	-3.86739	-0.217613	1.45049	-0.646988	-0.525768	0.383152	2.43537	2.86295	0.568017	0.206604
Afu1g14560	msdS	alpha-mannosidase	YJR131W		1	-2.18676	-0.0224441	-0.16438	-1.72298	-1.66805	-0.488584	-1.22116	-3.1022	-5.01047	-4.45994	-1.57539	-2.07792	-0.274108	-1.25837	-0.594484	-1.62757	-2.30466	-0.324125	-0.846254	-0.962796
Afu2g11570		F-box domain protein			1	-0.271927	-0.660405	0.923918	1.55935	1.91225	-1.39706	-1.47705	-1.72321	-1.77504	-2.09894	1.30783	1.99622	2.46461	1.12263	0.466419	1.90843	1.32412	1.27421	0.484967	0.846013
Afu1g02820	pst2	Y20 protein	YDR032C	ESR	1	0.871676	0.092535	1.42437	2.978	1.61749	-0.394512	-1.04299	-1.82027	-2.6058	-3.08035	2.80589	1.36043	1.10927	0.459848	0.406705	1.68449	2.45653	1.42321	1.46072	0.817565
Afu3g02270	cat1	mycelial catalase Cat1	YDR256C		1	0.201688	-0.185262	2.25747	3.63519	2.61298	-1.99952	-2.11857	-3.17999	-5.30431	-4.89598	4.91697	4.01331	0.852959	0.144957	1.20774	0.220531	-0.655234	-0.867937	1.58241	1.59789
Afu5g08800		hypothetical protein			1	-0.285078	0.00169242	0.97757	1.56665	2.00956	-1.11071	-1.37574	-2.78814	-5.03735	-4.99554	-2.23757	0.329216	1.41319	0.832031	0.0703277	0.850311	1.80586	1.08144	0.989253	1.34583
Afu4g08370		conserved hypothetical protein			1	-0.768523	-0.471856	0.882249	1.3848	1.70614	-1.77219	-1.84823	-3.33117	-6.39582	-5.55934	-1.56253	-0.169532	1.063	1.78524	0.446525	0.472107	1.50687	1.67472	1.41537	1.25038
Afu4g08380		hypothetical protein			1	-0.165113	0.12394	1.48654	1.56109	2.04984	-1.73714	-1.54334	-2.0505	-3.34601	-3.53329	-1.02328	1.03323	2.06392	1.7325	0.687848	1.68402	1.75716	1.17122	0.483308	0.81623
Afu2g02020		formamidase			1	-1.64374	-0.327614	1.98322	2.6169	3.89196	-0.165807	-0.567911	-2.53391	-5.64386	-5.02792	-0.282425	2.21011	5.82104	2.68163	0.601096	1.27335	2.88198	3.54751	1.6866	1.68263
Afu1g04390		cytochrome P450 monooxygenase, putative	YDR402C		1	0.277929	0.794048	1.51396	1.91449	2.80838	-2.09158	-1.18538	-2.6706	-1.77322	-2.2993	0.00492326	2.63444	3.90476	0.826028	0.788556	0.654037	1.91489	2.18221	0.954316	1.37154
Afu5g08940		3-methylcrotonyl-CoA carboxylase, beta subunit,putative			1	0.965865	-0.108825	1.73982	1.43455	-0.706787	0.0958887	-0.738398	-2.91192	-4.57748	-4.32287	-0.764571	2.0497	2.78581	0.234677	0.185915	1.01886	0.732612	1.95543	0.33559	1.06345
Afu2g13270		alcohol dehydrogenase, putative	YBR145W		1	0.234126	0.0888965	1.34615	1.78446	1.60075	0.403885	-0.396584	-2.51139	-3.34621	-3.29609	0.327251	1.70933	2.59644	0.582653	-0.148002	1.31276	1.65595	1.60602	0.282619	0.986211
Afu2g08340		hypothetical protein			1	-1.46027	-0.47907	1.57544	2.98718	2.13937	-3.62285	-3.92103	-3.66361	-3.6067	-3.25434	-1.71029	-0.856156	-0.176678	-0.761329	-0.337182	-1.6447	-1.87796	-0.0131919	0.966884	0.191416
Afu2g03270		glycosyl hydrolase, putative			1	0.593424	0.970469	1.0591	1.40371	1.80924	-2.64624	-1.83213	-1.76259	-0.836232	-0.830928	-0.912472	1.41341	1.60203	0.247986	0.330377	1.60949	0.888124	0.977081	0.569731	0.894356
Afu2g00730		FAD binding domain protein	YDL174C		1	0.628976	1.16558	1.5857	1.80218	2.41426	0.342629	-0.0738891	-0.907266	-1.74911	-1.37828	-1.00032	0.206452	1.87518	0.720068	0.600893	0.0182939	0.762361	0.695671	0.744956	1.64159
Afu1g16810		aminotransferase, class III	YOL140W		1	1.04989	0.505118	1.38298	2.29727	3.09481	0.186108	-0.104367	-1.78363	-2.27675	-3.24606	-0.916907	0.857007	2.15711	0.607874	0.185258	-0.571821	-0.839353	1.63469	-0.592264	0.0469099
Afu5g01880		conserved hypothetical protein			1	-0.518023	0.16309	0.483342	0.136156	1.7346	-1.5436	-1.37955	-2.13692	-1.96233	-2.67251	-2.6376	0.780994	1.93468	-0.272702	-0.0295414	-1.70439	-0.304045	0.896572	-0.131911	0.0537019
Afu5g06230		gaba-specific permease	YDL210W		1	-1.10656	-0.125072	1.6131	2.71059	5.42262	0.492315	0.591357	-0.781265	-1.60265	-1.19663	-0.841854	1.61386	3.46737	-0.218824	1.51753	0.830761	1.85843	2.28732	1.9444	2.61531
Afu8g00420	fumR	C6 finger domain protein, putative			1	-0.240678	0.218541	1.59562	2.20251	3.37244	-0.531497	-0.721811	-1.55602	-2.54498	-1.87642	-1.45083	1.17789	2.7321	1.08208	2.02831	1.712	3.23349	1.34939	1.78294	2.36801
Afu4g06380		sterol carrier protein, putative	YIL160C		1	-0.0380388	0.172036	1.18103	2.49874	2.92114	0.0372607	-0.529622	-2.35907	-3.59822	-2.1391	-1.64499	0.997788	2.29731	0.718998	0.578798	2.06349	1.47877	1.42109	0.498142	0.937472
Afu8g00410	metAP	methionine aminopeptidase, type II, putative	YBL091C		1	-0.225161	-0.609986	1.43977	2.17094	3.14	-0.0339846	-0.535149	-1.9465	-3.03805	-2.1208	-0.789582	-0.0338877	1.29639	1.03883	1.59703	0.644576	1.08719	1.47638	1.69568	2.15295
Afu8g00550		hypothetical protein			1	0.229808	-1.52546	2.2705	5.46238	6.76761	0.846617	0.244882	-2.06183	-5.83898	-4.77138	1.52493	2.295	1.7175	7.22709	7.52896	2.37133	2.03967	3.48488	6.45029	6.48086
Afu8g00430		hypothetical protein			1	0.754866	-0.0206574	3.49439	6.76654	7.95988	0.701867	0.356212	-1.16637	-5.67908	-5.07964	2.10989	2.2361	2.13254	7.51136	7.83979	2.52333	2.19167	3.22185	7.06541	6.76885
Afu6g04920	fdh	NAD-dependent formate dehydrogenase	YOR388C		1	-1.31858	0.925983	3.36089	4.27393	4.00943	0.0562448	-0.179506	-1.54054	-5.11018	-4.14257	0.534649	0.724781	3.17481	1.51556	2.56718	-0.121207	-0.413496	1.8863	2.32641	1.49517
Afu5g01420		conserved hypothetical protein			1	-0.486835	-0.209423	3.76225	4.37886	4.27023	-0.0614964	-0.256782	-1.75537	-7.30856	-7.60516	-1.9605	0.931255	4.17318	1.74773	1.76616	0.447381	0.228196	1.82952	1.507	2.06382
Afu5g09290		NAD-dependent 15-hydroxyprostaglandindehydrogenase	YIR036C		1	0.402623	0.412639	2.06431	3.07602	3.19618	-0.444904	-0.735296	-2.77738	-3.35988	-2.55098	-2.03146	1.49513	2.49319	0.545578	0.627091	0.768444	0.0949937	1.69852	0.595505	1.39247
Afu7g01690		acetamidase	YDR242W		1	0.247437	0.40551	1.66874	1.47494	2.28834	-0.593598	-0.68927	-2.7609	-3.93583	-3.08443	-1.49241	0.994753	2.82775	0.224812	-0.0376223	0.399763	-0.335258	1.67033	-0.176828	0.492341
Afu6g05030		polysaccharide deacetylase family protein			1	-0.534167	0.2688	1.53565	2.61085	3.67401	-0.266338	-0.64355	-2.72244	-3.4907	-3.10793	-0.512546	1.48468	4.07788	0.595909	0.722513	-0.303833	0.600133	1.70994	-0.158889	0.630791
Afu6g12670		beta-alanine synthase, putative			1	-0.833631	-0.0581287	1.61745	3.15723	4.30264	-0.339471	-0.300667	-1.62251	-4.09859	-3.41055	-0.0252672	1.90092	4.34636	0.590873	0.734427	0.582225	0.0661389	2.73039	0.765426	1.66931
Afu3g12620		acyl-CoA:6-aminopenicillanic-acid-acyltransferase, putative			1	0.347471	0.630011	2.13118	2.92223	3.02402	-0.0288329	-0.692681	-2.35833	-4.67395	-4.089	-0.0600317	1.08855	1.91215	1.18943	1.47953	0.464439	-0.0259211	0.498555	0.785969	1.72363
Afu2g01220		GTP cyclohydrolase II, putative	YBL033C		1	0.59415	0.160817	1.46019	2.33643	3.13641	0.199647	-0.131113	-2.06517	-3.10991	-4.23398	-0.323646	1.65982	2.50904	0.252989	0.676082	0.592848	0.558078	1.90195	0.872217	0.964336
Afu3g09830		conserved hypothetical protein			2	0.787025	-2.65791	-0.505264	0.251967	0.022878	-0.367568	-0.781723	-1.83008	-2.41332	-3.19574	2.42217	1.24808	0.86373	0.0739628	0.212063	3.96778	3.99551	1.8377	1.72528	1.07898
Afu2g15430		L-xylulose reductase	YNL202W		2	0.418644	-0.983714	-1.81761	0.0435513	-0.835026	-1.03742	-0.991092	-0.938988	-2.09246	-3.97076	2.45979	2.80186	0.776991	-0.665786	-0.243231	1.99871	2.4197	1.35151	1.41684	0.737184
Afu4g10310		hypothetical protein			2	-2.80028	-3.50964	-1.6838	-1.48665	-2.14997	-1.23276	-2.07913	-3.12245	-3.40189	-5.47546	2.31238	1.38613	0.770535	-0.530906	-0.399503	3.67714	1.5136	0.534783	0.609872	-0.0973991
Afu1g01360		hypothetical protein			2	-1.95835	-2.55108	-1.60351	-1.48383	-1.31375	-1.98442	-1.91736	-2.19885	-2.58665	-3.57986	1.7049	0.661199	-0.179332	-0.0126626	0.111082	2.34816	0.870356	-0.0320768	0.444521	0.290295
Afu5g12870		utr1 protein	YJR049C		2	-0.899824	-1.69263	-0.536199	-0.0295572	0.044863	-0.378381	-0.947983	-1.15045	-1.37461	-2.32995	1.65968	1.04586	0.320809	-0.163083	0.0621715	2.00125	0.848824	0.271203	0.221933	-0.0374599
Afu1g02140		glycogen debranching enzyme, putative	YPR184W	ESR	2	-1.79426	-2.55027	-1.18281	-0.466647	-0.500688	-1.52942	-1.67969	-2.40014	-3.31558	-4.89951	2.14647	1.30213	0.773085	-0.334796	0.015743	3.18755	1.51794	-0.0593835	-0.301874	-0.181144
Afu6g14370		conserved hypothetical protein			2	0.0724595	-1.47974	0.00492623	2.05489	2.85771	-0.756772	-0.787005	-1.05589	-3.92789	-2.9394	10.543	10.369	7.25632	1.12642	0.894574	2.47753	2.80638	1.11493	1.20743	1.0546
Afu5g12170		hypothetical protein			2	-0.734007	-1.67279	-0.0515958	0.728228	1.30186	-1.35892	-1.39686	-1.22979	-1.62725	-2.96069	2.56525	2.58078	2.19893	0.530328	0.507646	2.38656	1.10323	1.32605	0.912638	0.62743
Afu2g15650		DUF323 domain protein			2	-1.15129	-1.54236	0.341784	1.82708	2.27141	-1.48067	-1.87865	-1.94494	-2.58562	-3.16615	2.8154	1.69639	1.62804	1.05974	1.31002	3.95086	2.32822	0.875818	1.39903	1.57543
Afu3g01790		isoflavone reductase family protein			2	-0.463148	-1.96407	-0.310291	0.371599	-0.0417103	-0.216593	-0.805128	-2.05376	-4.10634	-4.73196	2.42155	1.99137	1.87074	1.10433	0.642359	2.10476	2.41709	1.26366	1.2285	0.490698
Afu3g08960		epoxide hydrolase			2	-0.635158	-0.737065	-0.172482	0.994683	1.88885	0.35182	-0.2935	-1.87305	-3.97567	-4.01632	3.71134	3.1015	3.67202	2.22347	1.48336	1.05226	1.07361	1.74053	0.493185	0.291642
Afu3g06660		NIPSNAP1 protein			2	-0.430448	-1.2503	0.251411	1.29992	1.89308	-0.0441679	-0.134619	-1.48473	-3.52225	-3.49194	2.04363	2.03952	2.25451	-0.0959666	-0.374525	2.66461	1.81029	0.728739	-0.0735793	0.138305
Afu3g12330		phosphatidyl synthase	YKR070W		2	-2.43322	-3.0801	-1.77096	-0.550174	-1.16382	-0.173314	-0.510774	-1.39015	-2.46786	-4.17326	0.491348	1.06842	1.68322	0.74135	-0.0467274	4.94225	3.17256	0.263423	0.168478	0.281806
Afu1g10220		hypothetical protein			2	-2.8875	-2.27712	-1.18679	-0.694895	-0.479492	-0.158265	-0.209788	-0.658027	-1.9402	-3.50825	2.11809	0.269375	-0.0443572	-0.798025	-0.517533	2.81304	0.849164	0.00429106	0.0604185	-0.0790621
Afu8g04390		hypothetical protein			2	-0.789436	-1.62098	-0.211953	0.197508	0.67122	0.0566386	-0.518837	-0.26207	-0.156414	-1.61259	1.17026	1.51887	1.69513	0.413043	0.40058	2.43022	0.980163	0.172285	-0.0608579	0.168053
Afu3g09260		hypothetical protein			2	-1.13513	-1.22601	-0.706307	-1.36506	-1.82535	-1.45395	-1.86752	-1.89746	-1.28404	-2.61748	1.83527	1.73521	-0.309683	-0.569902	-0.472443	2.8612	1.87973	1.23325	1.29803	0.861954
Afu1g12030		hypothetical protein			2	-2.12087	-2.71514	-1.92049	-1.79473	-1.89683	-1.05174	-1.28843	-0.633571	-1.18365	-3.18973	2.25263	0.916581	0.328644	-0.465564	-0.158778	2.14514	0.635329	-0.383719	-0.44517	-0.681144
Afu1g05690		conserved hypothetical protein			2	-2.33189	-3.63805	-2.42303	-2.11844	-2.94782	-1.35543	-1.55154	-1.0888	-1.25185	-4.97232	2.67705	1.35845	0.418605	-0.646526	-0.549069	3.71327	1.62578	-0.0725756	-0.247922	-0.505258
Afu1g06040		sterol o-acyltransferase (APE2), putative	YNR019W		2	-1.27876	-1.56143	-1.22812	-2.27335	-2.39651	-0.391565	-0.885418	-1.33471	-2.01178	-2.44366	2.41138	1.84296	0.00821228	-0.679278	-0.609709	3.24235	1.20727	-0.0811648	-0.331235	-0.544147
Afu6g12180	dprB	conserved hypothetical protein			2	0.35651	-5.29893	-4.34819	-3.06898	-3.63956	-2.26935	-2.7838	-2.64479	-2.39349	-5.75379	4.18458	2.92254	0.198869	-1.54951	-1.38298	6.15628	5.09652	2.13542	1.07135	0.522596
Afu2g11250		aryl-alcohol dehydrogenase (AAD), putative	YNL331C		2	-0.96393	-1.61599	-0.944503	-0.713713	-0.681339	-0.557088	-0.310615	-0.177541	-0.444226	-1.77308	1.60863	0.790968	0.280453	0.168663	0.318667	1.63857	1.92548	0.95348	1.08334	0.39846
Afu6g14270		hypothetical protein			2	-1.121	-3.39959	-1.73472	-0.635711	-1.80905	-1.22591	-1.69427	-1.7543	-1.32641	-4.06751	2.34206	1.2361	0.627742	-1.09597	-0.327824	4.53511	3.34839	0.78753	0.47309	0.463711
Afu1g10770		neutral amino acid permease, putative			2	-0.128954	-0.709013	-1.52495	-1.85245	-1.66216	-0.636903	-0.535903	-0.778641	-1.63639	-3.50824	3.49456	0.510964	1.99824	0.640993	-0.746975	3.67123	2.97064	1.76241	0.305999	0.0325752
Afu6g09520		hypothetical acetyl hydrolase			2	-2.1278	-2.18049	-1.36574	-1.22136	-1.39723	-0.604143	-0.868957	-0.865211	-1.29058	-3.02884	1.73087	0.809999	-0.308688	-0.655396	-0.483939	1.84589	0.559551	-0.256031	-0.337093	-0.415451
Afu2g11990		Pten 3-phosphoinositide phosphatase alpha,putative	YNL128W		2	-0.754219	-2.30677	-1.3602	-1.26865	-1.92672	-0.687056	-0.854798	-1.06666	-1.35919	-3.06554	1.6017	0.687193	0.252417	-0.601391	-0.379735	2.66681	1.88855	0.0389789	-0.257789	-0.576166
Afu7g06430		BNR/Asp-box repeat domain protein			2	-0.838242	-1.86237	-0.956097	-0.737014	-1.28076	-0.221407	-0.577332	-1.19272	-1.0703	-2.25779	1.79439	1.63109	0.503827	-0.469454	-0.35198	2.42345	0.98173	-0.0809807	-0.135698	-0.404387
Afu6g13920		related to 4-coumarate--CoA ligase, putative	YBR222C		3	-0.816948	-2.83309	2.07519	3.24247	3.38872	0.0010435	-0.41702	-1.92684	-5.08626	-4.90185	-0.427996	-3.12544	-2.40303	-0.936452	0.751925	0.187093	-1.52709	-1.99121	-0.0301812	0.0800138
Afu1g00990		short chain dehydrogenase/reductase familyprotein	YMR226C		3	1.22775	0.829521	1.64387	1.5227	2.85134	0.528232	0.560953	-0.0619218	-1.73463	-1.39048	-0.349539	-0.48636	-0.948377	1.35148	2.79944	1.14224	1.47178	0.607135	0.98504	3.0286
Afu3g07730		hypothetical protein			3	0.170567	-0.699858	0.934942	3.3155	3.2002	0.590248	1.28699	0.402654	-1.94766	-2.42483	-3.01939	-0.433748	1.14076	0.313907	1.74257	2.29485	0.177023	0.64311	1.17302	1.12568
Afu6g13945			YHR007C		3	-0.602799	-3.45424	2.49765	4.82433	5.54403	-0.758902	-0.692927	-1.58234	-3.69535	-2.75013	-2.05199	-2.92578	-1.58574	-0.950427	0.608162	-0.977235	-2.12447	-1.56824	0.313521	0.267859
Afu1g17250	rodB	conidial hydrophobin RodB			3	-0.544243	-1.52852	2.76968	5.19267	5.56547	-0.364616	-0.0713281	-1.2283	-4.84722	-3.49754	0.0157994	-3.53054	-3.26264	-1.09293	0.337113	-0.665254	-2.49437	-2.55679	0.366664	0.188644
Afu1g14800		hypothetical protein			3	-1.04608	-0.930895	1.42671	3.10762	3.64908	-0.0546813	-0.0177382	-0.851008	-5.58042	-4.98451	-2.93891	-0.737688	0.392636	-0.513948	0.362591	-1.83769	-3.56868	-3.00363	-0.250045	-0.244251
Afu5g04220		mitochondrial DNA replication protein (Yhm2),putative	YMR241W		3	-1.94441	-0.222843	-0.174498	-0.621768	-0.449785	-1.35901	-1.47041	-2.29678	-1.87664	-2.27983	-2.30843	-1.23344	-0.815438	-0.747091	-0.66371	-2.08225	-1.43754	-1.16504	-0.903607	-0.945965
Afu1g15180		conserved hypothetical protein			3	0.771442	1.14282	2.22861	4.14694	4.87848	-1.57787	-0.238274	-1.61574	-1.40529	-1.56214	-2.65071	-0.872421	1.10839	0.206437	-0.26138	-2.11683	-1.56014	0.399644	0.670892	0.49647
Afu5g07980		hypothetical protein	YDR124W		3	0.152593	0.227466	1.09604	1.89111	1.88638	0.816115	0.701946	-0.0539286	-3.49882	-2.73099	-2.56818	-0.779005	-0.545529	-0.00321276	-0.407122	-2.01053	-0.149552	-0.582775	0.301907	-1.01552
Afu4g14820		Transferase family superfamily			3	0.0800206	0.265891	2.24028	4.00381	5.25995	0.342876	0.668545	0.0537595	-1.85085	-1.2774	-2.55646	-0.88005	1.95254	1.75	1.59944	-0.22692	-0.238315	0.52882	0.799539	1.68671
Afu3g13620		conserved hypothetical protein			3	-1.71657	1.55405	4.21762	5.73556	6.07376	1.73677	1.26884	0.944112	-0.927892	-2.09141	0.347583	-0.923094	-2.64077	-0.640457	0.615375	-1.04615	-2.05534	-0.804552	-0.822162	-1.97499
Afu2g03730		Ctr copper transporter family protein	YLR411W		3	-1.75119	-0.103886	-0.0763219	-0.500592	-0.464961	0.318457	-0.0219818	-0.697766	-1.60151	-1.78768	-1.44441	-1.25022	-2.8018	-1.42772	0.160645	-0.296933	-1.92775	-1.83548	-2.16298	-1.42233
Afu6g14340		related to berberine bridge enzyme (imported)			3	-0.703692	-0.364488	-0.322351	-1.61648	-2.32803	-1.44197	-1.82958	-2.70943	-2.7846	-1.61476	-0.554149	-2.29659	-2.35053	-0.394313	0.0668221	-1.34438	-2.82755	-3.59488	-1.0565	-1.24756
Afu7g00950		MFS monosaccharide transporter, putative	YDR345C		4	-0.863085	-2.48863	-2.77633	-1.82974	-2.29746	0.407369	0.864573	1.7121	1.24439	-0.884261	4.60272	3.15046	0.772285	-2.5717	-1.78175	3.04218	0.0327819	0.384208	-0.595649	-0.999613
Afu1g03800		C6 transcription factor, putative	YIL130W		4	-1.97757	-2.44427	-2.24441	-3.02794	-2.77462	-1.26843	-2.05685	-0.91758	-0.757162	0.15169	3.08813	-0.985508	0.0518909	-0.0656506	-0.537806	-0.488446	-1.7573	-1.74666	-1.23865	-1.52535
Afu6g08940		hypothetical protein			4	-0.321151	-4.13198	-2.80925	-1.93387	-2.42581	0.339604	1.56312	1.78062	0.715966	-1.29554	3.2474	0.721528	0.488682	0.167065	0.212057	3.69326	2.0935	0.254029	-0.0404958	0.128604
Afu3g13830		PH domain protein	YDR104C		4	-2.8058	-3.01057	-2.32841	-1.81572	-2.09608	-0.870843	-0.310042	0.476531	0.191807	-1.75318	2.15267	0.256583	-0.382499	-0.37736	-0.153307	1.93589	0.337589	-0.42803	-0.208578	-0.448095
Afu7g04520	dprC	hypothetical protein			4	-1.26674	-7.01042	-4.71627	-2.98725	-4.27542	-0.548776	0.0753404	0.782816	0.82647	-2.6509	2.17868	1.45192	-0.22662	-1.19092	-0.86447	5.94381	4.93242	2.17464	1.67975	0.998744
Afu6g03790		hypothetical protein			4	-4.2066	-5.1398	-5.79714	-4.69579	-3.67299	-0.430475	0.0427167	0.29911	-0.420893	-2.73547	2.18265	0.0599547	-0.655047	-1.04706	-0.493919	5.64031	3.19298	0.957015	0.601408	-0.0652405
Afu1g03090		conserved hypothetical protein	YNL115C	ESR	4	-2.23955	-3.29857	-2.09503	-0.705638	-1.48893	-0.222765	1.37334	2.13024	1.12739	-1.93312	1.8875	0.653534	-0.343523	-0.133607	-0.179561	4.84277	3.48517	1.84485	1.57477	0.870973
Afu8g02480		hypothetical protein			4	-4.68837	-5.29221	-4.09648	-2.26742	-3.08054	-1.24981	-1.06915	-1.00526	-1.43146	-3.61747	4.56531	0.550113	-0.282962	-0.560634	0.0368958	2.47462	1.34142	0.640902	0.794898	0.13675
Afu1g06740		hypothetical protein			4	-2.80985	-3.34675	-2.71806	-2.09172	-3.07015	-0.591621	-0.998167	-1.18713	-1.32955	-3.33368	1.52961	-0.582222	0.027644	-1.64851	-1.37916	1.528	-0.131818	-1.06534	-0.797771	-1.81159
Afu1g02570		aspartyl-tRNA synthetase, cytoplasmic	YLL018C		4	-3.68276	-5.13916	-3.17406	-2.61435	-3.02276	-0.841237	-1.23224	-1.08455	-1.89909	-3.02739	5.65374	2.10842	-0.550074	-0.818503	-0.994374	2.5227	0.817167	-0.520634	-0.654195	-1.00731
Afu1g02040		extracellular SCP domain protein, putative	YJL078C		4	-0.89108	-2.17986	-1.51314	-0.30602	-0.541071	-0.253928	-0.434408	0.458686	0.384244	-2.16037	2.27217	2.58974	1.40698	0.0966767	0.181197	2.32114	1.52685	-0.418056	-0.0600515	-0.77795
Afu2g09070		DUF221 domain protein, putative	YMR266W		4	-3.08902	-3.03357	-2.21759	-2.61111	-3.29026	-1.75492	-2.10313	-2.19526	-2.56142	-3.07089	-1.24474	-1.16865	-0.880316	-2.30194	-2.07386	2.94364	0.0166703	-2.60357	-2.54281	-2.74414
Afu3g11170		hypothetical protein			4	-2.79813	-2.85233	-1.74879	-1.15292	-1.07075	-0.470678	-0.22862	-0.273844	-1.19081	-1.80977	1.92105	0.151217	0.268943	-0.890125	-0.733746	1.73606	-0.168555	-0.906197	-0.666975	-0.977754
Afu2g03490		calcium/calmodulin-dependent protein kinase,putative	YLR248W		4	-3.21769	-3.5495	-1.97859	-1.7107	-1.6981	-0.726012	0.24987	0.990801	-1.72115	-2.82952	1.59707	-0.0724607	0.0310035	-1.0554	-0.787165	2.46724	0.125426	-0.542383	-0.502145	-0.886375
Afu5g04255			YGR131W		4	-2.15925	-2.95491	-2.13651	-2.03763	-2.6449	-1.23009	-1.06968	-0.97654	-1.32048	-1.86715	1.58604	0.942224	0.467725	-0.469979	-0.325155	2.23668	1.3286	0.0565928	0.0676365	-0.667866
Afu3g07300		ABC multidrug transporter, putative	YDR406W		4	-1.67128	-2.28957	-2.46882	-2.81623	-3.13977	-0.817797	-0.814404	-1.14625	-1.90413	-1.96946	2.02098	2.20708	0.598418	0.215981	-0.225883	2.69245	1.76688	0.646215	0.524494	-0.234913
Afu6g06640		conserved hypothetical protein	YKL051W		4	-3.16867	-3.68576	-2.86129	-2.38494	-3.25568	-0.905779	-1.09121	-1.33642	-2.03471	-3.08554	2.32969	1.61903	-0.324849	-0.710149	-0.622393	2.01163	0.978283	-0.00317352	-0.200922	-0.918562
Afu6g00510		NADP-dependent alcohol dehydrogenase	YCR105W		4	1.29498	-0.187399	-5.19901	-2.45321	-2.87059	-1.51005	-1.12893	-1.17683	-1.39065	-3.48709	4.03559	3.52195	1.7117	-1.30108	-0.977554	4.70613	4.89912	2.90918	1.34659	0.669678
Afu7g06770		hypothetical protein			4	-0.397256	-5.97598	-6.58719	-3.80162	-4.92172	-1.71065	-2.07607	-2.35993	-2.87988	-5.0029	2.54964	1.87591	0.478565	-0.876292	-1.11568	5.94666	5.44837	1.89033	0.913885	0.21878
Afu4g12590		conserved hypothetical protein			4	-0.472415	-2.9706	-2.4719	-1.76483	-1.69789	-0.21143	-0.876075	-0.578451	-0.934222	-3.1207	1.78482	0.858911	-0.247105	-1.00286	-0.727416	4.98653	4.01762	1.31699	0.936768	0.358424
Afu3g03940		2,3-diketo-5-methylthio-1-phosphopentanephosphatase, putative	YNL010W	ESR	4	-2.84835	-4.88949	-3.8377	-2.66719	-3.04756	-1.81822	-2.08604	-1.48336	-1.73818	-3.76964	3.14859	0.517218	-0.273658	-1.69636	-0.994133	4.46883	3.11692	0.61222	0.805919	0.0174499
Afu3g09990		hypothetical protein	YHR146W		4	-3.09341	-3.83637	-2.55195	-2.04924	-2.15103	-0.402868	-0.751331	-0.87847	-1.70739	-3.53284	1.81554	0.811208	-0.123554	-0.258495	-0.52793	2.90696	1.47252	0.316465	0.305826	0.0581943
Afu7g05580	pldA	phospholipase D (PLDA), putative	YKR031C		4	-0.223301	-3.27499	-2.52507	-1.87042	-2.07477	-0.694711	-1.16392	-0.836362	-1.46515	-3.52883	0.977415	-0.829827	-1.59436	-0.378502	-0.234945	2.78774	1.84039	0.464182	0.32612	0.012382
Afu7g05730		hypothetical protein			4	-1.06516	-4.7017	-3.13804	-2.42592	-2.58449	0.49659	0.341543	0.192181	-0.305864	-3.18094	1.7662	0.601898	-0.868826	-0.645188	-0.453355	2.26806	1.38879	0.539435	0.43171	-0.127726
Afu2g16430		hypothetical protein			4	-4.48266	-4.95189	-4.08678	-3.34043	-3.96582	-1.0699	-0.500844	-0.285342	-1.63725	-3.50078	1.88926	0.248981	-1.23599	-1.50046	-0.632417	2.16511	0.771544	0.16904	0.304733	-0.406927
Afu2g14040		hypothetical protein			4	-2.35506	-3.11226	-2.74942	-2.26329	-2.96057	-0.701567	-0.855189	0.391795	0.266503	-2.03095	2.77041	1.0545	0.584342	-0.558308	-0.927168	3.21908	2.02788	-0.60352	-0.500783	-0.792682
Afu2g15690		conserved hypothetical protein			4	-0.797889	-1.15911	-1.87347	-0.811328	-0.329262	-0.444901	0.0904554	1.10581	0.64012	-2.02347	2.24113	0.346289	0.418296	-0.733403	-1.70633	2.52334	1.39679	0.687509	0.58183	0.113494
Afu2g02480		hypothetical protein	YOL048C	ESR	4	-0.20637	-2.86954	-2.02345	-0.961305	-0.605478	0.247677	0.648449	1.46535	0.910834	-1.86986	2.02813	1.32847	0.774392	-0.622518	-0.128543	3.35289	2.28349	0.821257	0.537581	0.184588
Afu5g13100		hypothetical protein			4	0.901616	-1.84334	-3.38766	-1.51506	-2.26186	-1.22214	-0.442273	0.73052	1.37596	-2.36774	2.04252	0.24522	-0.433891	-1.05807	-1.0455	4.86588	4.66495	1.96068	1.26107	0.45729
Afu2g15810		conserved hypothetical protein			4	2.4606	-1.45664	-2.56786	-0.808358	-0.750998	0.250887	0.796153	1.58039	2.08393	-1.06346	2.75274	2.27111	0.955007	-0.688543	-1.1614	5.43078	4.97973	2.2628	1.42181	0.771293
Afu1g04300		hypothetical protein			4	-1.59134	-4.07005	-3.3614	-2.51132	-3.00378	-1.21589	-1.04819	-0.755908	-0.694058	-2.47253	0.707132	-0.703525	-2.38733	-3.79641	-3.46191	7.21074	5.20164	1.70757	0.899388	0.186272
Afu5g12590		aos23			4	0.236535	-3.69865	-2.14207	-1.50925	-1.64318	0.438625	0.518009	1.20662	0.817699	-3.32897	2.94201	1.53156	0.132538	-1.01624	0.133444	5.26573	4.74444	1.35738	1.10507	0.697665
Afu2g05450		64 kDa mitochondrial NADH dehydrogenase	YDL085W		4	-0.444842	-2.64294	-1.79826	-1.73042	-2.03929	-0.349116	-0.757317	-0.463784	-0.783804	-1.65608	1.86029	0.538584	-1.25201	-0.521435	-0.267621	1.97705	1.67591	0.265703	0.316669	0.0255925
Afu3g14260		mismatched base pair and cruciform DNArecognition protein, putative			4	-2.79817	-5.11757	-6.88624	-4.17815	-5.39222	-1.07232	-1.01062	-1.45638	-1.97556	-4.29379	2.41334	0.215223	-0.59752	-1.49626	-1.03233	4.03037	2.44127	0.803831	0.642056	-0.341214
Afu2g00790		hypothetical protein			4	-0.24371	-5.27635	-5.11092	-2.95008	-3.40871	-0.656051	-0.50028	-0.182644	-0.679054	-3.63648	2.32624	1.10366	-0.488295	-1.22842	-0.750016	3.83458	2.81777	0.81853	0.522039	-0.380397
Afu1g13550		hypothetical protein			4	0.835832	-3.09135	-3.24869	-2.47966	-3.76028	-0.561685	-0.666403	-0.0606856	-0.158035	-2.73889	1.896	0.284966	-0.556978	-1.35725	-1.085	4.42686	3.7357	1.50593	1.42779	0.88587
Afu6g02535					4	0.085854	-2.0542	-3.01325	-1.52187	-2.70628	-0.783816	-0.383193	-0.202083	-0.896774	-2.83023	1.77379	0.322517	-1.20131	0.0798796	-0.181373	3.00069	2.50415	2.09732	1.98355	1.36233
Afu2g10020		hypothetical protein			4	-0.298681	-1.9794	-1.783	-1.12592	-1.06805	-0.474301	-0.478546	0.682808	0.908606	-1.86844	2.76372	1.45023	0.166755	-0.247973	0.305165	5.16719	5.35608	3.36411	2.49694	1.45899
Afu7g08400		ankyrin repeat protein	YIL112W		4	-1.60869	-2.6719	-1.16229	1.09926	1.38831	2.08685	2.37903	2.07271	-0.59248	-3.35218	2.71221	1.72085	1.07721	-0.0194743	0.320558	2.40263	0.80669	-0.100085	-0.089404	-0.248474
Afu1g00500		FMN dependent dehydrogenase, putative	YML054C		4	1.29479	-4.06468	-1.67989	1.67482	0.642359	-0.23745	-0.0842907	0.908708	0.899939	-2.0238	1.70205	0.379001	-0.674097	-0.636643	-0.330855	2.129	1.76608	1.15125	1.06661	0.851717
Afu4g14240		O-methyltransferase			4	-0.96666	-1.14568	-0.863312	-2.24264	-2.51126	-0.392628	-0.816022	-1.73925	-3.59019	-4.27061	-0.570261	-2.62666	-3.11539	-1.02257	-0.303845	-0.983237	-1.81681	-1.86626	-0.823229	-0.685349
Afu3g03290		hypothetical protein			4	-0.563278	-2.42787	-2.05571	-4.21522	-4.20657	0.0671197	-0.925029	-2.60944	-3.5655	-4.32605	1.70761	0.266968	0.584949	0.344949	-0.220902	-0.932847	-3.05409	-3.4687	-2.82183	-1.57225
Afu6g03680		hypothetical protein			4	-1.53161	-3.27779	-1.77901	-0.684913	-1.22714	-0.622426	-1.25952	-1.76855	-2.59874	-2.32336	-3.23588	-1.77975	-0.546476	-0.790691	-0.772264	0.712439	-0.560192	-2.28393	-1.62849	-2.08533
Afu1g16760		acetyltransferase, GNAT family family			4	-0.254711	-1.49468	-1.8284	-1.13605	-0.53014	0.967211	0.887221	-0.00844297	-2.32406	-1.71263	-0.0600298	-0.126462	2.91681	1.641	1.2816	-0.523972	-1.4406	1.88656	-1.52437	-0.651667
Afu5g02820		hypothetical protein			5	-1.68179	-1.60811	-0.916203	-7.14554	-7.66702	1.35425	0.774669	-1.26714	-4.05054	-4.00192	0.0908346	-3.01561	-2.71864	-1.91473	-0.952202	-0.0911193	0.0331652	-0.810688	-1.76776	-1.49739
Afu3g12460		conserved hypothetical protein			5	-2.83654	-1.67481	-1.69616	-2.27019	-2.28478	-1.71475	-1.65461	-1.78742	-1.27814	-0.795942	-1.82678	-1.08851	-1.15367	-0.615145	-0.823048	0.322867	-1.77366	-2.68227	-1.26867	-1.28943
Afu6g08760		proline oxidase	YLR142W	ESR	5	3.41107	2.7027	1.36922	-0.414521	-0.0981455	3.36737	3.79478	3.50262	2.15893	0.336229	1.68999	4.07842	5.8626	0.999182	0.27386	-0.577951	1.80887	4.90689	2.09738	0.546997
Afu4g03500		GPI anchored protein, putative			5	-0.570872	-0.167767	-0.210962	-1.79868	-1.17452	2.55476	2.85685	1.30304	-0.158506	-0.376468	0.274952	0.257807	1.69991	0.199487	0.737519	-0.20602	0.571943	1.65638	1.74322	1.94769
Afu7g01490	ptr2	MFS peptide transporter, putative	YKR093W		5	0.321319	0.730382	-0.756231	-2.03868	-0.788859	-0.0201583	0.759236	1.63683	2.03596	1.21186	1.77522	0.544394	-0.998881	-0.696016	0.965366	-0.099105	2.09891	2.68258	2.59939	2.82215
Afu5g09910		pnitroreductase family protein, putative	YCL026C-B		5	2.21684	1.00246	-0.437911	-0.0649495	-1.4716	3.33571	4.22136	5.58364	5.65788	4.23178	9.46864	7.51212	1.06323	-0.0694965	0.153493	0.612595	1.44443	1.66725	2.2378	2.11472
Afu8g02680		hypothetical protein			5	-1.22729	-3.41854	-2.23228	-1.78102	-1.55179	0.0721168	-0.0691529	1.59619	1.35486	0.788518	2.18204	0.535665	0.968156	-0.0415214	-0.529026	1.59548	0.191668	-0.700985	0.291261	-0.530365
Afu6g07000		AER176Wp, putative			5	-0.303568	-1.35016	-2.19983	-0.95143	-1.54828	0.265941	0.598273	1.29604	1.64769	1.97102	1.67639	1.4379	0.384524	1.89852	1.15082	1.8076	2.03277	-1.72479	-0.576509	0.0457228
Afu6g08170		DNA polymerase V, putative	YEL055C		6	-0.448234	-0.626033	-1.70036	-1.91042	-2.34171	1.57679	1.52319	2.87719	3.15887	3.37557	-1.30813	-2.01092	-0.966228	-0.110791	-0.345457	-2.13963	-1.81233	-0.522945	-0.639763	-0.929505
Afu2g05480		DNA-directed RNA polymerase I 13.1 kDapolypeptide, putative	YJR063W	ESR	6	-0.42993	-0.413113	-2.45196	-1.31013	-1.90261	2.91218	3.63867	5.29999	6.25438	6.12848	-0.495533	-2.91364	-1.20985	-0.13719	-0.615764	-2.8459	-1.4406	0.437569	0.312127	0.0776832
Afu4g04550		conserved hypothetical protein	YJR133W		6	-0.421163	-0.037573	-1.59741	-2.08663	-2.01449	2.07021	3.79025	5.71541	6.21043	6.39096	-2.10543	-3.0058	-1.22167	-0.552016	-0.494191	-0.747891	-1.86383	-0.0311145	-0.520486	-0.669568
Afu7g05810		29kD B ribonucleoprotein, putative	YPR112C	ESR	6	-1.2104	-0.892833	-2.30105	-1.78717	-2.13059	1.76469	1.81245	3.46957	4.56984	5.38662	-0.803394	-3.36168	-1.81974	-0.112016	-0.67476	-1.07243	-2.84095	-1.52447	-1.00615	-1.43471
Afu8g03930	hscA	Hsp70 chaperone (HscA), putative	YNL209W	ESR	6	-1.17841	-0.850128	-2.14869	-2.43685	-2.81446	0.5822	0.984391	2.75766	2.97686	3.52416	-2.69059	-2.66746	-1.53578	-0.167667	-0.65004	-1.34682	-1.68611	-0.396969	-0.0906833	-0.573499
Afu3g08160	tif1	eukaryotic translation initiation factor eIF4A,putative	YKR059W	ESR	6	-0.697891	-0.338983	-1.43815	-2.10356	-2.63891	1.37002	1.68876	3.06802	3.36582	3.54686	-2.43873	-2.70442	-1.7725	-0.321734	-0.582815	-0.79955	-1.80642	-0.518539	-0.119943	-0.418453
Afu7g02190		zinc knuckle nucleic acid binding protein,putative	YNL255C	ESR	6	-0.490747	-0.0861798	-1.58931	-3.04998	-3.19117	0.443904	0.0330554	2.33978	3.0765	3.61402	-2.69689	-2.53932	-1.75914	-0.482404	-0.654751	-1.88639	-1.71389	-0.477836	-0.279774	-0.457687
Afu2g08480	mrh4	ATP-dependent RNA helicase, putative	YGL064C		6	-0.804162	-0.774584	-2.01779	-2.41063	-2.42116	-0.382536	0.0663929	2.05081	2.33638	3.07132	-2.39766	-2.00662	-1.45015	-0.0945481	-0.169297	-2.9871	-0.407876	-0.368028	-0.268358	-0.797623
Afu1g15620	helA	DEAD box RNA helicase HelA, putative	YDR194C		6	-1.16873	-0.967996	-1.69158	-1.81657	-1.95255	-0.802683	0.225971	2.07285	2.05573	2.77357	-1.99677	-2.47348	-0.985594	-0.0542902	-0.115407	-1.13378	-1.69828	-0.5168	-0.0840275	-0.819135
Afu3g10800		eukaryotic translation initiation factor 3subunit CLU1/TIF31, putative	YMR012W		6	-1.02224	-0.56989	-1.81212	-3.18681	-3.30778	-0.135679	0.25648	1.87211	1.78425	2.55986	-4.09008	-3.4056	-1.93058	-0.450763	-0.392963	-1.12691	-1.88218	-0.645533	-0.0969968	-0.669016
Afu6g08300		second largest subunit of RNA polymerase I(RPA2)	YPR010C	ESR	6	-0.649075	-0.395124	-1.67862	-1.64053	-1.897	1.20103	2.2434	4.45266	4.70809	5.18791	-3.00424	-3.30026	-1.31704	-0.36311	-0.525565	-1.3305	-1.65093	-0.161668	0.00863651	-0.560825
Afu5g05710		pseudouridylate synthase family protein	YLR175W	ESR	6	-0.671755	-0.445453	-1.99036	-2.00403	-2.14605	0.986181	1.94846	4.01436	4.62935	5.13952	-2.44875	-3.03225	-1.4024	-0.294632	-0.540685	-1.91975	-1.71664	-0.415148	-0.159606	-0.594406
Afu5g12100		pmt2 methyltransferase	YCL054W	ESR	6	-0.664925	-0.47555	-1.75943	-1.67574	-1.58988	1.5632	2.69421	4.7999	5.01766	5.11045	-2.20571	-2.74321	-1.0472	-0.308545	-0.396188	-2.1986	-1.69799	0.0781547	-0.0863254	-0.470297
Afu1g13570		small nuclear ribonucleoprotein complex protein(Nhp2), putative	YDL208W		6	-0.595365	-0.35674	-1.93389	-1.82461	-2.01127	1.04145	2.02215	3.53717	4.20973	4.72068	-2.53563	-2.96336	-1.48811	-0.200312	-0.429985	-1.96651	-2.28995	-0.501416	-0.231121	-0.663661
Afu1g02210		60S ribosome biogenesis protein Brx1, putative	YOL077C	ESR	6	-0.352174	-0.423514	-1.93593	-1.58774	-1.8485	1.83646	2.57749	4.42884	5.39548	5.91954	-2.71839	-2.67079	-1.24348	-0.0043044	-0.415858	-2.2817	-1.60528	-0.444216	-0.107554	-0.386965
Afu8g04400		RNA binding protein, putative	YOL041C	ESR	6	-1.00594	-0.67042	-2.3062	-1.18538	-1.28584	0.838464	2.21158	4.3938	5.28429	5.39582	-2.36107	-2.81982	-1.02671	-0.0141459	-0.587033	-1.402	-1.96664	-0.332509	-0.0589343	-0.726346
Afu3g06310		RNA binding protein	YDL213C		6	-0.944948	-0.679706	-2.26274	-1.26126	-1.69499	0.781175	1.96039	4.03116	5.0868	5.52876	-2.12907	-2.86793	-1.37627	-0.0825499	-0.494763	-1.75445	-1.76814	-0.366616	-0.0185886	-0.754795
Afu7g04860		dimethyladenosine transferase	YPL266W	ESR	6	-1.03164	-0.430016	-1.93958	-1.26242	-0.726061	0.973576	2.39824	4.36139	4.63653	4.9156	-1.36224	-1.94769	-0.971932	0.10356	-0.224359	-2.32259	-1.34231	0.1029	0.0683126	-0.309457
Afu2g05560		exonuclease, putative	YOL080C		6	0.0855324	-0.489834	-1.74202	-1.36042	-1.60413	1.15701	2.59243	4.44427	5.14528	5.31755	-2.20035	-1.87859	-0.669193	0.301368	-0.105967	-2.71371	-1.11126	-0.237587	-0.355838	-0.353172
Afu2g03610		IMP dehydrogenase, putative	YML056C	ESR	6	-0.244893	-0.292958	-2.1984	-1.9236	-2.12225	0.930994	2.19901	4.46157	4.87845	5.17254	-1.67369	-2.2568	-0.87006	0.163818	-0.184022	-2.93788	-2.04809	-0.120296	-0.0872638	-0.484942
Afu3g05840		RNA-binding protein rnp24, putative	YNL175C	ESR	6	-0.618697	-0.601444	-2.27508	-1.76338	-2.09455	0.831806	1.2166	4.01474	5.52472	5.84352	-2.14183	-3.20826	-1.57816	-0.280521	-0.505681	-2.57232	-1.77071	-0.38743	0.0724727	-0.70062
Afu5g06520		low-temperature viability protein ltv1	YKL143W	ESR	6	-0.654775	-0.486876	-2.5197	-1.50157	-1.28216	0.366137	1.47886	4.20433	4.57026	5.16479	-2.17551	-2.13176	-0.401543	0.11048	-0.190402	-2.50487	-0.419123	0.362366	0.216711	-0.0768663
Afu2g16750		nonsense-mediated mRNA decay protein 3	YHR170W	ESR	6	-0.548686	-0.467282	-1.5875	-1.14647	-1.15468	0.247969	1.34227	3.24789	3.75974	4.0235	-1.57043	-1.87862	-0.0077554	-0.131286	-0.252763	-2.1936	-0.854456	0.636162	0.127936	-0.0231238
Afu1g16330		NOC2p	YOR206W	ESR	6	-0.322727	-0.15084	-1.70712	-1.83023	-1.89454	2.23501	3.50264	5.59172	5.75809	5.88165	-3.80727	-2.97383	-1.13911	-0.209984	-0.479557	-2.16351	-1.57971	0.129426	0.0699271	-0.382465
Afu1g10560		GTP binding protein, putative	YER006W	ESR	6	-0.351835	-0.310392	-1.9614	-1.32928	-1.3273	2.2409	3.40903	5.25698	5.75256	6.02992	-3.54149	-2.83031	-0.981257	-0.0394625	-0.391575	-1.97865	-1.29718	0.00822402	0.116081	-0.357852
Afu1g10440		conserved hypothetical protein	YDR496C	ESR	6	-0.264282	-0.403301	-1.88562	-1.48159	-1.7036	2.02382	2.98588	5.00129	5.64331	5.92598	-3.84704	-3.41597	-1.20587	-0.208887	-0.533129	-2.03065	-1.48785	0.10992	-0.0921886	-0.403629
Afu2g17050		Noc3p	YLR002C	ESR	6	-0.212562	-0.350194	-1.9654	-1.50777	-1.69641	1.44061	2.32513	4.68476	4.95799	5.02308	-3.2706	-2.81424	-1.17168	-0.24106	-0.600753	-2.51932	-0.994988	0.27488	0.0806217	-0.28761
Afu8g04790		ribosome biogenesis protein, putative	YKR081C	ESR	6	-0.458995	-0.449312	-1.66866	-1.59846	-1.44853	2.18105	3.2357	5.21042	5.97849	6.43333	-4.19293	-2.64222	-1.02075	-0.0974117	-0.4318	-2.35931	-1.41485	0.242651	0.0390313	-0.385102
Afu1g10760		CCAAT-box-binding transcription factor	YDR060W		6	-0.231198	-0.453796	-1.75529	-1.65647	-1.4133	1.55063	2.77885	5.14586	5.53658	5.65021	-3.71888	-2.35091	-0.911334	0.152068	-0.253161	-2.4983	-1.36621	0.0599898	0.12371	-0.314959
Afu2g03930		small nucleolar ribonucleoprotein complexsubunit, putative	YDR324C	ESR	6	-0.137885	-0.197596	-2.15953	-1.99249	-2.04747	1.75651	3.17336	5.00858	5.57478	6.03175	-4.3305	-2.5828	-0.854482	-0.136137	-0.288933	-2.80843	-1.91242	-0.0277487	-0.128443	-0.596779
Afu2g13720		RNA-polymerase I	YPR110C	ESR	6	-0.050165	-0.20292	-1.53059	-1.28437	-1.63176	1.43006	1.86046	3.58993	4.45097	4.85852	-3.26331	-2.26608	-0.820418	-0.19845	-0.301427	-1.81354	-0.981978	0.0122852	-0.089916	-0.466361
Afu1g12590		Sla1p	YDL051W	ESR	6	-0.763303	-0.917336	-2.02923	-2.37338	-2.83982	1.0282	1.43899	3.35792	3.88407	4.18742	-3.84841	-3.07269	-1.30441	-0.352197	-0.573178	-2.77972	-1.77796	0.0298237	-0.304846	-0.570379
Afu1g06600		SURF6 domain nucleolar protein	YKL082C	ESR	6	-0.378606	-0.500285	-1.77822	-1.59131	-1.7304	0.78958	1.32029	3.31503	3.89566	4.10114	-2.85904	-2.06297	-0.89665	-0.197899	-0.175557	-2.30543	-0.72351	0.299012	0.0398686	-0.128968
Afu6g06430		rRNA processing protein (Rrp20), putative	YOR145C	ESR	6	-0.0790769	-0.261975	-1.74157	-1.62008	-1.41874	1.01437	1.88734	3.49047	3.94997	4.26541	-3.36008	-1.97861	-0.610738	-0.0975453	-0.104457	-1.93013	-1.05588	0.116309	0.067133	-0.239903
Afu4g12110		TPR domain protein	YDR161W	ESR	6	-0.494224	-0.230762	-1.64056	-1.5674	-1.43197	1.15894	1.14077	2.87481	3.87786	4.02986	-3.22996	-2.22542	-1.01493	-0.148787	-0.417594	-1.71273	-0.801536	0.154176	-0.0339886	-0.230374
Afu6g09990		importin beta-4 subunit, putative	YER110C	ESR	6	-0.991588	-0.576874	-2.27022	-2.33299	-2.22681	0.870488	2.3657	4.53097	4.52599	4.7808	-4.0206	-2.10621	-0.152485	-0.113729	-0.13451	-2.2999	-1.61939	0.432147	-0.0289027	-0.43835
Afu2g12880		DUF663 domain protein	YDL060W	ESR	6	-0.73344	-0.701772	-2.00467	-2.00505	-2.08141	2.17973	2.75152	4.23219	4.66488	5.07428	-4.0788	-2.43082	-0.997591	-0.343155	-0.380269	-2.20373	-0.501623	0.609423	0.235449	-0.079923
Afu4g10550		conserved hypothetical protein	YDR398W	ESR	6	-0.657785	-0.553677	-2.39291	-2.12974	-2.01187	2.36498	3.51581	5.08093	5.28721	5.62265	-3.45858	-3.16975	-0.777464	-0.170953	-0.518551	-1.97352	-1.53444	0.157981	-0.0738863	-0.569036
Afu3g07710		nucleolin protein (Nsr1), putative	YNL016W		6	-1.50329	-1.1116	-3.34012	-2.46806	-2.60671	1.59168	2.91624	5.13538	5.80891	6.11475	-4.1266	-4.03077	-1.64584	-0.189851	-0.610346	-2.39377	-2.43981	0.0752248	0.188664	-0.557745
Afu6g11310		bifunctional pyrimidine biosynthesis protein(PyrABCN), putative	YJL130C		6	-0.349691	0.0169984	-2.03054	-1.63547	-1.95554	1.9439	3.55698	5.36241	4.62285	5.15054	-3.63464	-3.02167	-1.24591	-0.128558	-0.487895	-1.81947	-1.51179	0.0982004	0.104127	-0.558509
Afu2g01780		small nucleolar ribonucleoprotein complexsubunit, putative	YMR093W	ESR	6	-0.397633	-0.410434	-1.66545	-1.79051	-1.9871	1.81973	2.62089	4.0675	4.04611	4.00701	-3.56253	-2.61756	-1.22277	-0.363253	-0.566899	-1.63294	-1.16776	-0.390812	-0.192448	-0.635593
Afu4g08190		ribosome biogenesis protein Pescadillo,putative	YGR103W	ESR	6	-0.805742	-0.686568	-2.29202	-1.76887	-1.81202	2.99195	4.34783	6.48824	6.59208	6.82681	-4.96234	-3.45365	-1.0328	-0.230087	-0.473181	-2.46544	-1.69458	0.495307	-0.0155855	-0.514948
Afu1g11960		alternative NADH-dehydrogenase	YMR145C		6	-0.72953	-0.395923	-1.22235	-2.09929	-1.76357	1.6903	1.64418	2.28839	2.74873	3.07493	-2.98391	-2.78473	-1.43398	-0.888782	-0.723262	-1.75022	-1.88008	-0.676728	-0.38837	-0.424361
Afu4g13330		ATP-dependent RNA helicase, putative	YMR290C	ESR	6	-0.250618	-0.347562	-1.85454	-1.49121	-1.41562	3.38063	4.36715	6.4608	6.87979	7.11639	-3.94059	-3.38266	-0.819077	-0.0786107	-0.488806	-2.64152	-2.07543	0.082791	-0.129244	-0.566369
Afu1g10990		ribosomal RNA processing protein, putative	YDR087C	ESR	6	-0.247123	-0.347049	-1.68806	-1.50913	-1.67403	2.46228	3.24833	5.52643	6.25393	6.53384	-3.44085	-2.95709	-0.695739	0.0623678	-0.270808	-2.67494	-1.72649	-0.107325	-0.264214	-0.656403
Afu4g08930		nucleolar GTPase, putative	YNR053C	ESR	6	-0.260692	-0.168175	-1.78015	-1.47274	-1.43231	1.73142	3.38482	5.48899	5.72324	5.83264	-2.77299	-2.84946	-0.854132	-0.113881	-0.314297	-3.7014	-1.39446	0.0341039	-0.207867	-0.54919
Afu2g02870		hypothetical protein	YGR271C-A	ESR	6	-0.0342504	-0.425337	-1.86416	-1.49537	-1.57474	2.29123	3.51581	4.72815	5.37505	5.43626	-2.6627	-2.89905	-1.48085	-0.329404	-0.408533	-3.86134	-1.36292	-0.385217	-0.392961	-0.960831
Afu1g06220		ATP-dependent RNA helicase , putative	YHR065C	ESR	6	-0.0426268	0.0464711	-2.31486	-1.23686	-1.22091	2.37612	3.62882	5.53669	6.11697	6.2308	-2.82465	-2.40471	-1.11813	0.0307058	-0.119538	-2.53868	-1.28538	0.20372	-0.0490784	-0.495767
Afu1g05410		Krr1 family protein	YNL308C	ESR	6	0.111009	-0.355956	-1.85107	-1.17013	-1.41004	2.4983	3.34252	5.11856	5.44957	5.53463	-2.73309	-2.2946	-0.792055	-0.028457	-0.317032	-2.49787	-1.47013	-0.0537429	-0.203718	-0.476437
Afu8g04640		RNA-3'-phosphate cyclase family protein	YOL010W		6	-0.27931	-0.197413	-2.07953	-1.64587	-1.06334	2.59025	3.64454	5.44964	5.8425	5.91858	-3.32973	-2.52544	-0.703009	0.00356818	-0.443297	-3.03306	-0.867222	-0.263587	0.236006	-0.409345
Afu3g11310		hypothetical protein	YCR016W	ESR	6	-0.107118	-0.185197	-2.02566	-1.27604	-1.27746	3.37612	3.43335	4.61294	5.34602	5.3598	-2.77017	-2.60648	-1.08137	0.0439943	-0.513638	-2.16597	-1.43873	-0.305179	-0.159934	-0.386768
Afu5g11120		DNA-directed RNA polymerases i, ii, and iii 145kDa polypeptide	YOR224C	ESR	6	-0.840849	-0.55177	-1.53304	-1.38528	-1.9371	0.961088	1.54752	3.68108	4.47593	4.89823	-3.42927	-3.11041	-1.35103	-0.4912	-0.812533	-2.7986	-1.79466	0.167848	-0.363855	-0.615253
Afu3g13400	nop5	nucleolar protein nop5	YOR310C	ESR	6	-0.526253	-0.320304	-1.48514	-1.59568	-1.90349	0.868477	2.0199	3.7962	4.1922	4.51165	-3.55939	-2.75344	-1.30977	-0.330619	-0.516106	-2.54898	-1.6091	-0.281459	-0.264821	-0.659543
Afu1g13900		DNA-directed RNA polymerase I subunit (Rpa190),putative	YOR341W		6	-0.425821	-0.214672	-1.66162	-1.42562	-1.586	0.724733	1.84499	4.13676	4.3622	4.81696	-3.85412	-3.07961	-1.29159	-0.293578	-0.455682	-2.27515	-1.79471	-0.151437	-0.113128	-0.541012
Afu1g06230		ssf2 protein	YDR312W	ESR	6	-0.169747	-0.261384	-1.74349	-1.27832	-1.76652	1.0542	2.439	4.33097	5.09888	5.52639	-4.28814	-2.64535	-1.25352	-0.0635488	-0.505194	-2.63259	-1.27835	0.0157804	0.0876479	-0.39606
Afu5g03870		conserved hypothetical protein	YPR143W	ESR	6	0.199892	-0.180526	-1.23924	-1.76334	-1.67795	1.34543	2.31518	4.48688	5.08274	5.60424	-4.49426	-2.89	-1.26104	0.0374871	-0.28258	-2.68312	-1.62776	-0.0830104	-0.307139	-0.503558
Afu7g04430		ribosome biogenesis protein (Rrs1), putative	YOR294W	ESR	6	-0.291143	-0.333946	-2.0189	-1.45442	-1.82668	2.03402	3.18495	5.00758	5.6812	6.11347	-4.03731	-2.88873	-1.19704	0.14592	-0.0948946	-3.21944	-1.95071	-0.153196	0.00231711	-0.437796
Afu2g16040		rRNA biogenesis protein, putative	YMR229C	ESR	6	-0.125139	-0.0212806	-1.81245	-1.33752	-1.57618	1.86676	3.14748	5.31855	5.38823	5.69391	-3.89719	-2.92188	-1.02325	-0.117328	-0.345514	-2.90944	-2.00164	-0.178383	-0.114492	-0.572254
Afu6g13370		SSU processome component (Utp10), putative	YJL109C	ESR	6	-0.288003	-0.0269165	-1.83607	-1.52124	-1.81138	1.36465	2.62666	4.86724	5.19071	5.53367	-4.22391	-2.78043	-1.27587	-0.442553	-0.482555	-2.72133	-1.65689	0.0642701	-0.0152764	-0.47405
Afu2g13570		ribosome biogenesis protein (Bms1), putative	YPL217C	ESR	6	-0.0251943	-0.0834773	-1.77635	-1.32521	-1.32069	1.36708	2.39028	4.61688	4.88923	5.18989	-3.90192	-2.53714	-0.828911	-0.1287	-0.362354	-2.3829	-1.55462	0.0270574	0.151046	-0.345034
Afu1g11160		Sas10/Utp3 family protein	YDL153C	ESR	6	-0.161442	-0.342426	-1.88741	-1.60839	-1.72707	1.55062	2.54752	4.63432	5.30092	5.57799	-3.89713	-3.27907	-1.01899	-0.0970209	-0.514974	-3.2686	-1.4406	0.00460948	0.143235	-0.373052
Afu6g08580	fkbp4	FKBP-type peptidyl-prolyl isomerase, putative	YLR449W	ESR	6	-0.521243	-0.39459	-1.66375	-1.13479	-1.46923	1.7751	3.21558	4.91397	5.11281	5.40603	-4.01112	-3.07756	-1.07844	-0.299964	-0.468526	-2.35793	-2.01948	-0.2838	-0.263335	-0.716429
Afu6g14260	lcp5	conserved hypothetical protein	YER127W	ESR	6	-0.620998	-0.665237	-2.38314	-1.48533	-1.09582	2.24797	3.77081	5.70851	6.0915	6.17173	-4.90133	-2.71623	-0.399716	0.107124	-0.447497	-3.04145	-2.17672	0.325436	0.0576807	-0.408653
Afu2g02210		hypothetical protein			6	-0.499686	-0.561443	-2.11308	-1.24518	-1.19594	1.8318	3.02396	5.08318	5.39434	5.69237	-4.58592	-2.9017	-0.790672	-0.260393	-0.2585	-2.53556	-1.64483	0.525521	0.234116	-0.0782945
Afu6g09820		AATF-like transcription factor (Bfr2), putative	YDR299W		6	-0.196084	-0.320199	-2.05622	-1.46367	-1.46946	2.06237	3.34916	5.44634	5.91168	6.17694	-4.88785	-3.27621	-1.11674	-0.24009	-0.416452	-3.04698	-1.62863	0.0237801	-0.298758	-0.504829
Afu1g05310		DUF699 ATPase, putative	YNL132W	ESR	6	-0.247311	-0.21663	-1.98807	-1.37343	-1.35161	1.77468	3.07232	5.02532	5.07793	5.36465	-5.08624	-2.97453	-1.03503	-0.0900789	-0.524649	-2.61727	-1.83433	-0.116742	-0.20532	-0.708363
Afu5g01760		nucleolar RNA methyltransferase (Nop2),putative	YNL061W	ESR	6	-0.243564	-0.308223	-2.04509	-1.77134	-1.74785	2.68049	3.65838	5.37115	5.65851	5.887	-4.56881	-3.3395	-1.15537	-0.14531	-0.544984	-2.67545	-2.00711	0.24124	0.20675	-0.419445
Afu1g09200		eukaryotic ribosome biogenesis protein 1,putative	YMR049C	ESR	6	0.0332364	-0.295887	-1.64541	-1.65568	-1.46356	2.13193	3.45118	4.87341	4.94674	5.15486	-4.39357	-2.93671	-1.02816	-0.331797	-0.436448	-2.0509	-1.29447	0.0557579	0.048235	-0.441633
Afu4g06350		rna binding protein	YNL110C	ESR	6	-0.58116	-0.456928	-1.90314	-1.32674	-1.48317	1.18131	2.04281	4.26965	5.16914	5.57616	-3.19186	-2.76525	-1.239	-0.27878	-0.503991	-2.34085	-1.60642	-0.0862938	0.0313045	-0.428766
Afu1g14990		ATP-dependent RNA helicase (Drs1), putative	YHR065C	ESR	6	-0.178381	-0.181385	-1.64116	-0.994743	-1.10123	1.40469	1.87196	4.27802	4.83698	5.01673	-2.76743	-2.50181	-1.11453	-0.0110211	-0.478398	-2.53778	-1.77114	-0.080278	-0.323168	-0.662558
Afu2g17060		60S ribosome subunit biogenesis protein (Nip7),putative	YPL211W	ESR	6	-0.361132	-0.342722	-1.95896	-1.56417	-2.12726	1.41676	2.40643	4.56621	5.98288	6.57517	-3.59055	-2.55744	-0.924041	0.0173713	-0.0509782	-3.69261	-1.58686	-0.0554935	-0.101614	-0.214918
Afu1g06190	rmtA	hnrnp arginine n-methyltransferase	YBR034C	ESR	6	-0.42111	-0.202239	-1.54186	-1.53411	-1.76031	0.380079	1.90292	3.93332	4.28103	4.46417	-3.11476	-2.37414	-1.01324	-0.399666	-0.330575	-2.61158	-1.64011	-0.092844	-0.421925	-0.717449
Afu6g04610		DNA-directed RNA polymerase I and III 14 KDApolypeptide	YNL113W	ESR	6	-0.231299	-0.276366	-1.69073	-1.47489	-1.47914	0.997612	1.58091	3.51537	4.71795	5.03008	-3.43314	-2.24803	-0.650273	0.115885	-0.0496914	-2.62598	-1.25485	-0.0750959	-0.33997	-0.577845
Afu3g09600	sik1	sik1 protein	YLR197W	ESR	6	-0.259255	-0.021206	-1.27951	-1.45057	-1.67369	0.848385	1.44575	3.76046	4.47995	4.91512	-2.54215	-2.85769	-1.61526	-0.475908	-0.472617	-2.40137	-1.72693	-0.239309	-0.15008	-0.562926
Afu1g14220	nopA	fibrillarin	YDL014W		6	-0.48486	-0.144578	-1.46886	-1.66332	-1.91243	0.664104	1.13976	3.05756	3.98791	4.62891	-2.71749	-2.51053	-1.5389	-0.248974	-0.381457	-2.44769	-1.9575	-0.55289	-0.337661	-0.641899
Afu2g10790		pentatricopeptide repeat protein			6	-0.520097	-0.224286	-1.29299	-1.66341	-1.31475	0.902193	1.26788	3.01037	3.64253	4.04509	-2.9481	-2.915	-1.70049	-0.202681	-0.422472	-1.84547	-1.32327	-0.870749	-0.188093	-0.53936
Afu6g11380		mitochondrial import receptor subunit (Tom20),putative	YGR082W		6	-0.490461	-0.295749	-0.811051	-1.4161	-1.71809	0.319022	0.138561	0.276216	1.41832	1.88822	-1.31726	-1.55932	-1.64424	-0.32066	-0.221288	-1.61701	-0.962904	-0.776319	-0.140882	-0.369906
Afu1g09840	tim44	mitochondrial inner membrane translocase subunitTIM44, putative	YIL022W		6	0.0974435	-0.0734753	-1.05045	-1.51414	-1.83851	0.521194	1.04761	2.45271	2.51966	2.77541	-1.60888	-2.46863	-2.07435	-0.418401	-0.42057	-1.63281	-1.57434	-1.06446	-0.215274	-0.565609
Afu1g04460		lysyl-tRNA synthetase, putative	YDR037W	ESR	6	-0.614652	-0.0317848	-0.588885	-1.11297	-1.98323	0.317231	0.334296	2.12165	2.78045	3.33734	-0.632817	-2.45891	-1.38397	0.0288841	0.0862824	-1.13272	-2.45815	-0.794098	-0.397486	-0.665292
Afu2g10070		carbamoyl-phosphate synthase, large subunit	YJR109C		6	-0.961781	-0.366544	-0.905418	-1.69298	-1.57121	-0.165252	-0.107789	1.47274	1.72902	2.4351	-1.97542	-3.52023	-0.763947	-0.864861	-0.712612	-0.87619	-2.29163	-0.29282	-0.464132	-0.776425
Afu1g14120	bfr1	nuclear segregation protein (Bfr1), putative	YOR198C		6	-0.945483	-0.389393	-0.756435	-2.24215	-2.60694	0.331354	-0.168688	0.221469	1.23919	1.95687	-2.65778	-2.9546	-1.57617	-0.689739	-0.71951	-1.49212	-1.80833	-0.682849	-0.484147	-0.620789
Afu3g06950		mitochondrial carrier protein (Rim2), putative	YBR192W		6	-0.353391	-0.167141	-1.06268	-1.38871	-1.88167	-1.11401	-0.850517	1.81741	2.69109	3.04803	-1.26992	-1.77042	-1.86356	-0.253561	-0.126397	-2.59853	-1.48768	-0.579153	-0.321273	-0.510319
Afu6g03050		oleate delta-12 desaturase			6	-1.57851	0.183812	-1.27447	-2.57522	-2.43367	3.04355	3.69138	4.46926	4.18747	4.36115	-2.2162	-4.33643	-2.40644	-0.578545	-0.453586	-2.61937	-2.83452	-2.07736	-2.39133	-1.84658
Afu4g00235					6	-0.459361	0.300474	-0.809467	-1.35719	-1.79319	1.92456	2.34589	2.70662	3.76244	4.42144	-0.464422	-3.72523	-1.35931	-0.543429	-0.782021	-1.04187	-2.18089	-0.63614	-1.55744	-1.03785
Afu3g06650		aminoalcoholphosphotransferase	YHR123W		6	1.62787	0.0942113	-1.09323	-0.566387	-1.18221	2.57407	3.0213	4.18019	4.27029	4.33536	-1.5633	-2.20913	-1.4946	-0.498832	-0.635942	-0.537295	-1.65633	-0.407036	-0.230879	-0.370365
Afu2g09960	ssc70	mitochondrial Hsp70 chaperone (Ssc70), putative	YJR045C		6	0.914998	-0.0480935	-0.879734	-1.80047	-2.28894	2.37133	2.73075	3.19983	2.21268	2.21673	-0.796869	-1.99932	-2.02089	-0.392403	-0.364272	-1.22699	-1.74015	-1.00555	-0.260514	-0.538122
Afu2g09290	hsp60	antigenic mitochondrial protein HSP60, putative	YLR259C		6	1.55955	0.596913	-0.679893	-1.92005	-2.49513	3.67219	3.98126	4.0572	3.14466	2.99247	-1.73313	-2.87355	-2.66797	-0.635725	-0.510775	-1.32801	-2.17473	-1.76049	-0.716972	-0.803866
Afu5g13470		60S acidic ribosomal protein, putative	YKL009W	ESR	6	-0.827103	-0.431304	-1.66251	-1.42792	-1.41958	1.13666	2.78824	5.19459	6.27647	6.67119	-5.40107	-2.8419	-0.882724	0.195263	-0.183429	-2.71304	-1.53451	0.110997	0.301701	-0.254627
Afu2g17200		hypothetical protein			6	-0.542945	-0.354263	-1.80014	-1.42991	-1.35078	0.741039	1.83633	3.83923	4.16761	4.58435	-4.60793	-2.63896	-1.30665	-0.312564	-0.431277	-2.36307	-1.4943	-0.169535	-0.281376	-0.777348
Afu2g11810		conserved hypothetical protein	YPL012W		6	-0.680099	-0.252808	-1.43213	-1.60846	-1.44848	0.134236	0.799143	3.17468	3.35655	3.6879	-4.17551	-2.28463	-1.28295	-0.582984	-0.524824	-1.90601	-1.19984	0.11503	-0.203438	-0.477645
Afu5g12270		rRNA processing protein (Ebp2), putative	YKL172W	ESR	6	-0.337197	-0.518928	-1.83961	-1.61453	-1.76682	1.78802	2.26526	4.42698	5.3356	5.68948	-5.1309	-3.34172	-1.42456	-0.100746	-0.44628	-1.95682	-1.37287	0.0710968	0.104953	-0.365346
Afu2g11510		nucleolar GTP-binding protein (Nog1), putative	YPL093W		6	-0.541933	-0.305829	-1.71534	-1.55156	-1.51807	1.18432	2.27034	4.58797	4.95077	5.14611	-4.34407	-2.92835	-0.843169	-0.250724	-0.372609	-2.3276	-1.66684	0.21013	0.0126922	-0.323911
Afu2g01480		conserved hypothetical protein	YER002W		6	-0.320761	-0.285208	-1.6885	-1.33373	-1.40388	1.23198	1.82793	3.60209	4.93134	5.48108	-3.7048	-2.43176	-0.910573	-0.0193167	-0.309626	-2.47667	-0.83205	0.212853	0.263815	-0.294037
Afu1g13070		U3 small nucleolar ribonucleoprotein proteinIMP4, putative	YNL075W	ESR	6	-0.322922	-0.100826	-2.06728	-1.29974	-1.17494	0.850663	2.26788	5.00517	5.5555	5.99103	-4.10734	-2.25866	-0.667845	0.0425927	-0.380684	-3.00023	-0.91236	0.183705	0.107897	-0.25951
Afu6g04630		conserved hypothetical protein	YFR001W	ESR	6	-0.135404	-0.397485	-2.07709	-1.31882	-1.36388	0.494767	1.77118	3.79429	5.0728	5.32783	-3.79699	-2.34885	-0.665826	0.433853	-0.00367169	-2.21621	-1.20548	-0.201673	0.130856	-0.363018
Afu2g13980		ATP dependent RNA helicase (Dbp9), putative	YLR276C	ESR	6	-0.192589	-0.233619	-1.59125	-1.00518	-1.29041	0.527268	1.55406	3.61419	4.39134	4.57383	-3.60091	-1.71093	-0.525153	0.0213632	-0.191928	-1.74483	-1.0162	0.101663	0.00238737	-0.376356
Afu5g06280		hypothetical protein	YNL248C	ESR	6	-0.360381	-0.250536	-1.6963	-1.53199	-1.51567	0.334307	1.34589	4.54615	4.91931	4.98173	-4.05142	-2.48463	-1.55072	-0.572779	-0.560215	-1.89813	-1.24273	0.151456	0.16844	-0.225846
Afu7g05460		conserved hypothetical protein	YHR052W	ESR	6	-0.707194	-0.828906	-2.07797	-1.73863	-2.0944	0.453408	1.30861	3.04687	3.89156	4.37889	-4.53775	-2.61507	-1.07793	0.00810402	0.0562636	-2.60595	-1.51976	0.161723	0.244732	-0.176839
Afu4g06250		ribosome biogenesis (Nop4), putative	YPL043W	ESR	6	-0.593885	-0.712829	-2.03848	-1.72728	-1.84168	0.944014	1.91377	4.61915	5.00354	5.36384	-4.797	-2.44839	-0.678418	0.00836768	-0.398168	-3.17364	-1.35555	0.317432	0.149498	-0.178849
Afu5g04000		conserved hypothetical protein	YOR056C		6	-1.15918	-0.676597	-1.89964	-1.70078	-1.29318	0.118327	0.849929	3.09729	4.00632	4.27918	-3.90505	-2.30491	-0.649749	0.0640045	-0.447952	-2.49374	-0.758285	0.327029	0.17308	-0.225509
Afu1g02630		periodic tryptophan protein (Pwp1), putative	YLR196W	ESR	6	-0.882253	-0.663803	-1.99396	-1.59921	-1.83879	-1.13023	0.402468	3.12165	4.39489	4.84893	-5.46148	-2.703	-1.00187	-0.064457	-0.389689	-2.09712	-1.58632	0.112644	0.0225979	-0.0839871
Afu1g02610		conserved hypothetical protein	YOR004W	ESR	6	-0.342712	-0.248189	-1.63321	-0.311413	-0.387999	0.370962	1.18527	2.91343	3.85781	4.15637	-4.15555	-2.8367	-0.838021	0.109679	-0.1465	-1.94078	-0.831865	0.49617	0.535879	0.0823446
Afu3g00770		hypothetical protein			6	-0.584058	-0.991405	-1.78828	-2.36113	-2.2549	-0.630928	-0.426703	1.75935	2.40904	3.16453	-3.69008	-1.94496	-0.134932	-0.0904284	0.0141202	-2.57621	-1.76103	1.13695	-0.0555977	-0.179861
Afu3g12300		Ribosomal L22e protein family	YLR061W	ESR	6	-0.42723	-0.0960796	-1.60604	-3.08659	-3.47811	0.343834	0.388784	0.0264554	1.60733	2.82025	-0.529055	-2.7559	-2.64599	-0.391081	-0.60173	-1.07258	-1.69692	-1.13631	-0.242176	-0.491767
Afu2g02150	S10a	ribosomal protein S10	YHL015W		6	-0.529415	-0.151849	-1.49099	-2.82267	-3.22281	0.0886526	-0.190488	-0.0792294	1.59095	2.74118	-0.780524	-2.46354	-2.56224	-0.480364	-0.613802	-1.40057	-1.67781	-1.24685	-0.240863	-0.475668
Afu4g08110		translation elongation factor G1, putative	YLR069C		6	-0.925262	-0.168441	-1.19771	-2.06378	-2.37264	-0.472572	-0.597725	1.36575	2.24596	2.84537	-0.987399	-2.99929	-2.47761	-0.532146	-0.333238	-0.747826	-1.75231	-1.17359	-0.276265	-0.733283
Afu1g07630		zinc knuckle domain protein (Byr3), putative	YNL255C	ESR	6	-1.7098	-1.25839	-2.30641	-2.05188	-2.48033	1.26806	1.08368	1.14787	1.78361	1.68469	-1.01055	-2.75607	-1.80222	-0.396335	-0.643263	-0.884885	-1.71565	-0.740557	-0.229806	-0.557975
Afu4g06620		Glutamate/Leucine/Phenylalanine/Valinedehydrogenase, putative	YOR375C		6	0.225402	1.93179	-1.37439	-3.1812	1.28781	3.21532	4.31206	5.29365	4.327	1.92747	-1.13144	-0.607444	-1.64569	0.220142	0.663229	-2.20155	0.756055	0.219446	0.594183	0.820105
Afu2g10910		maltose permease	YBR298C		6	2.99556	0.186532	-0.826841	-0.130698	-0.0691196	6.9487	8.12358	8.70874	7.12803	5.74101	-1.83071	-1.38256	-0.124253	-0.631192	-0.723083	-1.91347	-1.96273	0.116959	-0.840568	-0.539997
Afu3g10660	erg13	hydroxymethylglutaryl-CoA synthase	YML126C		6	-0.614849	0.113197	-0.481885	-1.10524	-1.96072	1.7849	1.98723	1.71171	0.296972	0.301655	-2.65002	-3.10744	-1.99777	-1.34233	-0.766901	-1.92927	-2.5364	-1.4146	-1.14253	-1.2408
Afu2g16340		hypothetical protein			6	-1.60402	-1.17069	-1.07545	0.667331	0.24069	0.124585	1.04188	2.38469	2.34749	2.64389	-2.83764	-3.04074	-1.46623	-1.13074	-0.730583	-3.7246	-2.02064	-1.48295	-1.18362	-1.50777
Afu2g09860		purine-cytosine permease	YER060W		6	0.506655	0.907797	-0.000198231	-0.952573	3.04082	3.48278	4.41934	4.95625	4.51807	3.916	-1.58198	2.57001	2.22847	-1.20983	-0.432065	-3.14761	4.7739	2.26711	1.00739	0.659295
Afu1g15300		choline transport protein, putative	YGL077C		6	0.425141	1.55639	-1.40391	-1.834	-1.30339	0.889806	1.44038	1.66514	2.32918	1.95759	-1.99032	1.35049	1.12011	-0.544726	-0.79165	-3.23852	2.13147	0.863795	0.342685	-0.342063
Afu2g05870		hypothetical protein			6	-0.401647	0.560418	1.02318	-0.855694	2.06281	5.45179	5.93638	5.33945	3.50279	0.955102	-1.58287	1.11999	2.49409	-0.0505227	0.256256	-2.38814	1.46909	1.04734	0.164176	0.505705
Afu7g02500		Synthase of the type 3 pneumococcal capsularpolysaccharide, putative			6	0.348015	0.286594	-0.573132	-2.59975	-2.68344	1.11407	1.65405	1.84984	0.517818	0.0997952	-5.03306	-2.64214	-0.894936	0.195707	-0.383718	-1.93495	-0.826707	-0.07872	-0.221877	0.499012
Afu2g00660	tcsB	sensor histidine kinase/response regulator,putative	YIL147C		6	1.68954	0.791012	0.0287039	-0.037845	-0.202263	2.80146	3.14477	2.93692	1.21208	0.977643	2.40688	0.107362	-0.601984	-0.16413	-0.176328	-1.80334	-1.29198	-0.996403	-0.487781	-0.335942
Afu8g05010	zfpA	C2H2 finger domain protein, putative	YNL027W		7	-1.30728	-2.42884	-2.58195	-2.05915	-1.80364	2.16368	1.38745	1.7401	-0.00523655	0.0880784	-2.52124	-0.548009	0.848453	-0.968306	-0.873078	-1.02822	-1.1098	-0.670399	-2.46416	-1.94046
Afu2g03500		sugar transporter, putative	YML123C		7	-0.57781	0.700107	-1.39191	-1.81529	0.0289068	4.12919	4.5597	4.07841	3.24222	2.45682	-2.07512	1.73179	1.62182	0.106122	-0.212298	2.08093	0.496708	0.195392	-0.125412	-0.0780965
Afu5g14410		cysteine dioxygenase			7	-0.498107	0.412896	0.872668	-0.393717	5.13701	6.8762	8.63604	10.0549	8.944	7.76992	0.824494	5.76689	6.12907	2.82198	3.20278	0.927231	2.65714	2.16031	2.16996	1.63214
Afu5g06070	mdr1	ABC multidrug transporter Mdr1	YKL209C		7	0.533606	0.115237	-0.917781	-3.68465	-3.39402	1.75857	1.71459	1.56293	1.17241	1.50759	-1.42284	0.281913	1.71662	0.124051	-0.188039	-1.7164	0.875991	0.70314	-0.939188	-0.32894
Afu7g00340		metallo-beta-lactamase domain protein, putative			7	-0.05929	-0.454435	0.140777	0.98011	2.30265	1.45275	3.21078	5.38919	4.60456	2.79209	1.07852	2.67994	4.08884	1.10465	1.53915	2.46432	2.67591	1.61468	1.37695	0.686504
Afu4g04318					7	-0.107318	-0.36597	-0.016141	-2.81929	-2.6297	3.67918	4.68146	5.17294	5.09249	5.10806	1.28566	-0.0947914	1.83484	0.694806	0.0325452	2.80538	2.86023	1.64502	0.686407	0.818128
Afu1g12620	aflT	MFS toxin efflux pump, putative	YKR105C		7	-0.720424	-1.101	-2.11208	-3.29844	-3.65849	5.15851	5.38296	4.8735	2.58249	2.39916	2.28015	-0.701992	0.720515	-0.771033	-0.395164	-1.7986	-1.00792	-0.634863	-1.637	-1.66125
Afu6g12160		C6 transcription factor, putative	YLR014C		7	1.1198	-1.88842	-2.00385	-1.22312	-1.56705	5.62762	5.80377	5.52012	4.34078	1.90977	0.57223	-2.15621	-1.73371	-2.0158	-1.92393	4.21354	2.71907	0.00434945	-0.716115	-1.40024
Afu5g12530		conserved hypothetical protein	YOR322C		7	-3.04934	-3.45493	-3.02094	-2.68633	-3.66557	2.96715	3.33062	3.27477	-0.198178	-0.271562	0.00979095	-3.66946	-0.16313	-1.99988	-1.64257	-0.543623	-2.57924	-0.671925	-1.05963	-1.79575
Afu8g02430		NADP-dependent alcohol dehydrogenase	YCR105W		7	1.43255	0.174398	-1.76513	-1.19771	-1.80144	4.44911	5.61421	6.37825	6.00247	4.95072	6.29481	4.48468	-0.265335	-0.626486	-1.2209	1.62286	3.38807	1.84234	0.400075	-0.337719
Afu4g14230		MFS transporter, putative	YOR273C		8	-0.75362	-0.410393	-0.776464	-2.26145	-2.19015	0.683554	0.330545	-0.612392	-1.66255	-2.25182	-1.51723	-3.52905	-3.29066	-0.730841	-0.532963	-1.48433	-2.2972	-2.5722	-1.20315	-0.939676
Afu1g10930		ammonium transporter	YNL142W		8	-0.450716	0.28092	-0.146917	-1.88049	0.0323982	2.06032	2.06795	0.698834	0.670592	-1.09488	-2.4813	0.781241	1.05621	-0.435127	-0.0787009	-2.7134	1.16594	0.441222	0.171215	-0.0170821
Afu6g03430		C6 finger domain protein, putative			8	2.49913	1.61496	1.84697	1.26187	2.30164	2.02276	2.6698	2.39078	1.28584	-0.50583	-1.45082	0.60139	3.38535	3.64801	3.57681	-0.135632	-0.300183	1.63688	2.95716	3.98376
Afu5g13180		agmatinase, putative	YPL111W		8	-1.10951	0.750794	-1.48157	-1.02058	5.05111	0.6926	2.34043	0.190201	0.111427	1.25452	-2.24675	0.449962	3.40533	-0.445699	0.268902	-0.383874	1.24612	1.78843	-0.0861891	-0.192383
Afu5g01490	rodD	hypothetical protein			8	0.298353	1.69343	1.07759	5.94527	6.74275	2.91769	3.36182	4.13843	3.27784	1.91304	0.818826	0.467959	-1.49034	0.274627	2.05378	0.923387	-0.550538	-0.00894217	1.0989	1.89122
Afu3g03390	sidJ	conserved hypothetical protein			8	0.604408	0.678697	-1.93274	2.57132	5.4368	1.53224	1.47964	1.05732	0.908606	2.08613	-1.67147	-1.95363	-4.46825	-1.91154	-1.53466	-1.54138	-2.80833	-3.71796	-3.40306	-3.53037
Afu5g12860		hypothetical protein			8	1.56778	0.744324	1.55755	3.00252	3.87691	4.68678	4.84975	4.36682	1.10964	0.400966	0.697204	-1.79951	0.719854	-0.575773	-0.940378	-1.87777	-0.334963	1.19151	0.48286	-0.205639
Afu4g03240	mp1	cell wall galactomannoprotein Mp1			8	2.14641	0.0900441	3.45354	4.6658	5.95335	1.99464	3.51864	3.1818	1.99107	2.70021	0.791322	-0.410696	2.44027	1.62374	0.226559	1.19816	1.15895	0.394943	-2.22424	-1.57638
Afu2g00500		conserved hypothetical protein			8	1.71595	2.35495	0.731822	0.855152	1.05961	-1.40456	-0.0142256	1.36988	1.8083	2.95759	-0.493457	-1.61702	0.0827514	1.9887	2.42485	-0.36004	-2.02152	-2.68474	-1.03908	0.471769
